# Supplementary material for: Prostate cancer susceptibility gene HIST1H1A is a modulator of androgen receptor signaling and epithelial to mesenchymal transition
Source: Oncotarget. 2018 Jun 19;9(47):28532–46. doi: 10.18632/oncotarget.25536 (PMC6033342; doi:10.18632/oncotarget.25536)
Supplement: Supplementary file 2 [file oncotarget-09-28532-s002.xlsx]

## Sheet: GSE21032 Mets
Variable	Cohort	Variable	Coefficient	Std. Error	Wald	Odds Ratio	95% CI	P-Value	FDR
HIST1H4H	TCGA	Node Stage	0.48688	0.13181	13.644	1.6272	1.2568 to 2.1069	0.0002	0.0144
HIST1H1A	GSE21032	Gleason	-0.95133	0.28409	11.2134	0.3862	0.2213 to 0.6740	0.0008	0.0288
HIST1H4H	TCGA	Pathological Stage	0.40576	0.13985	8.418	1.5004	1.1407 to 1.9736	0.0037	0.0888
HIST1H2AB	GSE21032	Node Stage	1.25677	0.44806	7.8674	3.5141	1.4602 to 8.4569	0.005	0.09
HIST1H4A	GSE46691	Death	0.29657	0.15307	3.7539	1.3452	0.9966 to 1.8159	0.0527	0.40032
HIST1H1A	TCGA	Node Stage	0.21912	0.10158	4.6533	1.245	1.0202 to 1.5193	0.031	0.40032
HIST1H2AB	TCGA	Node Stage	-0.46726	0.22597	4.2758	0.6267	0.4025 to 0.9759	0.0387	0.40032
HIST1H3C	TCGA	Node Stage	0.3733	0.19285	3.747	1.4525	0.9953 to 2.1197	0.0529	0.40032
HIST1H3E	TCGA	Pathological Stage	-0.21754	0.11363	3.6652	0.8045	0.6439 to 1.0052	0.0556	0.40032
HIST1H4A	GSE21032	Recurrence	0.49597	0.24999	3.9362	1.6421	1.0060 to 2.6803	0.0473	0.40032
HIST1H4H	TCGA	Gleason	0.52932	0.28386	3.4771	1.6978	0.9733 to 2.9615	0.0622	0.407127
HIST1H4A	GSE46691	Metastasis	0.20735	0.11646	3.1697	1.2304	0.9793 to 1.5459	0.075	0.418154
HIST1H1A	TCGA	Pathological Stage	0.20332	0.11441	3.1582	1.2255	0.9793 to 1.5335	0.0755	0.418154
HIST1H4A	GSE46691	Recurrence	0.18831	0.11105	2.8754	1.2072	0.9711 to 1.5008	0.0899	0.462343
HIST1H1A	GSE21032	Node Stage	-0.7301	0.44507	2.6909	0.4819	0.2014 to 1.1529	0.1009	0.4788
HIST1H4H	GSE21032	Recurrence	0.45614	0.28253	2.6065	1.578	0.9070 to 2.7453	0.1064	0.4788
HIST1H3C	GSE46691	Death	0.19753	0.12675	2.4288	1.2184	0.9504 to 1.5620	0.1191	0.4977
HIST1H2AB	GSE46691	Metastasis	0.13815	0.097265	2.0173	1.1481	0.9489 to 1.3893	0.1555	0.4977
HIST1H4H	GSE46691	Metastasis	0.14874	0.10681	1.9392	1.1604	0.9412 to 1.4306	0.1638	0.4977
HIST1H4A	TCGA	Gleason	0.54168	0.35985	2.2659	1.7189	0.8491 to 3.4799	0.1322	0.4977
HIST1H4A	TCGA	Pathological Stage	0.22014	0.14427	2.3282	1.2463	0.9393 to 1.6535	0.127	0.4977
HIST1H3C	TCGA	Pathological Stage	0.37024	0.25548	2.1002	1.4481	0.8777 to 2.3892	0.1473	0.4977
HIST1H4H	GSE21032	Gleason	0.34438	0.24858	1.9193	1.4111	0.8669 to 2.2970	0.1659	0.4977
HIST1H4A	GSE21032	Pathological Stage	0.30599	0.20798	2.1644	1.358	0.9033 to 2.0414	0.1412	0.4977
HIST1H3E	GSE21032	Gleason	-0.30376	0.22779	1.7783	0.738	0.4723 to 1.1534	0.1824	0.505108
HIST1H3E	GSE21032	Recurrence	-0.32533	0.24047	1.8304	0.7223	0.4508 to 1.1572	0.1761	0.505108
HIST1H4A	TCGA	Node Stage	0.17291	0.13885	1.5508	1.1888	0.9055 to 1.5606	0.213	0.568
HIST1H1A	TCGA	Gleason	0.40186	0.32936	1.4888	1.4946	0.7837 to 2.8502	0.2224	0.571886
HIST1H1A	GSE21032	Recurrence	-0.26101	0.22322	1.3673	0.7703	0.4973 to 1.1930	0.2423	0.58152
HIST1H2AB	GSE21032	Recurrence	0.36841	0.31359	1.3802	1.4454	0.7818 to 2.6726	0.2401	0.58152
HIST1H2AB	GSE46691	Death	0.12143	0.12301	0.9745	1.1291	0.8872 to 1.4370	0.3236	0.582514
HIST1H4H	GSE46691	Death	0.12594	0.13194	0.9111	1.1342	0.8758 to 1.4690	0.3398	0.582514
HIST1H3E	TCGA	Death	0.30111	0.2927	1.0583	1.3514	0.7614 to 2.3984	0.3036	0.582514
HIST1H1A	TCGA	Recurrence	-0.15932	0.1442	1.2207	0.8527	0.6428 to 1.1312	0.2692	0.582514
HIST1H3E	TCGA	Recurrence	-0.15059	0.13833	1.1851	0.8602	0.6559 to 1.1281	0.2763	0.582514
HIST1H4H	TCGA	Recurrence	0.14144	0.13313	1.1287	1.1519	0.8874 to 1.4954	0.2881	0.582514
HIST1H2AB	TCGA	Gleason	0.39631	0.41256	0.9228	1.4863	0.6621 to 3.3365	0.3368	0.582514
HIST1H3E	TCGA	Gleason	-0.19599	0.18252	1.1531	0.822	0.5748 to 1.1756	0.2829	0.582514
HIST1H3C	GSE21032	Gleason	0.30646	0.29452	1.0827	1.3586	0.7628 to 2.4199	0.2981	0.582514
HIST1H4A	GSE21032	Gleason	-0.27215	0.25863	1.1073	0.7617	0.4588 to 1.2646	0.2927	0.582514
HIST1H3E	GSE21032	Node Stage	-0.33941	0.3472	0.9556	0.7122	0.3606 to 1.4065	0.3283	0.582514
HIST1H3C	GSE21032	Pathological Stage	0.22728	0.23112	0.9671	1.2552	0.7979 to 1.9744	0.3254	0.582514
HIST1H3E	TCGA	Node Stage	-0.1326	0.14397	0.8482	0.8758	0.6605 to 1.1614	0.3571	0.597935
HIST1H3C	GSE21032	Node Stage	-0.30561	0.36502	0.701	0.7367	0.3602 to 1.5065	0.4024	0.65824
HIST1H4H	GSE21032	Node Stage	0.32668	0.39767	0.6748	1.3864	0.6359 to 3.0226	0.4114	0.65824
HIST1H1A	GSE46691	Recurrence	0.073934	0.094663	0.61	1.0767	0.8944 to 1.2962	0.4348	0.680557
HIST1H3E	GSE46691	Death	0.086665	0.11753	0.5438	1.0905	0.8662 to 1.3730	0.4609	0.69345
HIST1H3C	GSE21032	Recurrence	0.20421	0.27779	0.5404	1.2266	0.7116 to 2.1142	0.4623	0.69345
HIST1H1A	GSE21032	Pathological Stage	-0.13044	0.18715	0.4858	0.8777	0.6082 to 1.2666	0.4858	0.713829
HIST1H2AB	TCGA	Pathological Stage	0.12525	0.19201	0.4255	1.1334	0.7779 to 1.6514	0.5142	0.740448
HIST1H4A	TCGA	Death	-0.34752	0.61937	0.3148	0.7064	0.2098 to 2.3785	0.5747	0.782898
HIST1H3C	TCGA	Recurrence	-0.12333	0.21416	0.3316	0.884	0.5810 to 1.3450	0.5647	0.782898
HIST1H4H	GSE21032	Pathological Stage	0.12255	0.2193	0.3123	1.1304	0.7354 to 1.7374	0.5763	0.782898
HIST1H3E	GSE21032	Pathological Stage	-0.097419	0.19417	0.2517	0.9072	0.6200 to 1.3273	0.6159	0.8212
HIST1H1A	GSE46691	Metastasis	0.042626	0.095416	0.1996	1.0435	0.8655 to 1.2581	0.6551	0.857586
HIST1H3E	GSE46691	Metastasis	0.035829	0.094146	0.1448	1.0365	0.8618 to 1.2465	0.7035	0.9045
HIST1H3C	TCGA	Death	-0.29163	0.81477	0.1281	0.747	0.1513 to 3.6889	0.7204	0.909979
HIST1H2AB	GSE46691	Recurrence	-0.031775	0.096453	0.1085	0.9687	0.8019 to 1.1703	0.7418	0.920855
HIST1H3E	GSE46691	Recurrence	0.029179	0.095136	0.09407	1.0296	0.8545 to 1.2407	0.7591	0.92328
HIST1H3C	TCGA	Gleason	-0.12537	0.42756	0.08598	0.8822	0.3816 to 2.0394	0.7694	0.92328
HIST1H2AB	TCGA	Death	0.12988	0.508	0.06536	1.1387	0.4207 to 3.0820	0.7982	0.926942
HIST1H4A	GSE21032	Node Stage	0.08508	0.32948	0.06668	1.0888	0.5708 to 2.0769	0.7962	0.926942
HIST1H1A	GSE46691	Death	0.011987	0.12036	0.009919	1.0121	0.7994 to 1.2813	0.9207	0.965113
HIST1H3C	GSE46691	Metastasis	-0.012463	0.094885	0.01725	0.9876	0.8200 to 1.1895	0.8955	0.965113
HIST1H3C	GSE46691	Recurrence	0.015051	0.094086	0.02559	1.0152	0.8442 to 1.2207	0.8729	0.965113
HIST1H4H	GSE46691	Recurrence	-0.020245	0.10979	0.034	0.98	0.7902 to 1.2153	0.8537	0.965113
HIST1H4H	TCGA	Death	0.045381	0.37675	0.01451	1.0464	0.5001 to 2.1898	0.9041	0.965113
HIST1H2AB	TCGA	Recurrence	0.019537	0.19689	0.009845	1.0197	0.6932 to 1.5000	0.921	0.965113
HIST1H4A	TCGA	Recurrence	-0.013741	0.14578	0.008885	0.9864	0.7412 to 1.3126	0.9249	0.965113
HIST1H2AB	GSE21032	Pathological Stage	0.018346	0.23887	0.005898	1.0185	0.6377 to 1.6267	0.9388	0.965623
HIST1H1A	TCGA	Death	-10.3861	4093.89	6.436e-06	0		0.998	0.998
HIST1H2AB	GSE21032	Gleason	-0.003231	0.26825	0.0001451	0.9968	0.5892 to 1.6863	0.9904	0.998
