# Supplementary material for: Prostate cancer susceptibility gene HIST1H1A is a modulator of androgen receptor signaling and epithelial to mesenchymal transition
Source: Oncotarget. 2018 Jun 19;9(47):28532–46. doi: 10.18632/oncotarget.25536 (PMC6033342; doi:10.18632/oncotarget.25536)
Supplement: Supplementary file 3 [file oncotarget-09-28532-s003.xlsx]

## Sheet: With Clinical
CEL FILE (GSE46691)	SampleID	Geo	Case-Control Group	Recurrence	Metastasis	Time (yrs) from RRP to first rising PSA	Time (yrs) from RRP to second rising PSA	Time (yrs) from PSA recurrence to systemic disease	PSA recurrence to systemic disease	RRP to Met	1st PSA	2nd PSA	Years of Followup after RRP	Patient's Status	Prostate Cancer Specific Death	Death	HIST1H4A	HIST1H3C	HIST1H4H	HIST1H2AB	HIST1H3E	HIST1H1A	Changed	Up	Only Up
GBX.DISC.PCA79.CEL	Patient 517	GSM269352	Systemic	1	1	3.93977	6.02327	1.83436	1.83436	5.77413	3.93977	6.02327	16.0986	Deceased	No	0	-0.795565	2.12268	-2.06268	-1.11978	1.41238	-0.719843	1	1	0
GBX.DISC.PCA273.CEL	Patient 095	GSM268958	NED	0	0	NA	NA	NA	11.8522	11.8522	11.8522	11.8522	11.8522	Alive	No	0	0.405963	2.02837	-1.29919	2.82225	-0.893107	-0.776934	1	1	1
GBX.DISC.PCA302.CEL	Patient 588	GSM269418	PSA	1	0	0.260096	0.43258	NA	4.81862	4.81862	0.260096	0.43258	4.81862	Alive	No	0	-0.216033	2.32576	0.472044	0.342121	2.66229	-0.249679	1	1	1
GBX.DISC.PCA379.CEL	Patient 189	GSM269045	NED	0	0	NA	NA	NA	14.642	14.642	14.642	14.642	14.642	Alive	No	0	0.949171	2.42782	1.57175	0.62092	-0.721609	0.634489	1	1	1
GBX.DISC.PCA455.CEL	Patient 629	GSM269457	Systemic	1	1	9.34702	10.3792	1.74127	1.74127	11.0883	9.34702	10.3792	13.5825	Alive	No	0	-0.160857	2.14667	-0.349362	-1.92986	0.731933	-1.12597	1	1	1
GBX.DISC.PCA535.CEL	Patient 306	GSM269156	PSA	1	0	6.12183	6.98426	NA	13.1472	13.1472	6.12183	6.98426	13.1472	Deceased	No	0	-1.24314	2.04701	-1.05812	-0.15958	2.54057	1.76101	1	1	1
GBX.DISC.PCA383.CEL	Patient 123	GSM268984	NED	0	0	NA	NA	NA	12.5914	12.5914	12.5914	12.5914	12.5914	Alive	No	0	1.65558	-0.144579	2.23044	0.588972	-1.18599	-2.22589	1	1	0
GBX.DISC.PCA108.CEL	Patient 558	GSM269391	NED	0	0	NA	NA	NA	10.2259	10.2259	10.2259	10.2259	10.2259	Alive	No	0	-1.53324	0.485901	-1.05171	-1.37937	-0.589759	-2.92017	1	0	0
GBX.DISC.PCA151.CEL	Patient 596	GSM269425	Systemic	1	1	5.77687	6.19302	4.80493	4.80493	10.5818	5.77687	6.19302	11.9179	Alive	No	0	0.28824	0.0337282	0.13254	-0.721727	-2.45844	-2.72207	1	0	0
GBX.DISC.PCA159.CEL	Patient 595	GSM269424	PSA	1	0	6.70773	7.35387	NA	16.5147	16.5147	6.70773	7.35387	16.5147	Alive	No	0	0.351306	0.241457	0.162183	0.362708	-0.558143	-2.5603	1	0	0
GBX.DISC.PCA163.CEL	Patient 551	GSM269384	NED	0	0	NA	NA	NA	7.02259	7.02259	7.02259	7.02259	7.02259	Alive	No	0	0.630624	0.94277	0.168892	-0.735286	-0.457185	-2.37334	1	0	0
GBX.DISC.PCA175.CEL	Patient 505	GSM269340	NED	0	0	NA	NA	NA	15.8001	15.8001	15.8001	15.8001	15.8001	Alive	No	0	-1.84105	-0.371927	-0.221419	-2.32294	1.28286	-2.14422	1	0	0
GBX.DISC.PCA183.CEL	Patient 603	GSM269432	NED	0	0	NA	NA	NA	11.384	11.384	11.384	11.384	11.384	Deceased	No	0	-1.77527	0.488332	-1.07366	-1.23608	0.518887	-2.06253	1	0	0
GBX.DISC.PCA214.CEL	Patient 599	GSM269428	NED	0	0	NA	NA	NA	9.16359	9.16359	9.16359	9.16359	9.16359	Alive	No	0	-0.564315	-0.501269	-0.644695	-0.401708	0.178405	-2.74674	1	0	0
GBX.DISC.PCA217.CEL	Patient 610	GSM269438	NED	0	0	NA	NA	NA	12.7392	12.7392	12.7392	12.7392	12.7392	Alive	No	0	-2.56739	-1.60036	0.363309	-0.690621	2.27461	-2.05535	1	1	0
GBX.DISC.PCA243.CEL	Patient 580	GSM269411	Systemic	1	1	6.19028	8.30664	1.99589	1.99589	8.18617	6.19028	8.30664	12.8405	Deceased	No	0	-0.792222	0.982155	-1.74857	-2.59143	-0.533169	-2.29476	1	0	0
GBX.DISC.PCA257.CEL	Patient 577	GSM269408	PSA	1	0	5.99863	6.85558	NA	13.41	13.41	5.99863	6.85558	13.41	Deceased	No	0	-1.79596	-1.45556	-0.104503	-3.4947	0.887981	-2.04387	1	0	0
GBX.DISC.PCA286.CEL	Patient 065	GSM268929	PSA	1	0	1.14168	1.80972	NA	7.62218	7.62218	1.14168	1.80972	7.62218	Alive	No	0	-1.03397	-0.396993	-0.629471	0.00366003	-0.108614	-2.01875	1	0	0
GBX.DISC.PCA290.CEL	Patient 119	GSM268981	NED	0	0	NA	NA	NA	10.3381	10.3381	10.3381	10.3381	10.3381	Alive	No	0	-1.27538	-0.879806	-0.521222	0.381514	0.154091	-2.79052	1	0	0
GBX.DISC.PCA300.CEL	Patient 587	GSM269417	PSA	1	0	0.364134	0.695414	NA	13.3333	13.3333	0.364134	0.695414	13.3333	Alive	No	0	-2.17351	-1.73694	-0.935263	-0.840069	0.721566	-2.13651	1	0	0
GBX.DISC.PCA322.CEL	Patient 522	GSM269357	PSA	1	0	1.06229	1.4757	NA	7.44969	7.44969	1.06229	1.4757	7.44969	Alive	No	0	-1.80889	-0.610025	-1.03	-2.19458	1.87707	-2.62046	1	0	0
GBX.DISC.PCA323.CEL	Patient 419	GSM269260	NED	0	0	NA	NA	NA	7.9781	7.9781	7.9781	7.9781	7.9781	Alive	No	0	-2.74142	-0.247979	-0.240645	-0.352741	0.524346	-2.53731	1	0	0
GBX.DISC.PCA345.CEL	Patient 334	GSM269180	PSA	1	0	9.10883	9.71937	NA	16.1232	16.1232	9.10883	9.71937	16.1232	Alive	No	0	-1.18449	0.0737579	-1.58879	1.32883	0.55748	-2.02808	1	0	0
GBX.DISC.PCA395.CEL	Patient 389	GSM269231	NED	0	0	NA	NA	NA	13.7577	13.7577	13.7577	13.7577	13.7577	Alive	No	0	0.852804	-0.912972	-1.93478	-1.28952	0.452767	-2.46545	1	0	0
GBX.DISC.PCA403.CEL	Patient 257	GSM269109	Systemic	1	1	0.577687	0.824093	3.91239	3.91239	4.49008	0.577687	0.824093	16.8953	Alive	No	0	-0.257871	1.02207	-0.0737381	-1.29832	0.627718	-2.11999	1	0	0
GBX.DISC.PCA408.CEL	Patient 533	GSM269367	PSA	1	0	2.11088	2.71321	NA	12.8706	12.8706	2.11088	2.71321	12.8706	Alive	No	0	-2.2107	-0.233675	-0.988884	-2.21586	1.63021	-2.42766	1	0	0
GBX.DISC.PCA443.CEL	Patient 266	GSM269118	NED	0	0	NA	NA	NA	12.846	12.846	12.846	12.846	12.846	Alive	No	0	1.07151	-0.640836	0.56091	1.0448	0.903391	-2.67595	1	0	0
GBX.DISC.PCA454.CEL	Patient 586	GSM269416	Systemic	1	1	1.72758	2.2642	2.5681	2.5681	4.29569	1.72758	2.2642	6.66119	Deceased	Yes	1	-4.11656	1.17895	-1.61433	-1.8882	1.23717	-2.36813	1	0	0
GBX.DISC.PCA509.CEL	Patient 404	GSM269245	NED	0	0	NA	NA	NA	12.731	12.731	12.731	12.731	12.731	Alive	No	0	-0.87533	0.166868	-0.318113	-1.52192	0.5253	-2.75307	1	0	0
GBX.DISC.PCA526.CEL	Patient 452	GSM269289	Systemic	1	1	0.186174	0.459959	1.08419	1.08419	1.27036	0.186174	0.459959	5.70294	Deceased	Yes	1	-1.25318	0.769855	-0.198726	-1.50678	-0.226606	-3.30884	1	0	0
GBX.DISC.PCA61.CEL	Patient 476	GSM269313	NED	0	0	NA	NA	NA	7.68241	7.68241	7.68241	7.68241	7.68241	Alive	No	0	-0.592685	-0.461612	-1.01788	0.500088	-1.5025	-2.10262	1	0	0
GBX.DISC.PCA261.CEL	Patient 438	GSM269276	Systemic	1	1	1.70294	1.82888	2.94045	2.94045	4.64339	1.70294	1.82888	7.47159	Alive	No	0	2.06225	0.872503	2.17948	1.59702	2.06729	0.0678663	1	1	1
GBX.DISC.PCA459.CEL	Patient 106	GSM268969	PSA	1	0	2.14648	2.65845	NA	7.98084	7.98084	2.14648	2.65845	7.98084	Alive	No	0	2.18504	-0.00748466	2.892	0.47938	-1.2102	-0.394274	1	1	1
GBX.DISC.PCA369.CEL	Patient 005	GSM268874	Systemic	1	1	1.70021	1.73032	2.54073	2.54073	4.24093	1.70021	1.73032	5.89733	Deceased	Yes	1	0.464506	0.117203	2.47953	1.48285	0.0468912	2.44492	1	1	1
GBX.DISC.PCA15.CEL	Patient 491	GSM269327	PSA	1	0	0.375086	0.528405	NA	13.2348	13.2348	0.375086	0.528405	13.2348	Alive	No	0	-0.561117	0.0962329	2.25751	0.477704	-0.00892911	-0.345111	1	1	1
GBX.DISC.PCA166.CEL	Patient 032	GSM268900	Systemic	1	1	5.76865	7.45517	4.8898	4.8898	10.6585	5.76865	7.45517	14.2861	Deceased	No	0	0.560816	0.803986	2.43126	0.266867	0.700948	1.39196	1	1	1
GBX.DISC.PCA189.CEL	Patient 567	GSM269399	NED	0	0	NA	NA	NA	13.0349	13.0349	13.0349	13.0349	13.0349	Deceased	No	0	1.8127	-0.437247	2.08577	0.279989	0.367005	-0.828308	1	1	1
GBX.DISC.PCA193.CEL	Patient 229	GSM269081	NED	0	0	NA	NA	NA	14.8255	14.8255	14.8255	14.8255	14.8255	Alive	No	0	1.0327	-0.0981436	2.27074	0.137888	1.18453	-0.260098	1	1	1
GBX.DISC.PCA206.CEL	Patient 195	GSM269051	Systemic	1	1	3.05544	3.31554	1.19918	1.19918	4.25462	3.05544	3.31554	5.4757	Deceased	Yes	1	0.825851	0.114725	2.16968	-0.314422	-0.525899	-0.642667	1	1	1
GBX.DISC.PCA220.CEL	Patient 088	GSM268951	PSA	1	0	1.27858	1.75222	NA	9.25667	9.25667	1.27858	1.75222	9.25667	Alive	No	0	0.0346586	0.386325	1.99708	0.703007	-0.0799866	-0.210651	1	1	1
GBX.DISC.PCA30.CEL	Patient 619	GSM269447	PSA	1	0	0.473648	0.930869	NA	17.0376	17.0376	0.473648	0.930869	17.0376	Deceased	No	0	0.549799	0.688428	2.21034	0.618128	1.45163	0.113974	1	1	1
GBX.DISC.PCA319.CEL	Patient 187	GSM269043	NED	0	0	NA	NA	NA	12.2464	12.2464	12.2464	12.2464	12.2464	Deceased	No	0	1.1297	0.994607	2.11295	-0.0175387	-0.0787468	0.22243	1	1	1
GBX.DISC.PCA324.CEL	Patient 602	GSM269431	PSA	1	0	1.11704	1.38261	NA	7.58111	7.58111	1.11704	1.38261	7.58111	Alive	No	0	1.65412	-0.822121	2.00658	-0.772361	0.758621	-0.0783866	1	1	1
GBX.DISC.PCA334.CEL	Patient 043	GSM268910	Systemic	1	1	2.90212	2.91307	0.709103	0.709103	3.61123	2.90212	2.91307	4.60507	Deceased	No	0	0.485751	0.158077	2.00596	-0.493187	-0.26	-0.301561	1	1	1
GBX.DISC.PCA366.CEL	Patient 071	GSM268934	Systemic	1	1	3.26352	3.51266	4.68994	4.68994	7.95346	3.26352	3.51266	9.36619	Deceased	Yes	1	1.81601	-0.361488	2.38762	0.33088	0.00878299	-1.76132	1	1	1
GBX.DISC.PCA370.CEL	Patient 616	GSM269444	NED	0	0	NA	NA	NA	10.6557	10.6557	10.6557	10.6557	10.6557	Alive	No	0	1.08816	-1.20704	2.26442	1.3783	0.582107	-0.923721	1	1	1
GBX.DISC.PCA44.CEL	Patient 355	GSM269199	NED	0	0	NA	NA	NA	7.24435	7.24435	7.24435	7.24435	7.24435	Alive	No	0	1.33788	-1.49514	2.02879	-0.436493	-0.0718458	0.390291	1	1	1
GBX.DISC.PCA482.CEL	Patient 025	GSM268893	Systemic	1	1	0.213552	0.479124	2.12183	2.12183	2.33539	0.213552	0.479124	4.93908	Deceased	No	0	0.144831	-3.32572	2.2781	1.65604	1.47126	-0.475755	1	1	0
GBX.DISC.PCA507.CEL	Patient 247	GSM269099	PSA	1	0	3.03901	3.46612	NA	16.6899	16.6899	3.03901	3.46612	16.6899	Alive	No	0	-0.565014	0.59852	2.30554	-0.50117	0.0289512	0.814219	1	1	1
GBX.DISC.PCA25.CEL	Patient 612	GSM269440	NED	0	0	NA	NA	NA	11.6441	11.6441	11.6441	11.6441	11.6441	Alive	No	0	-0.388548	-0.141381	-2.15873	-0.766755	1.1636	-0.686752	0	0	0
GBX.DISC.PCA279.CEL	Patient 418	GSM269259	PSA	1	0	3.5948	3.92882	NA	11.614	11.614	3.5948	3.92882	11.614	Alive	No	0	0.255514	-0.405775	-2.19093	1.44636	-0.00475818	-0.759448	0	0	0
GBX.DISC.PCA372.CEL	Patient 086	GSM268949	NED	0	0	NA	NA	NA	17.4565	17.4565	17.4565	17.4565	17.4565	Alive	No	0	-0.946926	-2.92514	-2.24794	1.03247	-0.501848	0.172244	1	0	0
GBX.DISC.PCA453.CEL	Patient 143	GSM269003	PSA	1	0	0.281999	0.572211	NA	10.3217	10.3217	0.281999	0.572211	10.3217	Alive	No	0	0.489088	-1.69677	-2.44866	-0.116403	-0.291893	-1.60134	0	0	0
GBX.DISC.PCA494.CEL	Patient 214	GSM269068	Systemic	1	1	5.2512	5.75496	1.00753	1.00753	6.25873	5.2512	5.75496	11.8877	Deceased	No	0	-0.973061	-0.844132	-2.17388	-1.58082	-1.56111	0.199987	0	0	0
GBX.DISC.PCA296.CEL	Patient 369	GSM269212	NED	0	0	NA	NA	NA	12.2081	12.2081	12.2081	12.2081	12.2081	Deceased	No	0	2.56036	-0.34175	1.98303	0.0704297	1.38759	-0.495698	1	1	1
GBX.DISC.PCA35.CEL	Patient 264	GSM269116	Systemic	1	1	1.55236	1.8809	0.336756	0.336756	1.88912	1.55236	1.8809	2.24504	Deceased	No	0	2.21671	0.955571	1.37122	2.53092	1.0734	1.5933	1	1	1
GBX.DISC.PCA491.CEL	Patient 501	GSM269337	NED	0	0	NA	NA	NA	16.334	16.334	16.334	16.334	16.334	Alive	No	0	2.09245	-1.19645	1.75175	0.511296	1.41202	-0.506307	1	1	1
GBX.DISC.PCA63.CEL	Patient 305	GSM269155	NED	0	0	NA	NA	NA	12.9144	12.9144	12.9144	12.9144	12.9144	Alive	No	0	2.02189	1.48359	1.69383	-0.0728898	0.449282	0.0962064	1	1	1
GBX.DISC.PCA210.CEL	Patient 601	GSM269430	PSA	1	0	2.54346	2.77892	NA	10.6283	10.6283	2.54346	2.77892	10.6283	Alive	No	0	0.48004	-0.816329	-0.0274018	-0.501903	-0.614193	2.15893	1	1	1
GBX.DISC.PCA272.CEL	Patient 253	GSM269105	NED	0	0	NA	NA	NA	15.1485	15.1485	15.1485	15.1485	15.1485	Alive	No	0	0.084353	0.368702	-0.513948	0.121908	-0.556305	2.12817	1	1	1
GBX.DISC.PCA338.CEL	Patient 376	GSM269219	NED	0	0	NA	NA	NA	9.13895	9.13895	9.13895	9.13895	9.13895	Alive	No	0	0.097513	-1.1996	-1.71973	-1.58194	-1.2516	2.3474	1	1	1
GBX.DISC.PCA1.CEL	Patient 142	GSM269002	Systemic	1	1	2.06434	3.01985	0.251882	0.251882	2.31622	2.06434	3.01985	11.8412	Deceased	Yes	1	0.761961	0.839193	0.454543	-0.841828	0.193939	0.574459	0	0	0
GBX.DISC.PCA10.CEL	Patient 430	GSM269270	NED	0	0	NA	NA	NA	17.2402	17.2402	17.2402	17.2402	17.2402	Alive	No	0	-1.71567	0.769118	-1.07024	0.491929	1.23763	0.227693	0	0	0
GBX.DISC.PCA100.CEL	Patient 159	GSM269019	Systemic	1	1	3.22245	3.718	1.53046	1.53046	4.75291	3.22245	3.718	5.45927	Alive	No	0	-0.829428	0.218049	1.02271	0.0901936	-1.13709	0.0956177	0	0	0
GBX.DISC.PCA101.CEL	Patient 070	GSM268933	NED	0	0	NA	NA	NA	11.2088	11.2088	11.2088	11.2088	11.2088	Deceased	No	0	1.18143	-0.42057	0.488433	0.481279	-1.83441	0.936068	0	0	0
GBX.DISC.PCA102.CEL	Patient 231	GSM269083	Systemic	1	1	0.528405	0.780287	3.93429	3.93429	4.4627	0.528405	0.780287	4.71458	Alive	No	0	0.348499	-0.298789	-0.237559	0.660474	-2.01762	-0.0424288	1	0	0
GBX.DISC.PCA103.CEL	Patient 217	GSM269070	Systemic	1	1	0.295688	0.799452	0.167009	0.167009	0.462697	0.295688	0.799452	7.63039	Deceased	Yes	1	-0.499652	-0.70574	-0.628536	-1.08264	-0.0364007	-0.979441	0	0	0
GBX.DISC.PCA104.CEL	Patient 059	GSM268923	NED	0	0	NA	NA	NA	11.896	11.896	11.896	11.896	11.896	Alive	No	0	0.106574	-0.239601	1.12774	0.596692	0.451639	0.624724	0	0	0
GBX.DISC.PCA105.CEL	Patient 161	GSM269020	NED	0	0	NA	NA	NA	10.8857	10.8857	10.8857	10.8857	10.8857	Alive	No	0	0.0564838	0.405266	0.774891	-0.0800479	-1.11956	0.116626	0	0	0
GBX.DISC.PCA106.CEL	Patient 208	GSM269062	Systemic	1	1	5.27584	7.52635	1.23477	1.23477	6.51061	5.27584	7.52635	13.2457	Alive	No	0	-0.111475	1.76527	-0.403072	0.644549	1.02575	0.854984	0	0	0
GBX.DISC.PCA107.CEL	Patient 041	GSM268908	PSA	1	0	2.00137	2.40383	NA	8.93634	8.93634	2.00137	2.40383	8.93634	Alive	No	0	-0.523556	-0.708324	-0.785123	-1.29196	-2.00335	-0.799783	1	0	0
GBX.DISC.PCA109.CEL	Patient 277	GSM269128	NED	0	0	NA	NA	NA	10.6667	10.6667	10.6667	10.6667	10.6667	Alive	No	0	0.75166	0.0707627	0.451628	0.517735	-1.79034	0.0420002	0	0	0
GBX.DISC.PCA11.CEL	Patient 233	GSM269085	NED	0	0	NA	NA	NA	5.48665	5.48665	5.48665	5.48665	5.48665	Alive	No	0	0.23228	0.84315	-0.479185	-0.780139	0.729622	0.41476	0	0	0
GBX.DISC.PCA110.CEL	Patient 594	GSM269423	NED	0	0	NA	NA	NA	9.42916	9.42916	9.42916	9.42916	9.42916	Alive	No	0	-0.446336	-0.109644	0.657792	-0.796019	-0.019402	-0.83975	0	0	0
GBX.DISC.PCA111.CEL	Patient 474	GSM269311	NED	0	0	NA	NA	NA	10.2888	10.2888	10.2888	10.2888	10.2888	Alive	No	0	0.443214	0.220373	0.746542	-1.45157	-1.21016	1.92541	0	0	0
GBX.DISC.PCA112.CEL	Patient 579	GSM269410	NED	0	0	NA	NA	NA	16.2355	16.2355	16.2355	16.2355	16.2355	Deceased	No	0	-2.06941	-1.23556	-0.889888	0.255971	-0.682311	-0.34375	1	0	0
GBX.DISC.PCA113.CEL	Patient 411	GSM269252	Systemic	1	1	0.312115	3.39493	1.8371	1.8371	2.14921	0.312115	3.39493	7.69336	Deceased	Yes	1	0.40045	0.148372	1.53551	-0.282903	0.503387	0.263644	0	0	0
GBX.DISC.PCA114.CEL	Patient 183	GSM269039	Systemic	1	1	3.45243	4.02738	4.19986	4.19986	7.65229	3.45243	4.02738	8.83231	Deceased	Yes	1	0.453286	0.878461	0.0374313	0.840885	1.08345	0.563314	0	0	0
GBX.DISC.PCA115.CEL	Patient 021	GSM268889	NED	0	0	NA	NA	NA	7.45243	7.45243	7.45243	7.45243	7.45243	Alive	No	0	1.00395	-0.0804897	0.741753	-0.0168329	0.0698511	-0.753183	0	0	0
GBX.DISC.PCA116.CEL	Patient 570	GSM269401	PSA	1	0	1.52498	2.10267	NA	10.141	10.141	1.52498	2.10267	10.141	Alive	No	0	0.583313	-1.1293	1.3803	0.0424553	-1.69181	0.0807548	0	0	0
GBX.DISC.PCA117.CEL	Patient 116	GSM268978	NED	0	0	NA	NA	NA	12.4326	12.4326	12.4326	12.4326	12.4326	Alive	No	0	0.248824	-1.30175	-1.96657	-0.819359	-0.571172	1.1214	0	0	0
GBX.DISC.PCA118.CEL	Patient 254	GSM269106	PSA	1	0	0.747433	0.832307	NA	5.91923	5.91923	0.747433	0.832307	5.91923	Alive	No	0	0.307514	-0.108713	0.186666	1.05817	0.134944	0.829431	0	0	0
GBX.DISC.PCA119.CEL	Patient 173	GSM269029	PSA	1	0	3.82478	5.53867	NA	12.668	12.668	3.82478	5.53867	12.668	Alive	No	0	0.967072	-0.476593	-0.355975	-0.224248	-1.00304	0.0997524	0	0	0
GBX.DISC.PCA12.CEL	Patient 442	GSM269279	Systemic	1	1	6.51608	7.48802	4.05749	4.05749	10.5736	6.51608	7.48802	16.512	Alive	No	0	-3.09358	-1.18067	-1.57146	1.68889	0.47583	-1.95045	1	0	0
GBX.DISC.PCA120.CEL	Patient 326	GSM269174	NED	0	0	NA	NA	NA	15.5373	15.5373	15.5373	15.5373	15.5373	Alive	No	0	-0.0199397	-0.0115704	-1.068	-0.531383	0.0600349	0.749634	0	0	0
GBX.DISC.PCA121.CEL	Patient 115	GSM268977	Systemic	1	1	2.83915	3.51266	3.37577	3.37577	6.21492	2.83915	3.51266	10.7762	Alive	No	0	-0.789605	0.606435	0.775769	0.239285	-0.797111	0.913221	0	0	0
GBX.DISC.PCA122.CEL	Patient 354	GSM269198	Systemic	1	1	4.33676	4.65982	2.81177	2.81177	7.14853	4.33676	4.65982	8.87337	Deceased	Yes	1	0.560861	0.440523	1.54718	-0.667132	-0.559675	0.841768	0	0	0
GBX.DISC.PCA123.CEL	Patient 164	GSM269023	PSA	1	0	0.944559	1.28405	NA	14.7132	14.7132	0.944559	1.28405	14.7132	Alive	No	0	0.272725	-2.0153	1.01664	0.411625	-1.09098	-0.922677	1	0	0
GBX.DISC.PCA124.CEL	Patient 617	GSM269445	PSA	1	0	1.013	1.47296	NA	7.49076	7.49076	1.013	1.47296	7.49076	Alive	No	0	-0.341336	-0.215832	-0.533161	-1.44169	-0.108608	0.210814	0	0	0
GBX.DISC.PCA125.CEL	Patient 087	GSM268950	Systemic	1	1	7.32375	8.34223	3.31554	3.31554	10.6393	7.32375	8.34223	11.9343	Deceased	Yes	1	0.290913	-0.151997	0.101284	0.603766	-1.11921	0.421522	0	0	0
GBX.DISC.PCA126.CEL	Patient 069	GSM268932	Systemic	1	1	0.602327	1.02122	0.843258	0.843258	1.44559	0.602327	1.02122	3.04175	Deceased	Yes	1	-0.0318854	0.561763	-0.94095	-0.190949	0.808235	0.41284	0	0	0
GBX.DISC.PCA127.CEL	Patient 634	GSM269461	NED	0	0	NA	NA	NA	11.6906	11.6906	11.6906	11.6906	11.6906	Alive	No	0	-0.347319	0.0872968	1.18629	-1.21186	0.420016	0.297245	0	0	0
GBX.DISC.PCA128.CEL	Patient 017	GSM268885	PSA	1	0	5.39083	5.74675	NA	13.7577	13.7577	5.39083	5.74675	13.7577	Alive	No	0	-0.230806	1.76323	-0.212907	-0.00400684	-2.18858	1.75259	1	0	0
GBX.DISC.PCA129.CEL	Patient 056	GSM268920	Systemic	1	1	0.717317	1.17454	2.19849	2.19849	2.91581	0.717317	1.17454	7.00616	Alive	No	0	-0.457725	-0.471038	-0.697757	0.0545592	0.607865	0.960213	0	0	0
GBX.DISC.PCA13.CEL	Patient 421	GSM269262	PSA	1	0	9.94114	10.9158	NA	17.6893	17.6893	9.94114	10.9158	17.6893	Alive	No	0	0.869079	-0.0352162	0.325833	-0.0455619	1.38043	-0.0418546	0	0	0
GBX.DISC.PCA130.CEL	Patient 081	GSM268944	NED	0	0	NA	NA	NA	9.21834	9.21834	9.21834	9.21834	9.21834	Alive	No	0	0.184773	0.25041	-0.667041	-0.049676	1.0061	0.705784	0	0	0
GBX.DISC.PCA131.CEL	Patient 337	GSM269183	PSA	1	0	0.862423	1.57426	NA	17.3005	17.3005	0.862423	1.57426	17.3005	Deceased	No	0	0.265324	-1.03761	-0.596399	0.526078	-0.35471	-1.37369	0	0	0
GBX.DISC.PCA132.CEL	Patient 107	GSM268970	NED	0	0	NA	NA	NA	14.0178	14.0178	14.0178	14.0178	14.0178	Alive	No	0	-1.13817	-0.819649	-0.491757	-1.64439	-2.1329	-0.481822	1	0	0
GBX.DISC.PCA133.CEL	Patient 402	GSM269243	Systemic	1	1	1.31417	1.56331	2.58179	2.58179	3.89596	1.31417	1.56331	4.7885	Alive	No	0	1.61272	0.595705	0.83712	0.970556	-2.33728	-0.58581	1	0	0
GBX.DISC.PCA134.CEL	Patient 358	GSM269202	PSA	1	0	0.922656	0.966461	NA	8.90623	8.90623	0.922656	0.966461	8.90623	Deceased	No	0	0.864226	0.716715	0.1909	0.13156	1.16447	-1.33575	0	0	0
GBX.DISC.PCA135.CEL	Patient 486	GSM269323	NED	0	0	NA	NA	NA	6.7269	6.7269	6.7269	6.7269	6.7269	Alive	No	0	-0.478337	0.768714	0.460381	-1.52722	0.25874	-1.06213	0	0	0
GBX.DISC.PCA136.CEL	Patient 280	GSM269131	NED	0	0	NA	NA	NA	9.26215	9.26215	9.26215	9.26215	9.26215	Alive	No	0	-0.529857	-0.281652	-1.09296	-0.891533	0.660846	0.173759	0	0	0
GBX.DISC.PCA137.CEL	Patient 415	GSM269256	PSA	1	0	0.824093	1.25941	7.63039	12.3833	12.3833	0.824093	1.25941	12.3833	Alive	No	0	0.393848	0.265652	0.305692	0.384538	0.353884	0.0979178	0	0	0
GBX.DISC.PCA138.CEL	Patient 565	GSM269397	Systemic	1	1	2.21492	2.27242	1.01574	1.01574	3.23066	2.21492	2.27242	5.79603	Deceased	Yes	1	0.814804	1.03622	1.53805	0.972122	-0.956497	-0.261546	0	0	0
GBX.DISC.PCA139.CEL	Patient 604	GSM269433	Systemic	1	1	0.550308	1.02943	0.525667	0.525667	1.07598	0.550308	1.02943	10.0315	Deceased	Yes	1	1.36016	-0.0658201	0.86699	0.887039	-1.04735	-1.67223	0	0	0
GBX.DISC.PCA14.CEL	Patient 416	GSM269257	NED	0	0	NA	NA	NA	11.666	11.666	11.666	11.666	11.666	Alive	No	0	-1.85896	-0.914862	-1.58342	0.215184	0.781722	1.42965	0	0	0
GBX.DISC.PCA140.CEL	Patient 479	GSM269316	PSA	1	0	3.02533	4.36961	NA	12.3203	12.3203	3.02533	4.36961	12.3203	Alive	No	0	-2.48357	-0.424802	-1.49802	0.419951	-0.0208107	0.274605	1	0	0
GBX.DISC.PCA141.CEL	Patient 374	GSM269217	Systemic	1	1	2.81725	3.15948	0.577687	0.577687	3.39493	2.81725	3.15948	5.93292	Deceased	Yes	1	0.177346	0.621473	0.358107	0.395782	-1.26649	0.613887	0	0	0
GBX.DISC.PCA142.CEL	Patient 327	GSM269175	Systemic	1	1	0.361396	0.758385	0.788501	0.788501	1.1499	0.361396	0.758385	2.19028	Deceased	Yes	1	-0.257128	-0.790674	-0.897032	-0.21898	0.198735	0.316726	0	0	0
GBX.DISC.PCA143.CEL	Patient 223	GSM269076	PSA	1	0	1.13347	1.38535	NA	17.848	17.848	1.13347	1.38535	17.848	Alive	No	0	-2.41014	-3.10457	-1.12148	-0.932648	2.4366	-0.27653	1	1	0
GBX.DISC.PCA144.CEL	Patient 151	GSM269011	PSA	1	0	0.249144	0.498289	8.06845	9.31964	9.31964	0.249144	0.498289	9.31964	Deceased	Yes	1	0.20722	-0.00947009	-0.0284301	0.781726	-1.90613	-0.7958	0	0	0
GBX.DISC.PCA145.CEL	Patient 194	GSM269050	NED	0	0	NA	NA	NA	13.3689	13.3689	13.3689	13.3689	13.3689	Alive	No	0	-0.546574	0.281428	-0.608347	1.21977	-0.657307	0.121842	0	0	0
GBX.DISC.PCA146.CEL	Patient 096	GSM268959	PSA	1	0	1.27858	1.44559	6.19302	8.30664	8.30664	1.27858	1.44559	8.30664	Alive	No	0	0.211328	0.566063	0.246277	0.365782	-1.18123	-0.892078	0	0	0
GBX.DISC.PCA147.CEL	Patient 135	GSM268995	NED	0	0	NA	NA	NA	12.0493	12.0493	12.0493	12.0493	12.0493	Alive	No	0	0.0239943	0.313068	-0.657631	-0.764787	0.212987	1.096	0	0	0
GBX.DISC.PCA148.CEL	Patient 597	GSM269426	Systemic	1	1	3.30732	4.5065	0.736482	0.736482	4.04381	3.30732	4.5065	12.23	Deceased	No	0	-1.05547	-0.502952	-0.433619	-1.30977	2.1227	1.14565	1	1	1
GBX.DISC.PCA149.CEL	Patient 538	GSM269371	NED	0	0	NA	NA	NA	14.6995	14.6995	14.6995	14.6995	14.6995	Deceased	No	0	-0.866203	1.89932	-0.13008	0.373331	-1.57188	1.18982	0	0	0
GBX.DISC.PCA150.CEL	Patient 252	GSM269104	Systemic	1	1	0.109514	0.837782	3.14305	3.14305	3.25257	0.109514	0.837782	5.03765	Alive	No	0	-0.352023	0.331577	-0.761318	-0.316922	-0.82202	0.167273	0	0	0
GBX.DISC.PCA152.CEL	Patient 155	GSM269015	PSA	1	0	3.154	3.68789	NA	12.5695	12.5695	3.154	3.68789	12.5695	Alive	No	0	-0.620129	-2.26169	-0.0707987	-1.81387	-0.262564	-0.0655007	1	0	0
GBX.DISC.PCA153.CEL	Patient 014	GSM268882	PSA	1	0	4.82409	5.80151	NA	11.0938	11.0938	4.82409	5.80151	11.0938	Alive	No	0	-0.557599	-0.934629	-1.35097	1.64801	-0.89385	-0.424239	0	0	0
GBX.DISC.PCA154.CEL	Patient 361	GSM269205	NED	0	0	NA	NA	NA	14.9651	14.9651	14.9651	14.9651	14.9651	Alive	No	0	0.436371	1.18745	0.171921	-0.709496	1.22268	1.7898	0	0	0
GBX.DISC.PCA155.CEL	Patient 490	GSM269326	Systemic	1	1	0.298426	0.40794	0.774812	0.774812	1.07324	0.298426	0.40794	8.76386	Deceased	No	0	0.0125692	-0.119811	0.143936	-0.870501	0.217046	-1.17373	0	0	0
GBX.DISC.PCA156.CEL	Patient 245	GSM269097	NED	0	0	NA	NA	NA	13.9028	13.9028	13.9028	13.9028	13.9028	Alive	No	0	-0.184841	0.834946	-0.911619	1.12252	0.0563622	0.0140569	0	0	0
GBX.DISC.PCA157.CEL	Patient 224	GSM269077	PSA	1	0	1.18549	1.95483	NA	9.59617	9.59617	1.18549	1.95483	9.59617	Alive	No	0	-0.336352	0.940562	-1.08762	-1.46388	0.630804	0.137329	0	0	0
GBX.DISC.PCA158.CEL	Patient 581	GSM269412	Systemic	1	1	3.93703	4.56126	0.900753	0.900753	4.83778	3.93703	4.56126	10.5188	Alive	No	0	-3.47005	-3.44521	-0.788518	-2.00069	1.65151	-0.273985	1	0	0
GBX.DISC.PCA16.CEL	Patient 531	GSM269366	NED	0	0	NA	NA	NA	11.5975	11.5975	11.5975	11.5975	11.5975	Alive	No	0	-2.24209	-0.238089	-1.72744	1.40508	2.21671	-1.53844	1	1	0
GBX.DISC.PCA160.CEL	Patient 622	GSM269450	NED	0	0	NA	NA	NA	9.7358	9.7358	9.7358	9.7358	9.7358	Alive	No	0	1.11287	0.206524	1.1707	-0.283814	1.96661	0.160903	0	0	0
GBX.DISC.PCA161.CEL	Patient 054	GSM268918	PSA	1	0	2.03422	3.34018	NA	8.76112	8.76112	2.03422	3.34018	8.76112	Alive	No	0	-0.288708	1.53394	-1.24113	0.0100243	-0.528698	-1.52345	0	0	0
GBX.DISC.PCA162.CEL	Patient 027	GSM268895	PSA	1	0	8.45448	9.23751	NA	15.4497	15.4497	8.45448	9.23751	15.4497	Alive	No	0	-0.786614	0.506082	-1.38632	-1.61188	-0.74728	0.635356	0	0	0
GBX.DISC.PCA164.CEL	Patient 485	GSM269322	Systemic	1	1	1.70568	2.13005	1.88638	1.88638	3.59206	1.70568	2.13005	5.09788	Deceased	Yes	1	1.35745	0.698239	1.80701	1.45833	0.187117	1.32828	0	0	0
GBX.DISC.PCA165.CEL	Patient 063	GSM268927	NED	0	0	NA	NA	NA	7.45517	7.45517	7.45517	7.45517	7.45517	Alive	No	0	-0.233484	-0.228324	-0.125666	-0.929423	-0.629258	0.459027	0	0	0
GBX.DISC.PCA167.CEL	Patient 554	GSM269387	PSA	1	0	1.30595	2.9295	NA	12.3368	12.3368	1.30595	2.9295	12.3368	Deceased	No	0	-0.606553	-0.804985	0.186741	-1.31339	2.84493	-0.314982	1	1	1
GBX.DISC.PCA168.CEL	Patient 518	GSM269353	NED	0	0	NA	NA	NA	10.0151	10.0151	10.0151	10.0151	10.0151	Alive	No	0	-2.10763	1.60246	-0.180078	-0.546844	-0.136967	0.452084	1	0	0
GBX.DISC.PCA169.CEL	Patient 310	GSM269158	NED	0	0	NA	NA	NA	14.3354	14.3354	14.3354	14.3354	14.3354	Alive	No	0	-0.871424	-0.0190853	-1.2083	0.131223	2.36596	-1.19194	1	1	1
GBX.DISC.PCA17.CEL	Patient 325	GSM269173	Systemic	1	1	4.75291	5.12799	1.84257	1.84257	6.59548	4.75291	5.12799	7.38946	Deceased	Yes	1	1.83275	-0.504712	-1.54074	0.105864	1.35708	0.558061	0	0	0
GBX.DISC.PCA170.CEL	Patient 239	GSM269091	NED	0	0	NA	NA	NA	7.53183	7.53183	7.53183	7.53183	7.53183	Alive	No	0	-0.184726	-0.860784	-1.88158	-0.293797	-0.0528635	0.197219	0	0	0
GBX.DISC.PCA171.CEL	Patient 497	GSM269333	Systemic	1	1	4.49555	5.65092	2.88022	2.88022	7.37577	4.49555	5.65092	9.65914	Alive	No	0	-0.163401	-3.33071	-0.56781	-2.06879	0.962542	-0.481271	1	0	0
GBX.DISC.PCA172.CEL	Patient 057	GSM268921	PSA	1	0	3.93429	5.92745	NA	12.9309	12.9309	3.93429	5.92745	12.9309	Alive	No	0	-0.474844	-0.0124	-0.931455	-1.31278	-0.16169	-0.0811909	0	0	0
GBX.DISC.PCA173.CEL	Patient 212	GSM269066	PSA	1	0	0.884326	1.28131	NA	16.6516	16.6516	0.884326	1.28131	16.6516	Alive	No	0	0.83642	0.607605	-0.234779	-0.311522	0.0395215	1.24309	0	0	0
GBX.DISC.PCA174.CEL	Patient 447	GSM269284	PSA	1	0	0.156057	0.320329	NA	9.04586	9.04586	0.156057	0.320329	9.04586	Alive	No	0	0.0913622	0.335006	-0.0738241	-0.985105	0.809706	0.988409	0	0	0
GBX.DISC.PCA176.CEL	Patient 429	GSM269269	PSA	1	0	5.75222	6.19028	NA	11.2936	11.2936	5.75222	6.19028	11.2936	Alive	No	0	-0.0854464	-1.61742	-0.365125	0.89604	-0.0749328	-0.159957	0	0	0
GBX.DISC.PCA177.CEL	Patient 140	GSM269000	NED	0	0	NA	NA	NA	10.8036	10.8036	10.8036	10.8036	10.8036	Alive	No	0	-0.731361	-0.836024	-1.20339	1.18256	0.32445	0.067037	0	0	0
GBX.DISC.PCA178.CEL	Patient 611	GSM269439	PSA	1	0	6.46407	6.71047	NA	12.0411	12.0411	6.46407	6.71047	12.0411	Alive	No	0	-0.308996	1.60653	-0.785784	0.450695	-0.511823	-0.338635	0	0	0
GBX.DISC.PCA179.CEL	Patient 406	GSM269247	Systemic	1	1	1.32786	1.81793	2.03422	2.03422	3.36208	1.32786	1.81793	15.8741	Deceased	No	0	0.684115	-1.93496	0.731477	0.721125	0.271259	1.39913	0	0	0
GBX.DISC.PCA18.CEL	Patient 291	GSM269142	Systemic	1	1	3.19507	4.65708	1.61533	1.61533	4.8104	3.19507	4.65708	9.73854	Deceased	Yes	1	-0.536659	-0.320334	-1.24295	-0.598104	1.00612	-1.08835	0	0	0
GBX.DISC.PCA180.CEL	Patient 074	GSM268937	PSA	1	0	2.60643	2.66119	NA	13.7112	13.7112	2.60643	2.66119	13.7112	Alive	No	0	0.561029	0.963379	0.443075	-0.00383147	0.734205	0.287148	0	0	0
GBX.DISC.PCA181.CEL	Patient 607	GSM269436	PSA	1	0	0.361396	0.44627	NA	8.49829	8.49829	0.361396	0.44627	8.49829	Alive	No	0	1.24671	-0.543601	0.174651	-1.95073	0.431198	-0.749822	0	0	0
GBX.DISC.PCA182.CEL	Patient 125	GSM268986	Systemic	1	1	5.48118	7.154	0.720055	0.720055	6.20123	5.48118	7.154	11.5948	Deceased	Yes	1	0.0466209	0.414751	-1.38161	0.362734	0.526952	-0.26928	0	0	0
GBX.DISC.PCA184.CEL	Patient 472	GSM269309	PSA	1	0	0.766598	1.24572	NA	5.33607	5.33607	0.766598	1.24572	5.33607	Alive	No	0	1.00892	-0.0735305	1.39378	0.428881	0.177721	0.529768	0	0	0
GBX.DISC.PCA185.CEL	Patient 103	GSM268966	Systemic	1	1	2.97057	6.36824	2.96783	2.96783	5.9384	2.97057	6.36824	10.3053	Deceased	No	0	1.18207	-0.547908	0.848137	0.515542	-0.955234	-0.121813	0	0	0
GBX.DISC.PCA186.CEL	Patient 205	GSM269060	PSA	1	0	2.00958	5.88364	NA	16.6817	16.6817	2.00958	5.88364	16.6817	Alive	No	0	0.0631065	-0.113583	-0.10573	0.0876133	-0.718542	0.573409	0	0	0
GBX.DISC.PCA187.CEL	Patient 348	GSM269193	Systemic	1	1	0.232717	0.632444	3.33196	3.33196	3.56468	0.232717	0.632444	9.42916	Deceased	No	0	0.140098	1.01412	0.698212	0.675898	0.378808	1.21468	0	0	0
GBX.DISC.PCA188.CEL	Patient 188	GSM269044	PSA	1	0	0.977413	1.58522	5.9165	11.2991	11.2991	0.977413	1.58522	11.2991	Deceased	Yes	1	0.769417	0.521696	-0.588075	0.279851	-1.12029	0.814752	0	0	0
GBX.DISC.PCA19.CEL	Patient 571	GSM269402	NED	0	0	NA	NA	NA	13.1773	13.1773	13.1773	13.1773	13.1773	Alive	No	0	1.05657	-0.59243	0.935649	2.39867	0.0790115	-0.578989	1	1	1
GBX.DISC.PCA190.CEL	Patient 363	GSM269207	PSA	1	0	1.71937	1.84805	NA	14.0397	14.0397	1.71937	1.84805	14.0397	Alive	No	0	-0.488334	0.393399	-0.749453	0.505031	1.56925	1.58097	0	0	0
GBX.DISC.PCA191.CEL	Patient 359	GSM269203	PSA	1	0	3.8193	4.90349	NA	12.2656	12.2656	3.8193	4.90349	12.2656	Alive	No	0	1.23178	0.933513	1.62682	-0.02928	-0.0967062	0.673362	0	0	0
GBX.DISC.PCA192.CEL	Patient 038	GSM268905	Systemic	1	1	1.28405	3.17864	2.16564	2.16564	3.44969	1.28405	3.17864	11.4086	Deceased	No	0	-0.0849809	1.3004	-0.543208	-0.962307	0.753526	0.844653	0	0	0
GBX.DISC.PCA194.CEL	Patient 062	GSM268926	NED	0	0	NA	NA	NA	14.7625	14.7625	14.7625	14.7625	14.7625	Alive	No	0	-0.00589978	0.280701	-0.52253	0.792008	0.524267	0.0641811	0	0	0
GBX.DISC.PCA195.CEL	Patient 503	GSM269338	PSA	1	0	0.312115	0.709103	NA	5.86721	5.86721	0.312115	0.709103	5.86721	Deceased	No	0	-1.10409	-1.46201	-0.421666	-0.740366	1.66876	-0.18919	0	0	0
GBX.DISC.PCA196.CEL	Patient 396	GSM269237	PSA	1	0	0.939083	1.09788	NA	11.9863	11.9863	0.939083	1.09788	11.9863	Alive	No	0	-0.333309	0.750565	0.376558	-0.262715	-1.18018	-1.76019	0	0	0
GBX.DISC.PCA197.CEL	Patient 443	GSM269280	NED	0	0	NA	NA	NA	10.4586	10.4586	10.4586	10.4586	10.4586	Alive	No	0	-3.80479	-2.03414	-1.16087	-1.80964	-0.440002	-0.106908	1	0	0
GBX.DISC.PCA198.CEL	Patient 089	GSM268952	Systemic	1	1	0.128679	0.602327	0.752909	0.752909	0.881588	0.128679	0.602327	2.98973	Deceased	Yes	1	0.960832	0.554652	0.616912	0.688421	0.345323	0.364687	0	0	0
GBX.DISC.PCA199.CEL	Patient 126	GSM268987	Systemic	1	1	0.610541	1.02396	3.04175	3.04175	3.65229	0.610541	1.02396	6.45585	Deceased	Yes	1	0.00483417	-0.538201	0.524471	-0.394468	-0.130432	0.332036	0	0	0
GBX.DISC.PCA2.CEL	Patient 256	GSM269108	NED	0	0	NA	NA	NA	18.2478	18.2478	18.2478	18.2478	18.2478	Alive	No	0	0.309647	0.83923	0.420213	-0.052425	0.725502	0.715475	0	0	0
GBX.DISC.PCA20.CEL	Patient 026	GSM268894	NED	0	0	NA	NA	NA	10.1875	10.1875	10.1875	10.1875	10.1875	Alive	No	0	-0.124257	0.513975	1.01504	1.06884	-0.518162	0.0952847	0	0	0
GBX.DISC.PCA200.CEL	Patient 296	GSM269147	Systemic	1	1	0.249144	0.50924	0.5859	0.5859	0.835044	0.249144	0.50924	16.1561	Alive	No	0	0.72302	0.647772	0.687786	1.45489	1.96204	-0.105334	0	0	0
GBX.DISC.PCA201.CEL	Patient 241	GSM269093	NED	0	0	NA	NA	NA	8.69815	8.69815	8.69815	8.69815	8.69815	Alive	No	0	0.219679	-0.832674	-0.533915	-0.208075	-0.150315	1.03045	0	0	0
GBX.DISC.PCA202.CEL	Patient 432	GSM269271	Systemic	1	1	0.33128	0.81588	3.99452	3.99452	4.3258	0.33128	0.81588	11.217	Alive	No	0	-0.595723	-0.377035	-0.0550162	1.89716	1.11775	0.54629	0	0	0
GBX.DISC.PCA203.CEL	Patient 180	GSM269036	NED	0	0	NA	NA	NA	14.7762	14.7762	14.7762	14.7762	14.7762	Alive	No	0	1.0378	0.146864	0.668628	0.258207	0.232965	-0.0442491	0	0	0
GBX.DISC.PCA204.CEL	Patient 122	GSM268983	NED	0	0	NA	NA	NA	12.2519	12.2519	12.2519	12.2519	12.2519	Alive	No	0	-0.129413	-1.6041	0.0641947	-0.734166	0.266561	0.00199505	0	0	0
GBX.DISC.PCA205.CEL	Patient 541	GSM269374	Systemic	1	1	4.5065	5.02943	3.20876	3.20876	7.71526	4.5065	5.02943	10.3847	Deceased	Yes	1	-0.000267094	1.90623	0.655469	1.5317	0.751604	0.499169	0	0	0
GBX.DISC.PCA207.CEL	Patient 067	GSM268931	PSA	1	0	0.988364	1.32238	NA	9.1499	9.1499	0.988364	1.32238	9.1499	Alive	No	0	1.04161	0.461235	0.69414	0.333083	0.371073	-0.266394	0	0	0
GBX.DISC.PCA208.CEL	Patient 093	GSM268956	PSA	1	0	0.84052	0.892539	NA	17.1828	17.1828	0.84052	0.892539	17.1828	Alive	No	0	-0.668851	0.524353	-0.399926	-0.587112	1.38778	-0.00747781	0	0	0
GBX.DISC.PCA209.CEL	Patient 072	GSM268935	NED	0	0	NA	NA	NA	6.35729	6.35729	6.35729	6.35729	6.35729	Alive	No	0	0.0649963	1.60237	1.30881	0.126713	1.69493	0.547494	0	0	0
GBX.DISC.PCA21.CEL	Patient 222	GSM269075	NED	0	0	NA	NA	NA	7.53183	7.53183	7.53183	7.53183	7.53183	Alive	No	0	0.459133	-0.630704	0.385858	0.259337	-2.39628	0.871004	1	0	0
GBX.DISC.PCA211.CEL	Patient 203	GSM269058	PSA	1	0	0.284736	0.517454	NA	7.96167	7.96167	0.284736	0.517454	7.96167	Alive	No	0	0.579745	1.31185	-0.527848	-0.0969563	-0.723899	0.97551	0	0	0
GBX.DISC.PCA212.CEL	Patient 459	GSM269296	NED	0	0	NA	NA	NA	8.63792	8.63792	8.63792	8.63792	8.63792	Alive	No	0	-0.290576	0.217124	-0.627837	-1.45583	1.07592	0.168022	0	0	0
GBX.DISC.PCA213.CEL	Patient 157	GSM269017	PSA	1	0	0.553046	1.07324	NA	9.89733	9.89733	0.553046	1.07324	9.89733	Deceased	No	0	0.960705	-1.80586	0.93917	-1.4703	-1.3895	-0.33832	0	0	0
GBX.DISC.PCA215.CEL	Patient 006	GSM268875	PSA	1	0	3.57563	4.65161	NA	12.8186	12.8186	3.57563	4.65161	12.8186	Alive	No	0	0.363909	-0.371342	0.383548	2.50695	0.0208904	-0.0397896	1	1	1
GBX.DISC.PCA216.CEL	Patient 513	GSM269348	NED	0	0	NA	NA	NA	15.0527	15.0527	15.0527	15.0527	15.0527	Alive	No	0	-0.389908	0.97207	0.174933	-1.23096	0.888	0.466198	0	0	0
GBX.DISC.PCA218.CEL	Patient 550	GSM269383	NED	0	0	NA	NA	NA	7.10198	7.10198	7.10198	7.10198	7.10198	Alive	No	0	-2.46956	-0.348368	-1.18215	-0.239494	0.524858	0.847003	1	0	0
GBX.DISC.PCA219.CEL	Patient 240	GSM269092	Systemic	1	1	0.66256	0.914442	2.02327	2.02327	2.68583	0.66256	0.914442	4.15058	Alive	No	0	1.26395	-0.699491	0.134809	0.0721272	-1.0606	-0.351674	0	0	0
GBX.DISC.PCA22.CEL	Patient 398	GSM269239	PSA	1	0	7.66051	8.87337	NA	14.8364	14.8364	7.66051	8.87337	14.8364	Alive	No	0	0.717565	-0.231513	-0.585939	0.0500998	-1.67813	1.21047	0	0	0
GBX.DISC.PCA221.CEL	Patient 441	GSM269278	Systemic	1	1	1.42916	2.07255	3.33196	3.33196	4.76112	1.42916	2.07255	5.7796	Deceased	Yes	1	-0.7268	0.136747	-0.191266	0.764788	2.45719	-0.109689	1	1	1
GBX.DISC.PCA222.CEL	Patient 453	GSM269290	Systemic	1	1	2.29979	2.55168	2.45311	2.45311	4.75291	2.29979	2.55168	12.8734	Deceased	No	0	1.29475	-1.12149	0.161775	0.843597	-1.54466	-1.46159	0	0	0
GBX.DISC.PCA223.CEL	Patient 114	GSM268976	Systemic	1	1	3.08556	3.63587	2.93224	2.93224	6.0178	3.08556	3.63587	7.0308	Alive	No	0	0.563586	-0.658457	-0.652846	0.79797	0.255523	0.190029	0	0	0
GBX.DISC.PCA224.CEL	Patient 630	GSM269458	NED	0	0	NA	NA	NA	12.7146	12.7146	12.7146	12.7146	12.7146	Alive	No	0	-3.51059	-1.18419	-0.421498	0.776013	1.20909	-0.753985	1	0	0
GBX.DISC.PCA225.CEL	Patient 375	GSM269218	PSA	1	0	0.476386	0.930869	10.0862	14.6092	14.6092	0.476386	0.930869	14.6092	Deceased	Yes	1	-0.620923	1.54475	-0.416188	-0.175641	2.04848	0.228824	1	1	1
GBX.DISC.PCA226.CEL	Patient 425	GSM269266	Systemic	1	1	0.246407	0.473648	2.16564	2.16564	2.41205	0.246407	0.473648	3.00342	Deceased	Yes	1	-0.526038	0.879718	-0.480246	0.276364	0.417062	-0.0972463	0	0	0
GBX.DISC.PCA227.CEL	Patient 454	GSM269291	PSA	1	0	4.33402	5.87817	NA	12.0958	12.0958	4.33402	5.87817	12.0958	Alive	No	0	-0.184248	0.0138131	-0.730364	-0.22113	-0.632669	-1.47999	0	0	0
GBX.DISC.PCA228.CEL	Patient 344	GSM269189	NED	0	0	NA	NA	NA	11.3238	11.3238	11.3238	11.3238	11.3238	Alive	No	0	0.185212	1.23224	-0.745607	-0.00892926	-0.625882	0.334056	0	0	0
GBX.DISC.PCA229.CEL	Patient 563	GSM269395	NED	0	0	NA	NA	NA	8.92813	8.92813	8.92813	8.92813	8.92813	Alive	No	0	0.395515	1.47957	0.988137	0.553555	-0.903371	0.467814	0	0	0
GBX.DISC.PCA23.CEL	Patient 139	GSM268999	PSA	1	0	2.33812	2.57084	NA	13.87	13.87	2.33812	2.57084	13.87	Alive	No	0	0.973612	0.578046	0.357917	0.162101	1.08156	0.310175	0	0	0
GBX.DISC.PCA230.CEL	Patient 383	GSM269225	PSA	1	0	5.6564	6.7707	NA	11.8658	11.8658	5.6564	6.7707	11.8658	Alive	No	0	0.198135	0.281034	-1.15498	-0.704672	-0.118747	0.0548436	0	0	0
GBX.DISC.PCA231.CEL	Patient 338	GSM269184	Systemic	1	1	0.323066	0.610541	0.339493	0.339493	0.66256	0.323066	0.610541	7.8768	Alive	No	0	0.997266	0.179618	0.836604	0.659663	-0.393899	0.981492	0	0	0
GBX.DISC.PCA232.CEL	Patient 482	GSM269319	Systemic	1	1	2.99795	3.47981	4.89254	4.89254	7.89049	2.99795	3.47981	10.7707	Alive	No	0	-0.809588	1.03208	-1.01078	-1.73183	0.944589	0.405059	0	0	0
GBX.DISC.PCA233.CEL	Patient 466	GSM269303	PSA	1	0	2.04517	2.05886	NA	9.54141	9.54141	2.04517	2.05886	9.54141	Alive	No	0	-1.65804	0.880178	-0.513203	0.888918	0.887828	-1.36703	0	0	0
GBX.DISC.PCA234.CEL	Patient 511	GSM269346	NED	0	0	NA	NA	NA	12.7858	12.7858	12.7858	12.7858	12.7858	Alive	No	0	1.1989	-0.906455	-0.117189	0.0133158	1.70501	-0.426952	0	0	0
GBX.DISC.PCA235.CEL	Patient 462	GSM269299	Systemic	1	1	3.27173	3.83299	3.08282	3.08282	6.35455	3.27173	3.83299	10.7379	Alive	No	0	-0.668895	-2.2129	-0.20607	0.8963	-1.49999	-0.857615	1	0	0
GBX.DISC.PCA236.CEL	Patient 272	GSM269123	Systemic	1	1	0.284736	0.542094	0.221766	0.221766	0.506502	0.284736	0.542094	3.88775	Alive	No	0	0.716063	-0.14148	0.356291	0.394565	-0.899751	0.387574	0	0	0
GBX.DISC.PCA237.CEL	Patient 137	GSM268997	NED	0	0	NA	NA	NA	11.5702	11.5702	11.5702	11.5702	11.5702	Alive	No	0	0.0367325	0.350303	0.0591132	-0.229452	-0.506754	-1.63564	0	0	0
GBX.DISC.PCA238.CEL	Patient 251	GSM269103	NED	0	0	NA	NA	NA	6.24778	6.24778	6.24778	6.24778	6.24778	Alive	No	0	0.369463	0.609263	1.40862	1.13263	0.119481	0.580158	0	0	0
GBX.DISC.PCA239.CEL	Patient 343	GSM269188	PSA	1	0	4.41068	6.4011	NA	16.5421	16.5421	4.41068	6.4011	16.5421	Alive	No	0	0.475557	0.0415264	0.713222	0.31727	0.142918	0.486373	0	0	0
GBX.DISC.PCA24.CEL	Patient 388	GSM269230	PSA	1	0	2.32717	2.6037	NA	15.3374	15.3374	2.32717	2.6037	15.3374	Alive	No	0	0.129284	0.798426	0.0268565	-0.845934	0.150545	-0.407742	0	0	0
GBX.DISC.PCA240.CEL	Patient 543	GSM269376	NED	0	0	NA	NA	NA	12.9418	12.9418	12.9418	12.9418	12.9418	Alive	No	0	-2.53961	-1.63165	-1.89754	0.270744	2.18914	0.033641	1	1	0
GBX.DISC.PCA241.CEL	Patient 556	GSM269389	NED	0	0	NA	NA	NA	14.0068	14.0068	14.0068	14.0068	14.0068	Alive	No	0	-1.11277	-2.12634	-0.589222	-1.28981	-0.954586	1.46533	1	0	0
GBX.DISC.PCA242.CEL	Patient 555	GSM269388	PSA	1	0	0.0903491	0.158795	5.76318	12.512	12.512	0.0903491	0.158795	12.512	Deceased	Yes	1	1.14872	-0.598933	0.406696	-0.933532	-0.472835	0.126247	0	0	0
GBX.DISC.PCA244.CEL	Patient 592	GSM269421	Systemic	1	1	5.84531	5.90554	0.479124	0.479124	6.32444	5.84531	5.90554	9.16359	Alive	No	0	0.914043	0.158271	1.53795	1.05516	0.271327	-0.264345	0	0	0
GBX.DISC.PCA245.CEL	Patient 108	GSM268971	Systemic	1	1	0.717317	0.977413	2.9295	2.9295	3.64682	0.717317	0.977413	8.70089	Alive	No	0	-0.18147	0.470771	-0.819706	-0.388508	-0.805479	0.782785	0	0	0
GBX.DISC.PCA246.CEL	Patient 493	GSM269329	NED	0	0	NA	NA	NA	13.1964	13.1964	13.1964	13.1964	13.1964	Deceased	No	0	0.798511	-0.933499	0.464414	1.91188	-1.1777	-0.265405	0	0	0
GBX.DISC.PCA247.CEL	Patient 460	GSM269297	Systemic	1	1	4.26831	5.56879	4.17248	4.17248	8.44079	4.26831	5.56879	11.7043	Deceased	No	0	0.623074	-9.79937e-05	1.22583	0.412518	-1.80422	-0.571903	0	0	0
GBX.DISC.PCA248.CEL	Patient 461	GSM269298	PSA	1	0	0.249144	0.347707	NA	8.30938	8.30938	0.249144	0.347707	8.30938	Deceased	No	0	0.203722	0.207606	-0.788576	1.54343	-0.286828	0.752882	0	0	0
GBX.DISC.PCA249.CEL	Patient 379	GSM269221	NED	0	0	NA	NA	NA	12.334	12.334	12.334	12.334	12.334	Alive	No	0	-1.2733	0.966776	-0.43341	-0.285605	0.126621	0.83114	0	0	0
GBX.DISC.PCA250.CEL	Patient 024	GSM268892	PSA	1	0	1.31417	1.82888	NA	8.68994	8.68994	1.31417	1.82888	8.68994	Alive	No	0	-0.4193	0.0455749	-1.10018	-1.06928	1.83031	1.50393	0	0	0
GBX.DISC.PCA251.CEL	Patient 300	GSM269151	Systemic	1	1	4.88433	5.90007	1.05133	1.05133	5.93566	4.88433	5.90007	7.93703	Alive	No	0	-0.896929	0.789677	-0.333599	1.30251	-0.667012	1.33424	0	0	0
GBX.DISC.PCA252.CEL	Patient 198	GSM269053	NED	0	0	NA	NA	NA	11.8686	11.8686	11.8686	11.8686	11.8686	Alive	No	0	-0.896231	0.971951	0.0281036	-0.539388	0.454806	0.316312	0	0	0
GBX.DISC.PCA253.CEL	Patient 242	GSM269094	Systemic	1	1	0.558522	1.87543	0.284736	0.284736	0.843258	0.558522	1.87543	3.16222	Deceased	No	0	-0.741552	-0.343554	-0.369392	-0.0384011	0.0136299	-1.67405	0	0	0
GBX.DISC.PCA254.CEL	Patient 150	GSM269010	PSA	1	0	1.49213	1.64819	NA	6.31896	6.31896	1.49213	1.64819	6.31896	Alive	No	0	0.617334	0.289813	-0.441862	0.382148	0.0708343	0.510748	0	0	0
GBX.DISC.PCA255.CEL	Patient 574	GSM269405	PSA	1	0	0.481862	0.818617	6.20945	10.7159	10.7159	0.481862	0.818617	10.7159	Deceased	Yes	1	-0.35192	1.0327	-1.25218	-0.423793	-0.473756	-0.0775966	0	0	0
GBX.DISC.PCA256.CEL	Patient 390	GSM269232	PSA	1	0	0.632444	0.884326	NA	13.024	13.024	0.632444	0.884326	13.024	Alive	No	0	0.116582	1.51496	-1.69503	-0.769706	-1.16394	-0.924229	0	0	0
GBX.DISC.PCA258.CEL	Patient 013	GSM268881	Systemic	1	1	0.271047	0.572211	0.117728	0.117728	0.388775	0.271047	0.572211	1.85352	Deceased	Yes	1	1.27229	0.801908	0.449218	1.18347	0.874844	-0.597472	0	0	0
GBX.DISC.PCA259.CEL	Patient 225	GSM269078	Systemic	1	1	3.39767	3.78097	1.86995	1.86995	5.26762	3.39767	3.78097	8.77481	Deceased	Yes	1	0.521715	0.285436	-0.00882846	1.3399	0.571006	-0.52773	0	0	0
GBX.DISC.PCA26.CEL	Patient 170	GSM269027	PSA	1	0	7.06639	7.67967	NA	12.731	12.731	7.06639	7.67967	12.731	Alive	No	0	0.55623	-1.02412	0.884648	1.12851	-0.491746	0.371129	0	0	0
GBX.DISC.PCA260.CEL	Patient 410	GSM269251	PSA	1	0	0.569473	0.974675	NA	16.6297	16.6297	0.569473	0.974675	16.6297	Alive	No	0	-0.478207	0.306997	-1.7832	-1.19712	-0.193964	0.342631	0	0	0
GBX.DISC.PCA262.CEL	Patient 378	GSM269220	Systemic	1	1	1.30595	1.31964	1.00205	1.00205	2.30801	1.30595	1.31964	4.01095	Deceased	Yes	1	1.49755	-1.02218	1.4489	0.0286387	-1.45454	0.233372	0	0	0
GBX.DISC.PCA263.CEL	Patient 113	GSM268975	NED	0	0	NA	NA	NA	13.117	13.117	13.117	13.117	13.117	Alive	No	0	-0.393499	-1.08073	0.569411	0.539117	-1.00877	-1.0184	0	0	0
GBX.DISC.PCA264.CEL	Patient 414	GSM269255	PSA	1	0	4.60507	5.02669	NA	9.06776	9.06776	4.60507	5.02669	9.06776	Alive	No	0	-1.25647	-1.46382	-0.886676	0.161952	0.804651	1.73836	0	0	0
GBX.DISC.PCA265.CEL	Patient 635	GSM269462	Systemic	1	1	2.27515	2.37919	2.78166	2.78166	5.05681	2.27515	2.37919	7.01985	Alive	No	0	1.48126	0.973015	-0.0966978	0.229787	-0.000875002	-0.75337	0	0	0
GBX.DISC.PCA266.CEL	Patient 082	GSM268945	Systemic	1	1	0.99384	3.00068	2.86105	2.86105	3.85489	0.99384	3.00068	12.6626	Alive	No	0	0.338973	0.832248	1.73321	1.02546	1.15038	-0.736088	0	0	0
GBX.DISC.PCA267.CEL	Patient 627	GSM269455	Systemic	1	1	1.95756	2.41478	1.45654	1.45654	3.4141	1.95756	2.41478	4.11225	Deceased	No	0	0.63144	0.391458	0.769032	0.405996	0.350261	1.95905	0	0	0
GBX.DISC.PCA268.CEL	Patient 133	GSM268993	Systemic	1	1	1.28679	1.69747	0.495551	0.495551	1.78234	1.28679	1.69747	3.54278	Deceased	Yes	1	0.650786	0.237596	1.24665	0.0471515	-0.889667	0.933808	0	0	0
GBX.DISC.PCA269.CEL	Patient 465	GSM269302	Systemic	1	1	2.48049	2.98973	0.769336	0.769336	3.24983	2.48049	2.98973	10.0643	Alive	No	0	0.318457	0.791745	-0.619893	0.655737	-1.09709	1.45918	0	0	0
GBX.DISC.PCA27.CEL	Patient 130	GSM268991	NED	0	0	NA	NA	NA	13.0678	13.0678	13.0678	13.0678	13.0678	Alive	No	0	0.241929	-0.39995	-0.83208	0.426885	-0.306727	-1.61578	0	0	0
GBX.DISC.PCA270.CEL	Patient 147	GSM269007	Systemic	1	1	2.8501	3.86585	4.48734	4.48734	7.33744	2.8501	3.86585	8.73648	Deceased	Yes	1	0.846394	-0.150115	1.73532	-0.329312	1.34576	-0.218611	0	0	0
GBX.DISC.PCA271.CEL	Patient 279	GSM269130	Systemic	1	1	4.93087	6.21492	2.98152	2.98152	7.91239	4.93087	6.21492	10.2834	Deceased	No	0	0.318866	1.06046	0.561559	0.304659	-0.802857	-0.172436	0	0	0
GBX.DISC.PCA274.CEL	Patient 293	GSM269144	Systemic	1	1	1.71937	2.08898	2.49966	2.49966	4.21903	1.71937	2.08898	10.0096	Alive	No	0	0.356867	-2.27187	-0.692053	0.778137	1.89859	1.69638	1	0	0
GBX.DISC.PCA275.CEL	Patient 288	GSM269139	Systemic	1	1	2.72142	3.67967	2.24778	2.24778	4.9692	2.72142	3.67967	12.627	Alive	No	0	0.947435	0.0605225	-1.1459	0.152455	-1.61908	-0.169019	0	0	0
GBX.DISC.PCA276.CEL	Patient 534	GSM269368	Systemic	1	1	2.62834	3.78097	0.281999	0.281999	2.91034	2.62834	3.78097	7.5948	Deceased	No	0	-0.439704	0.918988	0.553957	0.0888228	-1.73646	0.612729	0	0	0
GBX.DISC.PCA277.CEL	Patient 216	GSM269069	NED	0	0	NA	NA	NA	7.72074	7.72074	7.72074	7.72074	7.72074	Alive	No	0	0.41933	-0.416585	1.11599	-0.628467	-0.116195	0.993927	0	0	0
GBX.DISC.PCA278.CEL	Patient 366	GSM269210	PSA	1	0	2.17385	3.17591	NA	11.2252	11.2252	2.17385	3.17591	11.2252	Alive	No	0	-0.0437944	0.561483	-0.637842	0.0876043	0.421482	1.29876	0	0	0
GBX.DISC.PCA28.CEL	Patient 230	GSM269082	PSA	1	0	0.202601	0.249144	NA	5.93018	5.93018	0.202601	0.249144	5.93018	Deceased	No	0	1.30319	-0.0268012	1.91384	0.701837	-0.764349	-1.01922	0	0	0
GBX.DISC.PCA280.CEL	Patient 263	GSM269115	NED	0	0	NA	NA	NA	8.47365	8.47365	8.47365	8.47365	8.47365	Alive	No	0	-0.517963	0.0578175	-0.496032	1.81655	0.92767	-0.506392	0	0	0
GBX.DISC.PCA281.CEL	Patient 055	GSM268919	PSA	1	0	1.88364	2.52977	NA	7.57016	7.57016	1.88364	2.52977	7.57016	Alive	No	0	-0.192237	1.66109	-0.553654	-0.214752	0.0569399	1.62907	0	0	0
GBX.DISC.PCA282.CEL	Patient 248	GSM269100	NED	0	0	NA	NA	NA	7.12936	7.12936	7.12936	7.12936	7.12936	Alive	No	0	-0.86236	0.453574	0.931816	1.17336	0.108942	-0.71117	0	0	0
GBX.DISC.PCA283.CEL	Patient 605	GSM269434	NED	0	0	NA	NA	NA	13.0705	13.0705	13.0705	13.0705	13.0705	Alive	No	0	-0.664498	-0.00476351	-1.04377	-0.542535	-0.358515	1.22952	0	0	0
GBX.DISC.PCA284.CEL	Patient 573	GSM269404	PSA	1	0	1.45927	2.00137	NA	14.9514	14.9514	1.45927	2.00137	14.9514	Deceased	No	0	-0.758629	1.27872	-0.597939	-0.0403669	0.340613	0.523744	0	0	0
GBX.DISC.PCA285.CEL	Patient 548	GSM269381	PSA	1	0	2.03422	2.55441	NA	11.6167	11.6167	2.03422	2.55441	11.6167	Alive	No	0	-3.44877	0.205229	-1.41859	0.0537999	1.20532	1.101	1	0	0
GBX.DISC.PCA287.CEL	Patient 022	GSM268890	Systemic	1	1	0.33128	2.52156	4.09856	4.09856	4.42984	0.33128	2.52156	7.70157	Deceased	Yes	1	-0.58156	0.666687	-1.77491	-0.85847	0.597914	0.307558	0	0	0
GBX.DISC.PCA288.CEL	Patient 353	GSM269197	PSA	1	0	3.90144	5.30048	NA	12.1451	12.1451	3.90144	5.30048	12.1451	Alive	No	0	1.59903	-0.490189	1.70383	0.920712	0.0800044	0.769533	0	0	0
GBX.DISC.PCA289.CEL	Patient 320	GSM269168	Systemic	1	1	4.95551	5.49213	3.83025	3.83025	8.78576	4.95551	5.49213	10.5599	Alive	No	0	-0.259712	0.047978	-0.894034	-0.77743	1.04137	0.146492	0	0	0
GBX.DISC.PCA29.CEL	Patient 552	GSM269385	Systemic	1	1	0.355921	0.5859	0.295688	0.295688	0.651608	0.355921	0.5859	4.7885	Alive	No	0	0.294768	0.89566	-0.605732	0.964944	0.496213	-0.524529	0	0	0
GBX.DISC.PCA291.CEL	Patient 167	GSM269026	Systemic	1	1	0.544832	0.772074	3.32923	3.32923	3.87406	0.544832	0.772074	6.84189	Deceased	Yes	1	1.00043	0.0649656	1.18322	-0.173746	-0.465273	-0.113256	0	0	0
GBX.DISC.PCA292.CEL	Patient 080	GSM268943	Systemic	1	1	0.881588	0.958248	3.60575	3.60575	4.48734	0.881588	0.958248	7.57837	Alive	No	0	0.0194334	0.744578	0.622697	-0.145271	-0.22833	-0.0144286	0	0	0
GBX.DISC.PCA293.CEL	Patient 184	GSM269040	PSA	1	0	0.533881	1.2512	NA	11.8138	11.8138	0.533881	1.2512	11.8138	Alive	No	0	0.221867	0.403586	0.403064	0.218162	0.0579873	0.380926	0	0	0
GBX.DISC.PCA294.CEL	Patient 274	GSM269125	NED	0	0	NA	NA	NA	12.3285	12.3285	12.3285	12.3285	12.3285	Deceased	No	0	0.575053	1.24405	1.29668	0.120216	0.12092	0.739075	0	0	0
GBX.DISC.PCA295.CEL	Patient 228	GSM269080	Systemic	1	1	1.38809	1.56879	1.86448	1.86448	3.25257	1.38809	1.56879	5.44285	Deceased	Yes	1	0.559299	0.431941	0.913802	-0.557112	-0.903821	-0.154703	0	0	0
GBX.DISC.PCA297.CEL	Patient 314	GSM269162	PSA	1	0	1.83162	3.04723	NA	12.4107	12.4107	1.83162	3.04723	12.4107	Alive	No	0	-0.381562	-1.4568	0.36576	-0.78009	-0.756269	0.639804	0	0	0
GBX.DISC.PCA298.CEL	Patient 066	GSM268930	Systemic	1	1	1.03765	1.89459	0.780287	0.780287	1.81793	1.03765	1.89459	5.5332	Alive	No	0	-0.622124	0.266246	-1.30875	1.21357	-1.00274	1.42761	0	0	0
GBX.DISC.PCA299.CEL	Patient 204	GSM269059	NED	0	0	NA	NA	NA	7.59754	7.59754	7.59754	7.59754	7.59754	Alive	No	0	-0.407431	0.283111	-1.18549	-0.043352	0.255106	-0.220941	0	0	0
GBX.DISC.PCA3.CEL	Patient 033	GSM268901	NED	0	0	NA	NA	NA	11.3101	11.3101	11.3101	11.3101	11.3101	Alive	No	0	0.422125	0.0461439	0.619187	0.418754	-0.964064	1.06967	0	0	0
GBX.DISC.PCA301.CEL	Patient 387	GSM269229	NED	0	0	NA	NA	NA	10.2341	10.2341	10.2341	10.2341	10.2341	Alive	No	0	1.16038	-0.341379	1.03653	-0.178839	-1.40071	0.776022	0	0	0
GBX.DISC.PCA303.CEL	Patient 357	GSM269201	NED	0	0	NA	NA	NA	15.9781	15.9781	15.9781	15.9781	15.9781	Alive	No	0	0.413036	1.1978	1.18526	0.872011	-0.382274	0.815004	0	0	0
GBX.DISC.PCA304.CEL	Patient 638	GSM269465	Systemic	1	1	1.3306	1.88364	4.82957	4.82957	6.16016	1.3306	1.88364	8.36413	Deceased	Yes	1	0.334994	0.445351	0.33729	-0.848788	-1.27392	0.467904	0	0	0
GBX.DISC.PCA305.CEL	Patient 102	GSM268965	PSA	1	0	0.566735	0.947296	NA	10.3792	10.3792	0.566735	0.947296	10.3792	Deceased	No	0	-0.618824	-0.367518	0.723093	-1.17928	-0.278262	-0.201844	0	0	0
GBX.DISC.PCA306.CEL	Patient 144	GSM269004	NED	0	0	NA	NA	NA	5.84257	5.84257	5.84257	5.84257	5.84257	Alive	No	0	-0.799106	0.39725	-1.13672	-0.208527	-1.08419	0.646549	0	0	0
GBX.DISC.PCA307.CEL	Patient 339	GSM269185	PSA	1	0	4.01643	4.13963	NA	10.2806	10.2806	4.01643	4.13963	10.2806	Alive	No	0	-0.0993953	0.236479	-0.997456	0.512349	-0.112901	-0.166469	0	0	0
GBX.DISC.PCA308.CEL	Patient 407	GSM269248	Systemic	1	1	6.69952	8.45175	0.169747	0.169747	6.86927	6.69952	8.45175	10.141	Deceased	Yes	1	0.364074	0.817252	0.225862	0.394288	-0.998462	-0.948871	0	0	0
GBX.DISC.PCA309.CEL	Patient 464	GSM269301	Systemic	1	1	6.63107	7.63587	2.93498	2.93498	9.56605	6.63107	7.63587	13.0815	Deceased	Yes	1	1.2798	0.474863	1.8761	1.68411	0.63949	1.50773	0	0	0
GBX.DISC.PCA31.CEL	Patient 101	GSM268964	Systemic	1	1	2.42574	2.89391	0.845996	0.845996	3.27173	2.42574	2.89391	6.65024	Deceased	Yes	1	1.63263	0.163489	1.57264	0.518246	-0.308558	-0.352523	0	0	0
GBX.DISC.PCA310.CEL	Patient 553	GSM269386	Systemic	1	1	1.39904	1.65092	3.48528	3.48528	4.88433	1.39904	1.65092	6.92129	Deceased	Yes	1	-0.890321	1.1566	-1.53378	-0.712485	1.9489	1.2767	0	0	0
GBX.DISC.PCA311.CEL	Patient 311	GSM269159	NED	0	0	NA	NA	NA	14.319	14.319	14.319	14.319	14.319	Deceased	No	0	0.887895	-1.20563	0.2444	0.0624939	-0.505562	-0.207144	0	0	0
GBX.DISC.PCA312.CEL	Patient 007	GSM268876	PSA	1	0	0.876112	1.64271	NA	14.6639	14.6639	0.876112	1.64271	14.6639	Alive	No	0	0.0198772	-0.472082	-0.24672	-1.94304	1.3727	0.68988	0	0	0
GBX.DISC.PCA313.CEL	Patient 260	GSM269112	PSA	1	0	0.747433	0.999316	NA	6.11636	6.11636	0.747433	0.999316	6.11636	Alive	No	0	0.261346	-2.38939	-0.203082	-0.451742	0.306365	1.24177	1	0	0
GBX.DISC.PCA314.CEL	Patient 524	GSM269359	PSA	1	0	0.276523	0.544832	5.87269	12.8843	12.8843	0.276523	0.544832	12.8843	Alive	No	0	-0.676343	-2.06486	-1.32601	-2.42755	-0.227248	0.000437857	1	0	0
GBX.DISC.PCA315.CEL	Patient 583	GSM269414	NED	0	0	NA	NA	NA	10.4586	10.4586	10.4586	10.4586	10.4586	Alive	No	0	-1.50027	0.523142	0.694559	-0.289918	-0.35862	-1.63487	0	0	0
GBX.DISC.PCA316.CEL	Patient 542	GSM269375	PSA	1	0	10.5845	11.7728	NA	15.9014	15.9014	10.5845	11.7728	15.9014	Alive	No	0	-1.71302	-3.17472	-0.646685	-0.572477	1.56743	-0.257683	1	0	0
GBX.DISC.PCA317.CEL	Patient 408	GSM269249	PSA	1	0	2.89665	4.53114	NA	10.0698	10.0698	2.89665	4.53114	10.0698	Alive	No	0	0.68371	0.146235	0.419394	-0.306791	0.101632	0.439341	0	0	0
GBX.DISC.PCA318.CEL	Patient 219	GSM269072	Systemic	1	1	2.23956	3.51266	4.03285	4.03285	6.27242	2.23956	3.51266	16.3997	Alive	No	0	-0.85966	0.731318	0.298684	0.96329	-0.765739	1.12633	0	0	0
GBX.DISC.PCA32.CEL	Patient 289	GSM269140	NED	0	0	NA	NA	NA	15.1814	15.1814	15.1814	15.1814	15.1814	Alive	No	0	1.21863	-0.475449	0.334302	-0.0835816	-0.685191	0.402664	0	0	0
GBX.DISC.PCA320.CEL	Patient 582	GSM269413	NED	0	0	NA	NA	NA	8.34497	8.34497	8.34497	8.34497	8.34497	Alive	No	0	-1.00198	0.200366	-0.0649183	-1.53104	1.64532	-0.278101	0	0	0
GBX.DISC.PCA321.CEL	Patient 111	GSM268973	PSA	1	0	5.12799	5.577	NA	13.1061	13.1061	5.12799	5.577	13.1061	Alive	No	0	0.190719	0.609943	0.391156	-0.501633	-0.0224173	0.188422	0	0	0
GBX.DISC.PCA325.CEL	Patient 192	GSM269048	Systemic	1	1	1.91923	2.91307	1.23203	1.23203	3.15127	1.91923	2.91307	9.3963	Alive	No	0	0.243541	0.382884	0.193236	0.14974	0.217286	-0.892552	0	0	0
GBX.DISC.PCA326.CEL	Patient 269	GSM269120	NED	0	0	NA	NA	NA	4.67899	4.67899	4.67899	4.67899	4.67899	Alive	No	0	-0.153794	1.34238	0.857656	0.988358	-2.35279	1.00769	1	0	0
GBX.DISC.PCA327.CEL	Patient 507	GSM269342	Systemic	1	1	2.08624	2.42026	2.57358	2.57358	4.65982	2.08624	2.42026	6.60096	Deceased	Yes	1	1.35194	0.573142	1.67987	-0.0891666	-0.410211	-0.617582	0	0	0
GBX.DISC.PCA328.CEL	Patient 319	GSM269167	PSA	1	0	0.454483	1.50856	NA	10.13	10.13	0.454483	1.50856	10.13	Alive	No	0	-0.259413	-0.212302	0.40748	0.486754	0.343599	0.826253	0	0	0
GBX.DISC.PCA329.CEL	Patient 336	GSM269182	NED	0	0	NA	NA	NA	7.10472	7.10472	7.10472	7.10472	7.10472	Alive	No	0	0.336861	-0.759594	-0.574032	1.08349	-0.588511	1.33319	0	0	0
GBX.DISC.PCA33.CEL	Patient 516	GSM269351	Systemic	1	1	0.312115	0.435318	2.9514	2.9514	3.26352	0.312115	0.435318	4.99932	Deceased	Yes	1	-0.686869	-1.4981	0.344712	-0.598746	-0.591757	-1.64102	0	0	0
GBX.DISC.PCA330.CEL	Patient 481	GSM269318	PSA	1	0	3.36482	3.38946	NA	9.10609	9.10609	3.36482	3.38946	9.10609	Alive	No	0	0.285503	0.647183	-0.382548	0.349815	-0.430423	-0.178272	0	0	0
GBX.DISC.PCA331.CEL	Patient 117	GSM268979	PSA	1	0	2.28884	5.73854	6.91034	12.7036	12.7036	2.28884	5.73854	12.7036	Deceased	Yes	1	0.24229	1.67372	-0.0101845	0.990619	-0.248944	1.93223	0	0	0
GBX.DISC.PCA332.CEL	Patient 193	GSM269049	PSA	1	0	6.6694	7.19233	NA	12.5175	12.5175	6.6694	7.19233	12.5175	Alive	No	0	0.625455	1.17785	0.570871	0.244015	0.816927	1.03756	0	0	0
GBX.DISC.PCA333.CEL	Patient 209	GSM269063	PSA	1	0	6.91034	7.81656	NA	13.3908	13.3908	6.91034	7.81656	13.3908	Alive	No	0	0.22331	-0.0339111	0.187448	-0.449956	-1.12869	-0.464181	0	0	0
GBX.DISC.PCA335.CEL	Patient 422	GSM269263	PSA	1	0	3.39767	4.3258	NA	13.4483	13.4483	3.39767	4.3258	13.4483	Alive	No	0	0.40388	0.0948032	-0.639624	1.02389	0.330542	-1.69459	0	0	0
GBX.DISC.PCA336.CEL	Patient 012	GSM268880	Systemic	1	1	5.13347	6.57906	0.229979	0.229979	5.36345	5.13347	6.57906	9.34976	Alive	No	0	-0.282899	-0.218094	-0.850859	-0.662414	-0.207736	-0.764004	0	0	0
GBX.DISC.PCA337.CEL	Patient 276	GSM269127	Systemic	1	1	0.265572	0.566735	0.804928	0.804928	1.0705	0.265572	0.566735	6.53799	Alive	No	0	0.492096	0.431666	1.33948	-0.226631	0.0340984	1.19278	0	0	0
GBX.DISC.PCA339.CEL	Patient 273	GSM269124	PSA	1	0	5.92197	5.92745	NA	13.5277	13.5277	5.92197	5.92745	13.5277	Alive	No	0	-0.53359	0.993732	-0.275143	0.869369	1.0266	1.91765	0	0	0
GBX.DISC.PCA34.CEL	Patient 492	GSM269328	Systemic	1	1	2.11636	3.01164	2.95414	2.95414	5.0705	2.11636	3.01164	9.08966	Alive	No	0	-0.273217	0.116861	-0.465595	0.0817878	0.041307	-0.963072	0	0	0
GBX.DISC.PCA340.CEL	Patient 593	GSM269422	Systemic	1	1	3.69884	3.73717	1.49487	1.49487	5.1937	3.69884	3.73717	5.38809	Deceased	Yes	1	0.49451	-0.392339	-1.91464	0.832623	1.12811	-1.00024	0	0	0
GBX.DISC.PCA341.CEL	Patient 172	GSM269028	Systemic	1	1	0.413415	0.785763	0.306639	0.306639	0.720055	0.413415	0.785763	3.58385	Deceased	Yes	1	0.60515	1.0156	0.0124541	-0.329501	1.03084	1.20586	0	0	0
GBX.DISC.PCA342.CEL	Patient 051	GSM268916	Systemic	1	1	0.290212	0.306639	1.49213	1.49213	1.78234	0.290212	0.306639	9.19644	Deceased	Yes	1	-1.07543	1.18954	0.627376	0.274356	0.57702	0.727767	0	0	0
GBX.DISC.PCA343.CEL	Patient 039	GSM268906	PSA	1	0	0.517454	1.01574	NA	17.922	17.922	0.517454	1.01574	17.922	Alive	No	0	0.446476	-0.359438	0.716908	-0.125948	0.0361663	0.641753	0	0	0
GBX.DISC.PCA344.CEL	Patient 001	GSM268871	Systemic	1	1	3.0883	3.85216	3.80835	3.80835	6.89665	3.0883	3.85216	11.4196	Deceased	Yes	1	0.661898	-0.1805	-0.429361	-1.40102	1.17426	-0.20174	0	0	0
GBX.DISC.PCA346.CEL	Patient 156	GSM269016	Systemic	1	1	2.53799	2.67214	2.91855	2.91855	5.45654	2.53799	2.67214	5.76044	Alive	No	0	-0.286441	-0.0403848	-0.0960925	0.314396	-0.0943199	1.45307	0	0	0
GBX.DISC.PCA347.CEL	Patient 469	GSM269306	PSA	1	0	0.714579	0.991102	NA	13.18	13.18	0.714579	0.991102	13.18	Deceased	No	0	-0.0685668	-0.438425	-0.461754	-2.38157	0.181073	-0.3429	1	0	0
GBX.DISC.PCA348.CEL	Patient 498	GSM269334	Systemic	1	1	2.22313	2.41752	1.05407	1.05407	3.27721	2.22313	2.41752	7.62491	Alive	No	0	0.583036	-3.01916	0.464078	0.791962	-1.55897	-0.476699	1	0	0
GBX.DISC.PCA349.CEL	Patient 175	GSM269031	Systemic	1	1	4.47912	6.25325	3.67967	3.67967	8.1588	4.47912	6.25325	14.2615	Deceased	Yes	1	0.70708	-0.272194	0.138837	0.468075	2.10433	-0.925089	1	1	1
GBX.DISC.PCA350.CEL	Patient 322	GSM269170	PSA	1	0	2.31075	2.46133	NA	8.7666	8.7666	2.31075	2.46133	8.7666	Alive	No	0	-0.0651205	0.431634	-0.146247	0.830224	-0.998866	0.70654	0	0	0
GBX.DISC.PCA351.CEL	Patient 434	GSM269273	PSA	1	0	2.19028	2.31348	NA	13.0513	13.0513	2.19028	2.31348	13.0513	Alive	No	0	0.893653	-0.723725	-0.308305	-0.19531	-0.887234	-0.653352	0	0	0
GBX.DISC.PCA352.CEL	Patient 525	GSM269360	NED	0	0	NA	NA	NA	13.5551	13.5551	13.5551	13.5551	13.5551	Alive	No	0	-0.681077	-0.398418	-0.210307	-2.54394	-0.0956839	-0.702287	1	0	0
GBX.DISC.PCA353.CEL	Patient 177	GSM269033	Systemic	1	1	0.659822	1.06229	3.67146	3.67146	4.33128	0.659822	1.06229	6.27242	Deceased	Yes	1	1.10083	-1.46415	0.932367	1.36658	-1.89402	-0.311822	0	0	0
GBX.DISC.PCA354.CEL	Patient 473	GSM269310	Systemic	1	1	0.284736	0.919918	2.82272	2.82272	3.10746	0.284736	0.919918	9.04586	Deceased	No	0	1.33007	-0.225367	-0.426563	0.171579	0.809248	-0.0164344	0	0	0
GBX.DISC.PCA355.CEL	Patient 226	GSM269079	NED	0	0	NA	NA	NA	16.7502	16.7502	16.7502	16.7502	16.7502	Alive	No	0	0.062898	0.876784	-0.714249	-1.45505	1.53739	0.513465	0	0	0
GBX.DISC.PCA356.CEL	Patient 118	GSM268980	PSA	1	0	4.65708	5.14168	NA	12.616	12.616	4.65708	5.14168	12.616	Alive	No	0	0.368861	-0.955615	-0.205016	1.85179	1.07932	-0.524752	0	0	0
GBX.DISC.PCA357.CEL	Patient 182	GSM269038	NED	0	0	NA	NA	NA	10.6092	10.6092	10.6092	10.6092	10.6092	Alive	No	0	1.42211	-0.358287	1.66857	3.29881	-1.01726	-0.286217	1	1	1
GBX.DISC.PCA358.CEL	Patient 471	GSM269308	Systemic	1	1	0.265572	0.780287	2.20397	2.20397	2.46954	0.265572	0.780287	17.5578	Alive	No	0	-0.359568	0.449933	0.783648	0.884176	0.147047	-1.97338	0	0	0
GBX.DISC.PCA359.CEL	Patient 468	GSM269305	NED	0	0	NA	NA	NA	7.88775	7.88775	7.88775	7.88775	7.88775	Alive	No	0	0.575138	0.961317	0.32876	-0.350016	-1.30243	1.16993	0	0	0
GBX.DISC.PCA36.CEL	Patient 136	GSM268996	Systemic	1	1	1.5989	1.84805	0.156057	0.156057	1.75496	1.5989	1.84805	4.44627	Deceased	Yes	1	-0.0717794	-0.0870969	-0.728294	-0.492484	0.257227	0.713026	0	0	0
GBX.DISC.PCA360.CEL	Patient 578	GSM269409	PSA	1	0	0.50924	0.747433	NA	7.50445	7.50445	0.50924	0.747433	7.50445	Alive	No	0	-0.686418	-0.537927	-0.329308	-0.152304	0.815382	1.17493	0	0	0
GBX.DISC.PCA361.CEL	Patient 237	GSM269089	NED	0	0	NA	NA	NA	13.3251	13.3251	13.3251	13.3251	13.3251	Alive	No	0	0.463773	-2.40965	0.2997	-0.658068	-0.359083	-0.289112	1	0	0
GBX.DISC.PCA362.CEL	Patient 360	GSM269204	Systemic	1	1	5.41821	5.51129	1.95756	1.95756	7.37577	5.41821	5.51129	8.88706	Alive	No	0	0.211782	0.46581	1.30793	0.0754945	-0.56892	1.27817	0	0	0
GBX.DISC.PCA363.CEL	Patient 329	GSM269176	PSA	1	0	1.84257	2.14648	NA	7.27447	7.27447	1.84257	2.14648	7.27447	Alive	No	0	0.354442	-0.0136701	0.7505	0.0376046	-0.213039	0.81573	0	0	0
GBX.DISC.PCA364.CEL	Patient 047	GSM268914	NED	0	0	NA	NA	NA	6.2204	6.2204	6.2204	6.2204	6.2204	Alive	No	0	0.32105	0.369336	-0.929351	-0.952564	0.374179	1.62104	0	0	0
GBX.DISC.PCA365.CEL	Patient 191	GSM269047	Systemic	1	1	7.47981	7.82204	1.57426	1.57426	9.05407	7.47981	7.82204	10.0287	Alive	No	0	1.37131	-1.02804	1.46623	-0.44101	-0.285143	-0.366592	0	0	0
GBX.DISC.PCA367.CEL	Patient 624	GSM269452	Systemic	1	1	3.60849	4.08761	0.887064	0.887064	4.49555	3.60849	4.08761	6.02053	Alive	No	0	-0.626829	-1.58895	0.962515	-0.103629	1.4263	-0.274326	0	0	0
GBX.DISC.PCA368.CEL	Patient 154	GSM269014	NED	0	0	NA	NA	NA	13.7194	13.7194	13.7194	13.7194	13.7194	Alive	No	0	0.530312	-0.0270291	-0.0684714	1.11584	0.40564	0.234099	0	0	0
GBX.DISC.PCA37.CEL	Patient 073	GSM268936	PSA	1	0	0.613279	0.982888	NA	9.93566	9.93566	0.613279	0.982888	9.93566	Deceased	No	0	0.852219	-0.601339	0.845002	0.544215	0.526633	0.164268	0	0	0
GBX.DISC.PCA371.CEL	Patient 409	GSM269250	Systemic	1	1	0.996578	1.59069	3.85216	3.85216	4.84873	0.996578	1.59069	11.1595	Deceased	Yes	1	1.09896	0.535212	1.13981	2.05383	0.468039	0.151001	1	1	1
GBX.DISC.PCA373.CEL	Patient 512	GSM269347	PSA	1	0	9.9822	10.9733	NA	16.5503	16.5503	9.9822	10.9733	16.5503	Deceased	No	0	-1.72513	1.7489	-1.60684	1.93977	-0.331913	-0.189002	0	0	0
GBX.DISC.PCA374.CEL	Patient 547	GSM269380	Systemic	1	1	0.848734	1.11157	0.257358	0.257358	1.10609	0.848734	1.11157	2.50513	Deceased	Yes	1	1.52313	0.308934	0.279514	0.753889	-0.0237148	-0.517166	0	0	0
GBX.DISC.PCA375.CEL	Patient 483	GSM269320	PSA	1	0	0.517454	1.45106	NA	11.7098	11.7098	0.517454	1.45106	11.7098	Alive	No	0	-0.506686	0.146	0.345639	0.155125	0.214084	0.721976	0	0	0
GBX.DISC.PCA376.CEL	Patient 084	GSM268947	NED	0	0	NA	NA	NA	10.0835	10.0835	10.0835	10.0835	10.0835	Deceased	No	0	-0.406709	-1.99254	0.612377	-0.381822	-0.366387	-0.836768	0	0	0
GBX.DISC.PCA377.CEL	Patient 514	GSM269349	PSA	1	0	0.377823	10.7159	NA	16.3614	16.3614	0.377823	10.7159	16.3614	Alive	No	0	-1.3472	-2.92972	-1.80325	-1.08171	1.96462	1.11217	1	0	0
GBX.DISC.PCA378.CEL	Patient 530	GSM269365	PSA	1	0	0.818617	1.02396	NA	7.70431	7.70431	0.818617	1.02396	7.70431	Alive	No	0	0.287536	0.544093	0.214708	-1.41293	0.294951	-0.796006	0	0	0
GBX.DISC.PCA38.CEL	Patient 185	GSM269041	Systemic	1	1	1.08693	1.1499	2.98973	2.98973	4.07666	1.08693	1.1499	6.55441	Deceased	Yes	1	-1.10354	0.185862	-1.1921	-0.827391	-0.664643	0.580247	0	0	0
GBX.DISC.PCA380.CEL	Patient 559	GSM269392	Systemic	1	1	0.279261	0.528405	3.11841	3.11841	3.39767	0.279261	0.528405	4.57221	Deceased	Yes	1	-0.525419	1.61841	-0.468362	-1.48455	-2.75925	-0.522383	1	0	0
GBX.DISC.PCA381.CEL	Patient 138	GSM268998	PSA	1	0	0.684463	0.914442	5.14442	6.13279	6.13279	0.684463	0.914442	6.13279	Alive	No	0	0.500971	0.897677	-0.692738	-0.737775	-1.20959	0.431087	0	0	0
GBX.DISC.PCA382.CEL	Patient 423	GSM269264	NED	0	0	NA	NA	NA	10.5435	10.5435	10.5435	10.5435	10.5435	Alive	No	0	-1.25541	0.899574	-0.499924	0.145458	0.383184	-0.321446	0	0	0
GBX.DISC.PCA384.CEL	Patient 510	GSM269345	PSA	1	0	2.58727	2.9295	NA	8.50924	8.50924	2.58727	2.9295	8.50924	Alive	No	0	0.141429	1.46187	0.992465	-0.882229	-0.497613	0.016243	0	0	0
GBX.DISC.PCA385.CEL	Patient 238	GSM269090	Systemic	1	1	2.6037	2.92676	0.84052	0.84052	3.44422	2.6037	2.92676	5.63723	Deceased	Yes	1	0.332457	0.043474	-1.38047	0.153467	0.272965	1.32237	0	0	0
GBX.DISC.PCA386.CEL	Patient 427	GSM269268	PSA	1	0	0.824093	1.9822	NA	10.078	10.078	0.824093	1.9822	10.078	Alive	No	0	-2.67334	-1.24628	-1.32074	0.533248	0.725406	0.237644	1	0	0
GBX.DISC.PCA387.CEL	Patient 015	GSM268883	NED	0	0	NA	NA	NA	6.58179	6.58179	6.58179	6.58179	6.58179	Alive	No	0	0.0765162	-0.00899668	0.471755	-0.0724588	-1.08203	0.00434264	0	0	0
GBX.DISC.PCA388.CEL	Patient 448	GSM269285	NED	0	0	NA	NA	NA	14.2012	14.2012	14.2012	14.2012	14.2012	Alive	No	0	-0.295094	-1.07742	-0.80046	-0.984319	-0.456781	-1.50939	0	0	0
GBX.DISC.PCA389.CEL	Patient 350	GSM269195	Systemic	1	1	0.793977	1.295	3.65503	3.65503	4.44901	0.793977	1.295	9.28953	Deceased	No	0	0.911167	-1.49049	-0.268842	0.00963352	0.213572	0.407046	0	0	0
GBX.DISC.PCA39.CEL	Patient 262	GSM269114	NED	0	0	NA	NA	NA	12.742	12.742	12.742	12.742	12.742	Alive	No	0	-0.0128531	0.308931	-0.0834214	-0.173878	0.732645	1.25577	0	0	0
GBX.DISC.PCA390.CEL	Patient 528	GSM269363	NED	0	0	NA	NA	NA	10.9021	10.9021	10.9021	10.9021	10.9021	Alive	No	0	-0.366154	-0.37471	-0.884235	-0.296866	-1.24189	-1.54415	0	0	0
GBX.DISC.PCA391.CEL	Patient 598	GSM269427	PSA	1	0	3.12389	3.4141	NA	8.98836	8.98836	3.12389	3.4141	8.98836	Alive	No	0	0.834022	0.552806	0.108498	-1.14989	-0.711445	-1.04089	0	0	0
GBX.DISC.PCA392.CEL	Patient 265	GSM269117	Systemic	1	1	4.1013	4.53936	1.47296	1.47296	5.57426	4.1013	4.53936	7.41684	Deceased	Yes	1	1.29731	0.293104	-0.925864	0.320335	-0.789894	1.42526	0	0	0
GBX.DISC.PCA393.CEL	Patient 094	GSM268957	Systemic	1	1	3.58658	4.42437	4.32854	4.32854	7.91513	3.58658	4.42437	13.2183	Deceased	Yes	1	-0.0354258	-0.275042	0.778	0.156767	0.710251	0.276572	0	0	0
GBX.DISC.PCA394.CEL	Patient 271	GSM269122	PSA	1	0	0.654346	0.731006	NA	16.3395	16.3395	0.654346	0.731006	16.3395	Alive	No	0	0.704489	0.20501	-0.148003	0.37029	-0.86348	1.27158	0	0	0
GBX.DISC.PCA396.CEL	Patient 386	GSM269228	Systemic	1	1	2.49692	3.37303	2.01506	2.01506	4.51198	2.49692	3.37303	5.95483	Deceased	Yes	1	0.957679	-0.400138	0.984743	-0.395804	0.178737	0.00770961	0	0	0
GBX.DISC.PCA397.CEL	Patient 515	GSM269350	Systemic	1	1	3.0308	3.30185	3.58658	3.58658	6.61739	3.0308	3.30185	7.85216	Deceased	Yes	1	0.922859	0.604401	0.906015	1.7293	-0.176796	-0.355991	0	0	0
GBX.DISC.PCA398.CEL	Patient 250	GSM269102	Systemic	1	1	4.89802	5.18275	0.44627	0.44627	5.34428	4.89802	5.18275	7.83847	Deceased	Yes	1	-0.196741	0.191378	0.743007	1.38029	-0.0325367	1.21054	0	0	0
GBX.DISC.PCA399.CEL	Patient 134	GSM268994	PSA	1	0	3.2115	4.31485	NA	11.5975	11.5975	3.2115	4.31485	11.5975	Alive	No	0	0.318126	0.984119	0.410896	0.317345	-1.00933	0.743566	0	0	0
GBX.DISC.PCA4.CEL	Patient 623	GSM269451	Systemic	1	1	6.51608	7.55647	1.86721	1.86721	8.3833	6.51608	7.55647	11.1321	Alive	No	0	-0.491552	-0.40755	0.752229	0.178865	0.227666	0.51663	0	0	0
GBX.DISC.PCA40.CEL	Patient 499	GSM269335	Systemic	1	1	5.4538	8.85421	2.06434	2.06434	7.51814	5.4538	8.85421	14.0999	Deceased	No	0	0.120879	-2.276	0.21476	-3.49873	-0.218769	-1.49498	1	0	0
GBX.DISC.PCA400.CEL	Patient 083	GSM268946	PSA	1	0	0.936345	1.09514	NA	13.8617	13.8617	0.936345	1.09514	13.8617	Alive	No	0	0.416185	1.1297	-1.40791	0.77123	-0.481748	0.548286	0	0	0
GBX.DISC.PCA401.CEL	Patient 042	GSM268909	NED	0	0	NA	NA	NA	7.83847	7.83847	7.83847	7.83847	7.83847	Alive	No	0	0.134783	0.43624	-0.455944	1.82767	0.0368162	-0.507119	0	0	0
GBX.DISC.PCA402.CEL	Patient 149	GSM269009	Systemic	1	1	2.6475	3.30732	NA	8.09035	5.95483	2.6475	3.30732	8.09035	Deceased	No	0	0.365754	-0.185071	-0.0616381	0.974708	-0.505569	-1.6142	0	0	0
GBX.DISC.PCA404.CEL	Patient 566	GSM269398	NED	0	0	NA	NA	NA	15.3566	15.3566	15.3566	15.3566	15.3566	Alive	No	0	0.949488	-0.0114868	1.97911	-0.549535	0.424495	0.731806	0	0	0
GBX.DISC.PCA405.CEL	Patient 290	GSM269141	NED	0	0	NA	NA	NA	11.4305	11.4305	11.4305	11.4305	11.4305	Alive	No	0	-0.828065	-3.53269	-1.59388	1.86499	-0.0460254	1.03483	1	0	0
GBX.DISC.PCA406.CEL	Patient 312	GSM269160	PSA	1	0	0.19165	0.251882	NA	5.7577	5.7577	0.19165	0.251882	5.7577	Alive	No	0	0.852685	-2.11694	1.82711	-1.86358	-0.869297	0.688557	1	0	0
GBX.DISC.PCA407.CEL	Patient 347	GSM269192	Systemic	1	1	1.57153	1.70021	4.90623	4.90623	6.47775	1.57153	1.70021	7.53457	Deceased	Yes	1	-0.229166	0.847338	0.643562	-1.1258	0.558523	0.732578	0	0	0
GBX.DISC.PCA409.CEL	Patient 174	GSM269030	Systemic	1	1	2.89938	3.12389	0.465435	0.465435	3.36482	2.89938	3.12389	8.91718	Deceased	Yes	1	1.29832	-1.75505	0.396083	-1.16375	-0.415222	1.05484	0	0	0
GBX.DISC.PCA41.CEL	Patient 023	GSM268891	PSA	1	0	1.75222	2.03149	NA	10.694	10.694	1.75222	2.03149	10.694	Alive	No	0	-0.212571	0.414056	-0.9906	0.553641	-2.08781	-0.623512	1	0	0
GBX.DISC.PCA410.CEL	Patient 475	GSM269312	Systemic	1	1	2.82546	2.91581	2.987	2.987	5.81246	2.82546	2.91581	6.74059	Deceased	Yes	1	0.228895	0.310334	0.717025	2.01181	-0.356188	1.17831	1	1	1
GBX.DISC.PCA411.CEL	Patient 397	GSM269238	NED	0	0	NA	NA	NA	7.42779	7.42779	7.42779	7.42779	7.42779	Alive	No	0	1.05347	-0.0683509	-0.546825	0.191849	0.380663	0.661896	0	0	0
GBX.DISC.PCA412.CEL	Patient 243	GSM269095	PSA	1	0	3.1102	4.1232	NA	14.4832	14.4832	3.1102	4.1232	14.4832	Alive	No	0	0.0179826	1.61187	-0.647719	0.0758843	-1.03354	-0.147987	0	0	0
GBX.DISC.PCA413.CEL	Patient 621	GSM269449	NED	0	0	NA	NA	NA	15.2197	15.2197	15.2197	15.2197	15.2197	Alive	No	0	0.402822	1.02062	0.196265	-0.972056	-0.743549	0.0121511	0	0	0
GBX.DISC.PCA414.CEL	Patient 449	GSM269286	Systemic	1	1	1.97947	2.27242	0.197125	0.197125	2.17659	1.97947	2.27242	11.1239	Alive	No	0	0.96415	0.44293	1.37009	0.951871	-0.763531	-1.56911	0	0	0
GBX.DISC.PCA415.CEL	Patient 163	GSM269022	PSA	1	0	0.572211	0.996578	NA	9.54962	9.54962	0.572211	0.996578	9.54962	Alive	No	0	0.269745	-0.00064903	1.19303	-0.089836	-0.396705	-1.49888	0	0	0
GBX.DISC.PCA416.CEL	Patient 105	GSM268968	PSA	1	0	3.78371	4.78029	NA	11.154	11.154	3.78371	4.78029	11.154	Deceased	No	0	0.182764	-0.119401	-0.390557	-0.89508	-0.393336	-0.341389	0	0	0
GBX.DISC.PCA417.CEL	Patient 470	GSM269307	NED	0	0	NA	NA	NA	6.39014	6.39014	6.39014	6.39014	6.39014	Alive	No	0	-2.30166	-1.90693	-0.736363	-0.0221832	0.27539	-0.0960195	1	0	0
GBX.DISC.PCA418.CEL	Patient 020	GSM268888	Systemic	1	1	4.27926	6.26968	3.98905	3.98905	8.26831	4.27926	6.26968	10.4668	Deceased	Yes	1	0.250608	0.201254	-0.777006	-0.0296881	-0.905709	0.265232	0	0	0
GBX.DISC.PCA419.CEL	Patient 165	GSM269024	Systemic	1	1	6.21218	7.00068	3.06639	3.06639	9.27858	6.21218	7.00068	13.6016	Deceased	Yes	1	0.311601	-0.148163	0.0869198	0.205524	-0.576558	0.177502	0	0	0
GBX.DISC.PCA42.CEL	Patient 564	GSM269396	PSA	1	0	3.29637	3.38946	NA	9.47296	9.47296	3.29637	3.38946	9.47296	Alive	No	0	-0.110056	-0.0452046	-1.30519	-1.11523	0.678707	0.581293	0	0	0
GBX.DISC.PCA420.CEL	Patient 544	GSM269377	PSA	1	0	2.46954	3.02806	NA	11.091	11.091	2.46954	3.02806	11.091	Alive	No	0	-1.51058	-1.71475	-0.863981	0.0950072	-0.905073	0.164821	0	0	0
GBX.DISC.PCA421.CEL	Patient 420	GSM269261	Systemic	1	1	0.974675	1.37714	1.79329	1.79329	2.76797	0.974675	1.37714	4.16427	Deceased	Yes	1	0.0503671	-0.656808	-0.219921	0.789674	-0.0241002	-1.41279	0	0	0
GBX.DISC.PCA422.CEL	Patient 268	GSM269119	PSA	1	0	0.377823	0.821355	NA	12.7584	12.7584	0.377823	0.821355	12.7584	Alive	No	0	0.421368	0.682143	-0.201299	-0.332876	-0.770222	-0.637683	0	0	0
GBX.DISC.PCA423.CEL	Patient 349	GSM269194	NED	0	0	NA	NA	NA	12.1205	12.1205	12.1205	12.1205	12.1205	Alive	No	0	-1.34298	1.79961	-0.626473	0.783389	1.15628	-0.0993581	0	0	0
GBX.DISC.PCA424.CEL	Patient 176	GSM269032	PSA	1	0	0.246407	0.514716	NA	16.2163	16.2163	0.246407	0.514716	16.2163	Alive	No	0	0.0329499	0.772256	0.53832	0.967535	-0.0635488	-0.0868213	0	0	0
GBX.DISC.PCA425.CEL	Patient 457	GSM269294	NED	0	0	NA	NA	NA	9.85352	9.85352	9.85352	9.85352	9.85352	Alive	No	0	0.293165	-0.391597	0.255247	0.30405	-0.436073	-1.47649	0	0	0
GBX.DISC.PCA426.CEL	Patient 206	GSM269061	Systemic	1	1	0.413415	0.607803	0.399726	0.399726	0.813142	0.413415	0.607803	2.72416	Deceased	Yes	1	0.237655	-0.326777	1.19092	2.54244	0.221012	0.516054	1	1	1
GBX.DISC.PCA427.CEL	Patient 413	GSM269254	NED	0	0	NA	NA	NA	12.0767	12.0767	12.0767	12.0767	12.0767	Alive	No	0	-0.0929669	-0.174712	-0.0524189	0.0988521	-1.14602	-0.612983	0	0	0
GBX.DISC.PCA428.CEL	Patient 053	GSM268917	NED	0	0	NA	NA	NA	12.1944	12.1944	12.1944	12.1944	12.1944	Alive	No	0	0.119303	-0.591764	-0.543514	-0.889154	-1.66549	0.047214	0	0	0
GBX.DISC.PCA429.CEL	Patient 365	GSM269209	Systemic	1	1	0.479124	0.481862	0.317591	0.317591	0.796715	0.479124	0.481862	3.06639	Deceased	Yes	1	0.0034754	-0.0404724	-1.1251	-0.922081	0.134776	0.137802	0	0	0
GBX.DISC.PCA43.CEL	Patient 405	GSM269246	NED	0	0	NA	NA	NA	11.8467	11.8467	11.8467	11.8467	11.8467	Alive	No	0	-0.0836222	-0.167317	-1.23015	0.157175	-0.0057083	-0.442378	0	0	0
GBX.DISC.PCA430.CEL	Patient 373	GSM269216	PSA	1	0	1.42368	1.73032	9.22108	12.1123	12.1123	1.42368	1.73032	12.1123	Alive	No	0	-0.272677	1.40872	0.037696	-0.324941	0.217192	-0.376693	0	0	0
GBX.DISC.PCA431.CEL	Patient 620	GSM269448	PSA	1	0	2.30801	3.61944	NA	9.91376	9.91376	2.30801	3.61944	9.91376	Alive	No	0	-1.18265	-4.14085	-0.829422	-0.1377	1.60689	0.435268	1	0	0
GBX.DISC.PCA432.CEL	Patient 495	GSM269331	PSA	1	0	2.31896	4.26557	NA	12.9884	12.9884	2.31896	4.26557	12.9884	Alive	No	0	-1.18555	-0.0537402	-1.03966	-1.68408	0.769237	-1.53942	0	0	0
GBX.DISC.PCA433.CEL	Patient 077	GSM268940	NED	0	0	NA	NA	NA	17.0842	17.0842	17.0842	17.0842	17.0842	Alive	No	0	0.666142	0.972451	-0.477981	0.880728	-0.786396	0.803886	0	0	0
GBX.DISC.PCA434.CEL	Patient 315	GSM269163	NED	0	0	NA	NA	NA	10.0616	10.0616	10.0616	10.0616	10.0616	Alive	No	0	1.36351	-0.770586	-0.150276	0.24959	-0.669769	0.230071	0	0	0
GBX.DISC.PCA435.CEL	Patient 316	GSM269164	Systemic	1	1	4.25188	5.30869	1.30048	1.30048	5.55236	4.25188	5.30869	9.96304	Deceased	Yes	1	0.718256	-0.189399	1.94022	0.284337	0.570366	0.413837	0	0	0
GBX.DISC.PCA436.CEL	Patient 181	GSM269037	PSA	1	0	0.0985626	0.251882	NA	7.22245	7.22245	0.0985626	0.251882	7.22245	Alive	No	0	0.887577	-0.638503	1.20035	0.549674	-0.876862	0.533678	0	0	0
GBX.DISC.PCA437.CEL	Patient 393	GSM269234	PSA	1	0	0.265572	0.361396	NA	5.55784	5.55784	0.265572	0.361396	5.55784	Alive	No	0	-1.60187	0.691103	-0.50581	1.05814	-1.128	0.97383	0	0	0
GBX.DISC.PCA438.CEL	Patient 546	GSM269379	Systemic	1	1	2.9076	3.46612	0.476386	0.476386	3.38398	2.9076	3.46612	5.61807	Alive	No	0	0.589987	0.670104	0.396167	-0.0711377	-1.34647	0.813118	0	0	0
GBX.DISC.PCA439.CEL	Patient 058	GSM268922	Systemic	1	1	6.21218	6.65024	4.6872	4.6872	10.8994	6.21218	6.65024	11.8823	Deceased	No	0	0.292568	1.22801	-0.183329	0.834756	2.07794	0.572959	1	1	1
GBX.DISC.PCA440.CEL	Patient 166	GSM269025	NED	0	0	NA	NA	NA	12.6461	12.6461	12.6461	12.6461	12.6461	Alive	No	0	-0.266007	0.735188	-0.052084	-0.605263	-0.717542	0.526625	0	0	0
GBX.DISC.PCA441.CEL	Patient 037	GSM268904	Systemic	1	1	0.626968	0.939083	0.498289	0.498289	1.12526	0.626968	0.939083	3.70705	Deceased	No	0	-0.744333	-1.3179	-1.94254	-0.787605	1.38479	-1.1193	0	0	0
GBX.DISC.PCA442.CEL	Patient 446	GSM269283	Systemic	1	1	4.33949	5.01574	3.25257	3.25257	7.59206	4.33949	5.01574	12.8186	Deceased	No	0	0.987565	-0.883244	-0.0370556	-0.234337	-0.886517	-0.869239	0	0	0
GBX.DISC.PCA444.CEL	Patient 346	GSM269191	PSA	1	0	1.29227	1.67283	NA	11.5127	11.5127	1.29227	1.67283	11.5127	Deceased	No	0	-1.47197	-0.66137	-1.35846	-1.31884	2.21134	-1.15705	1	1	1
GBX.DISC.PCA445.CEL	Patient 121	GSM268982	PSA	1	0	0.925394	1.45927	NA	13.5359	13.5359	0.925394	1.45927	13.5359	Alive	No	0	-0.19764	0.196227	1.65802	0.627415	0.0846697	0.40815	0	0	0
GBX.DISC.PCA446.CEL	Patient 560	GSM269393	PSA	1	0	3.0308	3.98905	NA	13.0157	13.0157	3.0308	3.98905	13.0157	Alive	No	0	-0.0293429	0.174891	-1.01598	-1.68699	1.88193	-0.758854	0	0	0
GBX.DISC.PCA447.CEL	Patient 061	GSM268925	PSA	1	0	2.78439	3.56194	NA	11.3867	11.3867	2.78439	3.56194	11.3867	Deceased	No	0	-0.384555	0.551382	-0.206184	-0.123976	1.47851	0.709256	0	0	0
GBX.DISC.PCA448.CEL	Patient 489	GSM269325	NED	0	0	NA	NA	NA	14.9459	14.9459	14.9459	14.9459	14.9459	Deceased	No	0	0.46196	0.737131	1.17613	1.50278	-0.0722272	0.0795453	0	0	0
GBX.DISC.PCA449.CEL	Patient 153	GSM269013	Systemic	1	1	5.01027	6.04517	2.21218	2.21218	7.22245	5.01027	6.04517	10.9979	Alive	No	0	0.511729	0.0824873	-0.129339	1.70256	-0.263647	-0.200851	0	0	0
GBX.DISC.PCA45.CEL	Patient 488	GSM269324	PSA	1	0	0.514716	0.750171	NA	7.1896	7.1896	0.514716	0.750171	7.1896	Alive	No	0	-1.61913	-0.118856	-1.65839	-0.714446	1.288	-1.07266	0	0	0
GBX.DISC.PCA450.CEL	Patient 129	GSM268990	Systemic	1	1	0.999316	1.80972	1.57153	1.57153	2.57084	0.999316	1.80972	4.45722	Deceased	Yes	1	-0.00221377	-1.79446	-0.313105	0.863189	1.70385	-0.206017	0	0	0
GBX.DISC.PCA451.CEL	Patient 003	GSM268873	NED	0	0	NA	NA	NA	12.898	12.898	12.898	12.898	12.898	Alive	No	0	-0.0283054	0.86201	0.306516	-0.0799302	-0.323188	0.0123134	0	0	0
GBX.DISC.PCA452.CEL	Patient 046	GSM268913	Systemic	1	1	1.10609	1.44832	3.58658	3.58658	4.69268	1.10609	1.44832	11.1704	Deceased	No	0	-0.674879	0.572521	-0.614916	-0.194945	-0.684832	0.649201	0	0	0
GBX.DISC.PCA456.CEL	Patient 018	GSM268886	Systemic	1	1	1.10609	1.48939	1.26215	1.26215	2.36824	1.10609	1.48939	6.82546	Alive	No	0	-0.0959019	-0.974892	0.475132	0.220073	-1.41533	1.78423	0	0	0
GBX.DISC.PCA457.CEL	Patient 148	GSM269008	PSA	1	0	0.473648	1.00753	NA	11.5127	11.5127	0.473648	1.00753	11.5127	Alive	No	0	-0.852542	0.430833	-0.145502	1.39247	0.262208	-1.21899	0	0	0
GBX.DISC.PCA458.CEL	Patient 527	GSM269362	Systemic	1	1	9.36619	9.46749	0.416153	0.416153	9.78234	9.36619	9.46749	11.603	Alive	No	0	-0.896266	-1.56769	-0.819752	-0.607802	1.0333	0.129153	0	0	0
GBX.DISC.PCA46.CEL	Patient 639	GSM269466	PSA	1	0	0.637919	0.859685	8.52567	12.1506	12.1506	0.637919	0.859685	12.1506	Alive	No	0	0.245627	0.228297	0.0959282	-1.02452	-0.40997	-1.16852	0	0	0
GBX.DISC.PCA460.CEL	Patient 444	GSM269281	PSA	1	0	8.09582	9.32238	NA	15.1157	15.1157	8.09582	9.32238	15.1157	Alive	No	0	-3.13027	0.373052	-0.29089	-2.59404	0.0134943	0.268885	1	0	0
GBX.DISC.PCA461.CEL	Patient 079	GSM268942	PSA	1	0	2.87201	3.88501	NA	8.97741	8.97741	2.87201	3.88501	8.97741	Alive	No	0	-0.986263	0.550494	-0.55973	0.224714	0.60444	1.13603	0	0	0
GBX.DISC.PCA462.CEL	Patient 201	GSM269056	PSA	1	0	1.58248	2.04244	NA	16.1478	16.1478	1.58248	2.04244	16.1478	Alive	No	0	0.351717	1.26822	1.05448	0.0370815	-1.01388	0.29201	0	0	0
GBX.DISC.PCA463.CEL	Patient 090	GSM268953	PSA	1	0	0.281999	0.610541	NA	6.59001	6.59001	0.281999	0.610541	6.59001	Alive	No	0	0.279787	0.173011	-1.00982	0.305782	-0.460925	0.83103	0	0	0
GBX.DISC.PCA464.CEL	Patient 575	GSM269406	Systemic	1	1	0.542094	0.769336	1.51403	1.51403	2.05613	0.542094	0.769336	3.55921	Deceased	Yes	1	1.22017	0.82855	1.39288	1.36032	0.143316	0.132167	0	0	0
GBX.DISC.PCA465.CEL	Patient 437	GSM269275	PSA	1	0	7.11841	8.42437	NA	13.4346	13.4346	7.11841	8.42437	13.4346	Alive	No	0	0.181021	-1.13529	-0.388571	-0.692453	-0.623719	-0.632593	0	0	0
GBX.DISC.PCA466.CEL	Patient 302	GSM269152	PSA	1	0	2.80356	3.90965	NA	15.2142	15.2142	2.80356	3.90965	15.2142	Alive	No	0	0.738675	0.116952	0.437934	-0.172436	1.16477	0.571176	0	0	0
GBX.DISC.PCA467.CEL	Patient 064	GSM268928	Systemic	1	1	5.58248	6.72416	2.45585	2.45585	8.03833	5.58248	6.72416	9.24572	Alive	No	0	1.3818	-2.2914	0.963142	-1.21214	0.457693	-0.322454	1	0	0
GBX.DISC.PCA468.CEL	Patient 278	GSM269129	PSA	1	0	2.5243	3.5373	NA	10.2834	10.2834	2.5243	3.5373	10.2834	Alive	No	0	0.924422	1.4503	1.43149	0.405629	-0.118747	0.332667	0	0	0
GBX.DISC.PCA469.CEL	Patient 330	GSM269177	PSA	1	0	2.69952	3.20329	NA	9.29774	9.29774	2.69952	3.20329	9.29774	Alive	No	0	-1.3847	0.110638	-1.00474	-1.08756	-0.274238	0.0588613	0	0	0
GBX.DISC.PCA47.CEL	Patient 392	GSM269233	NED	0	0	NA	NA	NA	9.82341	9.82341	9.82341	9.82341	9.82341	Alive	No	0	0.438604	-0.897162	0.413357	-1.31379	-0.320501	0.580787	0	0	0
GBX.DISC.PCA470.CEL	Patient 509	GSM269344	PSA	1	0	5.31691	5.72758	NA	11.5291	11.5291	5.31691	5.72758	11.5291	Alive	No	0	-0.75565	-1.68548	-1.59289	1.95376	0.875022	-1.07718	0	0	0
GBX.DISC.PCA471.CEL	Patient 324	GSM269172	NED	0	0	NA	NA	NA	6.2423	6.2423	6.2423	6.2423	6.2423	Alive	No	0	0.246811	0.609641	0.296842	1.32249	-0.276799	0.283517	0	0	0
GBX.DISC.PCA472.CEL	Patient 259	GSM269111	PSA	1	0	0.583162	1.10883	NA	13.5688	13.5688	0.583162	1.10883	13.5688	Alive	No	0	0.623485	0.768567	-1.09496	1.4062	-1.91363	1.41566	0	0	0
GBX.DISC.PCA473.CEL	Patient 536	GSM269369	Systemic	1	1	0.643395	2.94593	0.232717	0.232717	0.876112	0.643395	2.94593	5.72758	Deceased	Yes	1	0.967982	-0.0172241	1.88953	-0.0401774	0.209861	0.740816	0	0	0
GBX.DISC.PCA474.CEL	Patient 035	GSM268903	PSA	1	0	3.90691	4.35866	NA	14.6612	14.6612	3.90691	4.35866	14.6612	Alive	No	0	-0.966631	-1.28407	-0.692604	-0.824125	-2.06762	0.689024	1	0	0
GBX.DISC.PCA475.CEL	Patient 345	GSM269190	NED	0	0	NA	NA	NA	9.13073	9.13073	9.13073	9.13073	9.13073	Alive	No	0	-0.54881	0.098178	-0.904648	-1.62063	0.470231	0.908116	0	0	0
GBX.DISC.PCA476.CEL	Patient 029	GSM268897	Systemic	1	1	0.821355	3.57016	0.183436	0.183436	1.00479	0.821355	3.57016	14.2697	Deceased	Yes	1	0.669347	-0.240396	1.76648	0.439236	-0.850186	0.6152	0	0	0
GBX.DISC.PCA477.CEL	Patient 078	GSM268941	NED	0	0	NA	NA	NA	9.63997	9.63997	9.63997	9.63997	9.63997	Alive	No	0	-0.641728	-0.0759328	1.80988	-0.133118	-0.557171	-0.820257	0	0	0
GBX.DISC.PCA478.CEL	Patient 496	GSM269332	NED	0	0	NA	NA	NA	10.1821	10.1821	10.1821	10.1821	10.1821	Alive	No	0	-1.06039	0.112611	-0.92762	-1.05848	-0.957029	-0.931708	0	0	0
GBX.DISC.PCA479.CEL	Patient 318	GSM269166	Systemic	1	1	2.89117	3.8987	3.92882	3.92882	6.81999	2.89117	3.8987	9.00479	Alive	No	0	0.488154	0.813087	0.420673	-0.00945821	0.69525	1.32522	0	0	0
GBX.DISC.PCA48.CEL	Patient 614	GSM269442	NED	0	0	NA	NA	NA	17.9521	17.9521	17.9521	17.9521	17.9521	Alive	No	0	-2.03898	1.94919	-1.39672	0.416956	-0.00342775	-1.32538	1	0	0
GBX.DISC.PCA480.CEL	Patient 128	GSM268989	PSA	1	0	0.25462	0.506502	5.23203	9.27036	9.27036	0.25462	0.506502	9.27036	Deceased	Yes	1	-0.345904	-0.848419	0.00747048	0.82707	-1.64281	-0.113518	0	0	0
GBX.DISC.PCA481.CEL	Patient 030	GSM268898	PSA	1	0	0.465435	0.810404	NA	11.7098	11.7098	0.465435	0.810404	11.7098	Alive	No	0	0.623717	-0.354155	0.871827	0.421422	-0.254548	-0.471019	0	0	0
GBX.DISC.PCA483.CEL	Patient 158	GSM269018	NED	0	0	NA	NA	NA	14.6201	14.6201	14.6201	14.6201	14.6201	Deceased	No	0	0.997489	0.18189	-0.376495	0.277329	-0.480593	-0.564879	0	0	0
GBX.DISC.PCA484.CEL	Patient 615	GSM269443	Systemic	1	1	6.88296	6.95414	3.92882	3.92882	10.8118	6.88296	6.95414	13.9165	Alive	No	0	0.588373	-1.57114	0.623782	0.0971482	-0.935169	-1.93353	0	0	0
GBX.DISC.PCA485.CEL	Patient 331	GSM269178	PSA	1	0	1.44832	2.73511	NA	11.7344	11.7344	1.44832	2.73511	11.7344	Alive	No	0	0.593564	0.568395	-0.980891	-0.0112006	-1.16973	0.495271	0	0	0
GBX.DISC.PCA486.CEL	Patient 085	GSM268948	NED	0	0	NA	NA	NA	5.84531	5.84531	5.84531	5.84531	5.84531	Alive	No	0	0.267067	0.144238	0.344066	-0.314379	0.0450747	-0.563675	0	0	0
GBX.DISC.PCA487.CEL	Patient 275	GSM269126	NED	0	0	NA	NA	NA	7.24435	7.24435	7.24435	7.24435	7.24435	Alive	No	0	0.7548	1.13108	0.693993	0.222538	-0.604509	0.933507	0	0	0
GBX.DISC.PCA488.CEL	Patient 433	GSM269272	Systemic	1	1	7.59206	8.75017	3.98084	3.98084	11.5729	7.59206	8.75017	17.5168	Alive	No	0	-0.793399	1.41836	-0.157638	0.544019	-0.133009	1.45502	0	0	0
GBX.DISC.PCA489.CEL	Patient 572	GSM269403	Systemic	1	1	4.43806	4.67899	1.05681	1.05681	5.49487	4.43806	4.67899	7.30185	Deceased	Yes	1	0.445988	-0.261622	0.35164	-1.24213	0.575591	1.49422	0	0	0
GBX.DISC.PCA49.CEL	Patient 478	GSM269315	Systemic	1	1	1.11431	1.73306	3.27173	3.27173	4.38604	1.11431	1.73306	12.9418	Alive	No	0	0.523995	-1.66659	1.42872	-0.317176	-0.22069	0.8063	0	0	0
GBX.DISC.PCA490.CEL	Patient 450	GSM269287	NED	0	0	NA	NA	NA	10.0479	10.0479	10.0479	10.0479	10.0479	Alive	No	0	0.176908	0.798649	0.720101	0.556111	1.09042	0.128316	0	0	0
GBX.DISC.PCA492.CEL	Patient 292	GSM269143	PSA	1	0	4.47091	4.81314	5.4976	10.3354	10.3354	4.47091	4.81314	10.3354	Alive	No	0	-2.93472	-1.00357	-0.367139	1.83654	-1.50923	-1.29409	1	0	0
GBX.DISC.PCA493.CEL	Patient 362	GSM269206	Systemic	1	1	3.75907	5.25667	3.4141	3.4141	7.17317	3.75907	5.25667	13.7029	Alive	No	0	1.66765	1.34269	0.490097	0.794328	0.459453	-0.199403	0	0	0
GBX.DISC.PCA495.CEL	Patient 394	GSM269235	NED	0	0	NA	NA	NA	7.92334	7.92334	7.92334	7.92334	7.92334	Alive	No	0	0.00244116	-0.632508	-0.74423	0.361249	0.268565	-0.632267	0	0	0
GBX.DISC.PCA496.CEL	Patient 060	GSM268924	NED	0	0	NA	NA	NA	10.8063	10.8063	10.8063	10.8063	10.8063	Alive	No	0	0.335888	0.567572	0.00104783	-0.158032	0.561165	1.94343	0	0	0
GBX.DISC.PCA497.CEL	Patient 221	GSM269074	PSA	1	0	2.41752	3.60027	NA	8.6078	8.6078	2.41752	3.60027	8.6078	Alive	No	0	-0.511034	0.884837	-1.01129	-0.989236	1.64452	1.30263	0	0	0
GBX.DISC.PCA498.CEL	Patient 523	GSM269358	Systemic	1	1	8.94182	9.93566	0.960986	0.960986	9.90281	8.94182	9.93566	14.3107	Deceased	No	0	-3.0827	-1.3636	-1.11171	-2.71544	2.04601	-0.114239	1	1	0
GBX.DISC.PCA499.CEL	Patient 467	GSM269304	PSA	1	0	8.18891	9.76044	NA	15.0253	15.0253	8.18891	9.76044	15.0253	Alive	No	0	0.545176	0.45813	-0.203004	-0.218293	1.09653	0.455653	0	0	0
GBX.DISC.PCA5.CEL	Patient 141	GSM269001	Systemic	1	1	3.0883	5.60438	2.33812	2.33812	5.42642	3.0883	5.60438	14.1273	Deceased	Yes	1	0.544694	0.294958	0.870272	-0.640877	1.22164	0.816708	0	0	0
GBX.DISC.PCA50.CEL	Patient 477	GSM269314	NED	0	0	NA	NA	NA	14.2971	14.2971	14.2971	14.2971	14.2971	Alive	No	0	0.316441	0.459855	0.697584	-0.201049	0.11968	-1.61899	0	0	0
GBX.DISC.PCA500.CEL	Patient 364	GSM269208	NED	0	0	NA	NA	NA	12.8131	12.8131	12.8131	12.8131	12.8131	Alive	No	0	-0.247767	-0.340691	-0.934354	0.13726	-0.431495	0.512848	0	0	0
GBX.DISC.PCA501.CEL	Patient 202	GSM269057	Systemic	1	1	6.34634	6.74333	1.26489	1.26489	7.61123	6.34634	6.74333	15.3922	Deceased	No	0	0.321769	-0.684701	-0.515199	-0.73731	-1.11211	-0.47099	0	0	0
GBX.DISC.PCA502.CEL	Patient 186	GSM269042	NED	0	0	NA	NA	NA	6.20945	6.20945	6.20945	6.20945	6.20945	Alive	No	0	-0.153702	-0.0494398	0.819971	0.29145	-0.379464	0.412599	0	0	0
GBX.DISC.PCA503.CEL	Patient 506	GSM269341	NED	0	0	NA	NA	NA	15.0418	15.0418	15.0418	15.0418	15.0418	Alive	No	0	0.881084	1.17338	-0.387166	-0.0588605	0.754295	1.34859	0	0	0
GBX.DISC.PCA504.CEL	Patient 285	GSM269136	NED	0	0	NA	NA	NA	13.7714	13.7714	13.7714	13.7714	13.7714	Alive	No	0	-3.04068	1.17675	-1.06948	0.182663	-2.38999	-1.13444	1	0	0
GBX.DISC.PCA505.CEL	Patient 211	GSM269065	Systemic	1	1	0.659822	1.1718	3.70157	3.70157	4.3614	0.659822	1.1718	8.89802	Alive	No	0	0.630753	0.288933	0.108615	0.797944	-0.285955	-0.128973	0	0	0
GBX.DISC.PCA506.CEL	Patient 332	GSM269179	Systemic	1	1	5.1718	5.9603	3.23614	3.23614	8.40794	5.1718	5.9603	12.3669	Alive	No	0	0.602941	-0.0247324	-0.32459	-0.0779027	-1.80373	0.800673	0	0	0
GBX.DISC.PCA508.CEL	Patient 401	GSM269242	Systemic	1	1	0.87885	1.17454	4.64887	4.64887	5.52772	0.87885	1.17454	15.4497	Deceased	No	0	1.66411	0.141896	0.142959	-1.02236	0.534792	-0.527045	0	0	0
GBX.DISC.PCA51.CEL	Patient 145	GSM269005	NED	0	0	NA	NA	NA	16.3121	16.3121	16.3121	16.3121	16.3121	Alive	No	0	0.563272	0.422242	-1.00334	0.92861	0.00258725	0.742692	0	0	0
GBX.DISC.PCA510.CEL	Patient 178	GSM269034	NED	0	0	NA	NA	NA	15.3676	15.3676	15.3676	15.3676	15.3676	Alive	No	0	0.3952	-0.472622	0.239538	1.25152	0.91827	-0.143945	0	0	0
GBX.DISC.PCA511.CEL	Patient 537	GSM269370	Systemic	1	1	1.44832	1.73032	1.86995	1.86995	3.31828	1.44832	1.73032	4.47365	Deceased	Yes	1	-0.213045	1.28172	-0.469878	2.09134	0.677365	-0.489822	1	1	1
GBX.DISC.PCA512.CEL	Patient 606	GSM269435	Systemic	1	1	1.55784	1.58522	2.28063	2.28063	3.83847	1.55784	1.58522	5.08145	Deceased	Yes	1	-0.0176793	-0.260199	0.0998678	-1.00862	0.412765	-0.784569	0	0	0
GBX.DISC.PCA513.CEL	Patient 255	GSM269107	Systemic	1	1	5.1937	5.26762	3.77276	3.77276	8.96646	5.1937	5.26762	14.7077	Alive	No	0	-0.758256	0.666697	0.480674	0.786835	-0.798276	1.0241	0	0	0
GBX.DISC.PCA514.CEL	Patient 436	GSM269274	NED	0	0	NA	NA	NA	13.5524	13.5524	13.5524	13.5524	13.5524	Alive	No	0	0.746748	-0.432736	0.764534	0.66643	-0.972596	0.93546	0	0	0
GBX.DISC.PCA515.CEL	Patient 295	GSM269146	NED	0	0	NA	NA	NA	14.3162	14.3162	14.3162	14.3162	14.3162	Deceased	No	0	0.423574	0.921726	0.489667	-1.39241	0.0335818	-0.0900992	0	0	0
GBX.DISC.PCA516.CEL	Patient 508	GSM269343	Systemic	1	1	2.45038	2.46954	1.54962	1.54962	4	2.45038	2.46954	7.54552	Deceased	Yes	1	-0.488598	-0.0923413	1.42497	2.48691	-1.6008	-1.16309	1	1	1
GBX.DISC.PCA517.CEL	Patient 368	GSM269211	PSA	1	0	0.750171	1.41821	NA	7.6167	7.6167	0.750171	1.41821	7.6167	Deceased	No	0	0.944713	0.36017	0.639399	1.17807	-1.05065	0.14919	0	0	0
GBX.DISC.PCA518.CEL	Patient 636	GSM269463	NED	0	0	NA	NA	NA	7.93429	7.93429	7.93429	7.93429	7.93429	Alive	No	0	-0.055308	0.0746853	0.49934	-0.515794	-1.10884	0.799403	0	0	0
GBX.DISC.PCA519.CEL	Patient 417	GSM269258	Systemic	1	1	6.05339	6.30527	NA	7.27721	12.3587	6.05339	6.30527	7.27721	Alive	No	0	0.913989	-0.218184	0.982631	1.65103	-1.14901	0.324191	0	0	0
GBX.DISC.PCA52.CEL	Patient 009	GSM268878	NED	0	0	NA	NA	NA	12.2382	12.2382	12.2382	12.2382	12.2382	Alive	No	0	-0.0589789	0.0917959	0.593705	0.199409	0.914173	0.592734	0	0	0
GBX.DISC.PCA520.CEL	Patient 132	GSM268992	PSA	1	0	0.999316	2.51882	NA	8.82683	8.82683	0.999316	2.51882	8.82683	Alive	No	0	-0.344598	0.29634	0.330942	-0.464094	-0.0657683	-0.112711	0	0	0
GBX.DISC.PCA521.CEL	Patient 382	GSM269224	Systemic	1	1	2.69131	3.26626	2.75428	2.75428	5.44559	2.69131	3.26626	13.7632	Alive	No	0	0.417914	1.37152	1.15819	0.158313	-0.09658	0.805728	0	0	0
GBX.DISC.PCA522.CEL	Patient 445	GSM269282	PSA	1	0	2.00137	2.17933	NA	8	8	2.00137	2.17933	8	Alive	No	0	-1.52587	1.13652	0.267131	-1.45535	0.268619	-1.19939	0	0	0
GBX.DISC.PCA523.CEL	Patient 235	GSM269087	PSA	1	0	1.56605	1.93018	NA	12.4025	12.4025	1.56605	1.93018	12.4025	Alive	No	0	1.8129	-0.125401	-0.90803	-0.166546	-2.02358	-0.00981645	1	0	0
GBX.DISC.PCA524.CEL	Patient 529	GSM269364	Systemic	1	1	1.66735	2.17659	1.75496	1.75496	3.42231	1.66735	2.17659	12.3943	Deceased	Yes	1	-1.36359	-1.15202	-0.252804	-1.14622	-0.0459939	-1.3529	0	0	0
GBX.DISC.PCA525.CEL	Patient 092	GSM268955	NED	0	0	NA	NA	NA	11.2936	11.2936	11.2936	11.2936	11.2936	Deceased	No	0	-0.447838	-0.437081	-1.35377	0.111412	1.60746	-1.06191	0	0	0
GBX.DISC.PCA527.CEL	Patient 633	GSM269460	Systemic	1	1	0.47091	1.00753	4.58316	4.58316	5.05407	0.47091	1.00753	6.86379	Deceased	Yes	1	-0.277536	0.155196	-0.638618	1.4939	1.5613	1.07644	0	0	0
GBX.DISC.PCA528.CEL	Patient 590	GSM269419	PSA	1	0	8.10404	9.42368	NA	15.8357	15.8357	8.10404	9.42368	15.8357	Alive	No	0	0.421205	-1.29607	-0.197934	-0.421764	-0.810408	-0.240204	0	0	0
GBX.DISC.PCA529.CEL	Patient 284	GSM269135	Systemic	1	1	2.987	3.75359	0.720055	0.720055	3.70705	2.987	3.75359	7.80561	Deceased	No	0	-0.496538	-0.46038	-1.74019	0.954605	-0.24032	-0.0450731	0	0	0
GBX.DISC.PCA53.CEL	Patient 484	GSM269321	NED	0	0	NA	NA	NA	10.9925	10.9925	10.9925	10.9925	10.9925	Alive	No	0	-0.804453	-1.89236	-0.258161	-1.57565	0.268521	-0.915451	0	0	0
GBX.DISC.PCA530.CEL	Patient 294	GSM269145	PSA	1	0	0.295688	0.629706	NA	6.20397	6.20397	0.295688	0.629706	6.20397	Alive	No	0	1.03021	0.4579	0.115164	0.00623732	-0.660572	0.951063	0	0	0
GBX.DISC.PCA531.CEL	Patient 540	GSM269373	PSA	1	0	0.563997	0.835044	NA	7.84394	7.84394	0.563997	0.835044	7.84394	Alive	No	0	-0.22845	0.580426	0.810076	-0.664028	0.0382229	0.729273	0	0	0
GBX.DISC.PCA532.CEL	Patient 352	GSM269196	NED	0	0	NA	NA	NA	17.1389	17.1389	17.1389	17.1389	17.1389	Alive	No	0	0.656021	1.29219	1.88711	-0.117903	0.114907	1.00597	0	0	0
GBX.DISC.PCA533.CEL	Patient 283	GSM269134	PSA	1	0	1.1937	1.38261	NA	7.16496	7.16496	1.1937	1.38261	7.16496	Deceased	No	0	0.000101574	-0.970568	0.558877	-1.36854	-0.346515	-0.236903	0	0	0
GBX.DISC.PCA534.CEL	Patient 236	GSM269088	PSA	1	0	1.68378	3.69062	NA	12.7775	12.7775	1.68378	3.69062	12.7775	Alive	No	0	-1.13959	1.27948	-1.04654	1.04646	2.55362	1.19698	1	1	1
GBX.DISC.PCA536.CEL	Patient 403	GSM269244	PSA	1	0	4.04381	4.59685	NA	13.1417	13.1417	4.04381	4.59685	13.1417	Alive	No	0	1.47668	-1.02197	-0.351991	-0.174666	-0.06282	-1.89607	0	0	0
GBX.DISC.PCA537.CEL	Patient 426	GSM269267	Systemic	1	1	0.607803	0.900753	0.429843	0.429843	1.03765	0.607803	0.900753	1.96851	Deceased	Yes	1	1.42908	-0.635287	1.76988	0.0752275	0.80142	-0.749919	0	0	0
GBX.DISC.PCA538.CEL	Patient 356	GSM269200	Systemic	1	1	0.342231	0.629706	0.766598	0.766598	1.10883	0.342231	0.629706	15.4387	Deceased	No	0	1.26265	0.455769	1.42512	-0.496524	-0.591244	1.81952	0	0	0
GBX.DISC.PCA539.CEL	Patient 323	GSM269171	Systemic	1	1	6.90212	7.34565	3.55921	3.55921	10.4613	6.90212	7.34565	14.2724	Alive	No	0	-1.22715	0.533258	-0.42576	-0.0425347	0.393878	-1.98328	0	0	0
GBX.DISC.PCA54.CEL	Patient 044	GSM268911	NED	0	0	NA	NA	NA	12.2327	12.2327	12.2327	12.2327	12.2327	Alive	No	0	0.850782	0.645354	0.936918	-0.519882	0.181633	1.31232	0	0	0
GBX.DISC.PCA540.CEL	Patient 162	GSM269021	Systemic	1	1	1.76865	1.8809	4.03285	4.03285	5.80151	1.76865	1.8809	6.82272	Alive	No	0	0.319728	0.177124	0.197617	-0.360251	-1.22019	0.634756	0	0	0
GBX.DISC.PCA541.CEL	Patient 372	GSM269215	Systemic	1	1	2.35729	5.68652	2.50513	2.50513	4.86242	2.35729	5.68652	9.56057	Deceased	Yes	1	-0.697596	1.21936e-05	-0.35668	0.561029	0.172842	0.341011	0	0	0
GBX.DISC.PCA542.CEL	Patient 076	GSM268939	Systemic	1	1	2.8063	4.35866	0.977413	0.977413	3.78371	2.8063	4.35866	5.96304	Deceased	Yes	1	0.973095	0.104182	1.09349	-0.113996	-0.61605	-0.617311	0	0	0
GBX.DISC.PCA543.CEL	Patient 124	GSM268985	PSA	1	0	10.0616	10.8227	NA	15.499	15.499	10.0616	10.8227	15.499	Alive	No	0	0.451301	1.45646	0.881661	1.13741	1.41434	-0.666761	0	0	0
GBX.DISC.PCA544.CEL	Patient 199	GSM269054	Systemic	1	1	1.25667	1.44285	0.977413	0.977413	2.23409	1.25667	1.44285	4.564	Deceased	Yes	1	0.429588	1.1839	-0.154169	-0.680723	-0.590052	1.7206	0	0	0
GBX.DISC.PCA545.CEL	Patient 313	GSM269161	NED	0	0	NA	NA	NA	15.6331	15.6331	15.6331	15.6331	15.6331	Alive	No	0	-1.26811	-0.29148	-1.64703	0.692925	0.69888	0.121568	0	0	0
GBX.DISC.PCA55.CEL	Patient 299	GSM269150	PSA	1	0	2.14921	2.65024	NA	16.4517	16.4517	2.14921	2.65024	16.4517	Alive	No	0	0.506891	0.0553271	0.732238	0.154282	1.16577	0.251947	0	0	0
GBX.DISC.PCA56.CEL	Patient 613	GSM269441	PSA	1	0	1.5332	2.03149	NA	15.0418	15.0418	1.5332	2.03149	15.0418	Alive	No	0	0.0877062	-1.68275	-1.01618	-0.832516	-1.63655	-1.28064	0	0	0
GBX.DISC.PCA57.CEL	Patient 500	GSM269336	Systemic	1	1	0.476386	1.03765	1.2293	1.2293	1.70568	0.476386	1.03765	4.93908	Deceased	Yes	1	0.239029	-1.60304	-1.21091	-0.722165	1.04204	0.18288	0	0	0
GBX.DISC.PCA58.CEL	Patient 526	GSM269361	PSA	1	0	5.47844	6.23682	NA	13.1225	13.1225	5.47844	6.23682	13.1225	Alive	No	0	-0.278484	0.308717	-0.804749	-3.06811	1.40984	-1.83925	1	0	0
GBX.DISC.PCA59.CEL	Patient 480	GSM269317	PSA	1	0	0.514716	1.88638	NA	6.95688	6.95688	0.514716	1.88638	6.95688	Alive	No	0	1.06355	0.674688	0.00744097	-0.830898	0.577808	0.884517	0	0	0
GBX.DISC.PCA6.CEL	Patient 455	GSM269292	NED	0	0	NA	NA	NA	10.2396	10.2396	10.2396	10.2396	10.2396	Alive	No	0	0.559395	0.126902	0.646865	0.564025	-0.197689	-0.252934	0	0	0
GBX.DISC.PCA60.CEL	Patient 494	GSM269330	PSA	1	0	0.87885	1.07324	NA	7.77276	7.77276	0.87885	1.07324	7.77276	Deceased	No	0	1.17636	-0.909231	0.414728	0.304267	-1.78943	-0.0278331	0	0	0
GBX.DISC.PCA62.CEL	Patient 282	GSM269133	Systemic	1	1	1.39083	1.47296	2.33812	2.33812	3.72895	1.39083	1.47296	7.50445	Deceased	Yes	1	0.889176	-0.334895	-0.871929	0.883884	-1.50345	-0.144764	0	0	0
GBX.DISC.PCA64.CEL	Patient 458	GSM269295	PSA	1	0	0.210815	0.616016	NA	13.4675	13.4675	0.210815	0.616016	13.4675	Deceased	No	0	-0.196412	0.944673	0.348134	0.71397	-0.114457	0.980553	0	0	0
GBX.DISC.PCA65.CEL	Patient 019	GSM268887	NED	0	0	NA	NA	NA	15.2252	15.2252	15.2252	15.2252	15.2252	Deceased	No	0	-0.122624	-0.892107	-0.256686	-0.279672	0.449295	0.659889	0	0	0
GBX.DISC.PCA66.CEL	Patient 557	GSM269390	Systemic	1	1	1.74675	2.28611	4.68172	4.68172	6.42847	1.74675	2.28611	8.564	Deceased	Yes	1	-1.45147	0.603358	-0.743013	-0.742108	1.70754	-0.0955556	0	0	0
GBX.DISC.PCA67.CEL	Patient 234	GSM269086	Systemic	1	1	0.80219	3.08556	4.03559	4.03559	4.83778	0.80219	3.08556	8.45996	Alive	No	0	-0.470981	0.251502	-1.16091	0.787894	-1.21493	0.965963	0	0	0
GBX.DISC.PCA68.CEL	Patient 341	GSM269186	NED	0	0	NA	NA	NA	13.2923	13.2923	13.2923	13.2923	13.2923	Alive	No	0	-1.39772	-0.764919	-1.42009	-0.0331253	0.74292	-0.156552	0	0	0
GBX.DISC.PCA69.CEL	Patient 152	GSM269012	NED	0	0	NA	NA	NA	10.1629	10.1629	10.1629	10.1629	10.1629	Alive	No	0	0.750931	-0.66454	0.753517	-0.254126	0.0224608	-0.999472	0	0	0
GBX.DISC.PCA7.CEL	Patient 045	GSM268912	PSA	1	0	5.91376	6.14921	NA	11.436	11.436	5.91376	6.14921	11.436	Alive	No	0	-0.0187283	1.42845	-1.05991	-0.279047	1.13531	-0.767236	0	0	0
GBX.DISC.PCA70.CEL	Patient 400	GSM269241	NED	0	0	NA	NA	NA	10.1246	10.1246	10.1246	10.1246	10.1246	Alive	No	0	-2.09687	-1.05699	-1.42407	-1.40442	0.683437	-0.00493612	1	0	0
GBX.DISC.PCA71.CEL	Patient 549	GSM269382	PSA	1	0	2.2423	3.25804	NA	12.8241	12.8241	2.2423	3.25804	12.8241	Alive	No	0	0.934278	0.332899	1.14114	-1.2591	-0.634871	0.364029	0	0	0
GBX.DISC.PCA72.CEL	Patient 298	GSM269149	NED	0	0	NA	NA	NA	16.1643	16.1643	16.1643	16.1643	16.1643	Alive	No	0	-0.00865295	1.73449	-0.544259	-1.06377	1.56912	0.948117	0	0	0
GBX.DISC.PCA73.CEL	Patient 109	GSM268972	Systemic	1	1	0.301164	0.366872	0.84052	0.84052	1.14168	0.301164	0.366872	4.21903	Deceased	No	0	0.816176	0.935031	-0.552489	1.13115	-0.146928	1.19805	0	0	0
GBX.DISC.PCA74.CEL	Patient 281	GSM269132	PSA	1	0	4.21081	4.5859	NA	8.85969	8.85969	4.21081	4.5859	8.85969	Alive	No	0	0.405071	-0.0454858	-1.22977	-0.398916	-0.181006	0.665557	0	0	0
GBX.DISC.PCA75.CEL	Patient 098	GSM268961	Systemic	1	1	3.90144	4.23546	2.52977	2.52977	6.43121	3.90144	4.23546	12.8214	Alive	No	0	-0.394562	-0.108483	-0.576644	-0.0159025	-0.496595	0.631525	0	0	0
GBX.DISC.PCA76.CEL	Patient 190	GSM269046	PSA	1	0	0.172485	0.928131	NA	11.436	11.436	0.172485	0.928131	11.436	Alive	No	0	1.22522	1.2599	0.0231738	-0.394014	-0.752	1.08044	0	0	0
GBX.DISC.PCA77.CEL	Patient 424	GSM269265	NED	0	0	NA	NA	NA	7.75907	7.75907	7.75907	7.75907	7.75907	Alive	No	0	-0.307221	0.454121	-0.936049	1.35039	1.0164	0.402005	0	0	0
GBX.DISC.PCA78.CEL	Patient 308	GSM269157	PSA	1	0	3.90144	4.65435	NA	12.7995	12.7995	3.90144	4.65435	12.7995	Alive	No	0	-0.278691	0.380364	-0.336424	3.26583	1.23068	0.0330415	1	1	1
GBX.DISC.PCA8.CEL	Patient 091	GSM268954	Systemic	1	1	0.205339	0.473648	0.958248	0.958248	1.16359	0.205339	0.473648	9.75496	Deceased	Yes	1	0.168421	0.100181	-0.884896	0.395078	-1.9455	0.323208	0	0	0
GBX.DISC.PCA80.CEL	Patient 031	GSM268899	Systemic	1	1	3.436	4.97194	0.569473	0.569473	4.00548	3.436	4.97194	6.99795	Deceased	Yes	1	0.0265499	-0.100935	-0.197662	0.742708	-0.322113	0.204253	0	0	0
GBX.DISC.PCA81.CEL	Patient 232	GSM269084	PSA	1	0	1.11157	1.64819	NA	12.3614	12.3614	1.11157	1.64819	12.3614	Deceased	No	0	0.125332	-0.182856	-0.675567	0.750888	-0.893612	0.997368	0	0	0
GBX.DISC.PCA82.CEL	Patient 104	GSM268967	NED	0	0	NA	NA	NA	13.4346	13.4346	13.4346	13.4346	13.4346	Alive	No	0	0.154544	-0.0462765	-0.585344	0.506849	-0.789899	0.0590517	0	0	0
GBX.DISC.PCA83.CEL	Patient 539	GSM269372	PSA	1	0	3.12389	3.64134	NA	15.4251	15.4251	3.12389	3.64134	15.4251	Alive	No	0	-0.30717	0.0745953	-1.15105	-1.36283	-0.0924901	-0.738722	0	0	0
GBX.DISC.PCA84.CEL	Patient 504	GSM269339	NED	0	0	NA	NA	NA	9.3744	9.3744	9.3744	9.3744	9.3744	Alive	No	0	-1.33354	0.563618	0.116214	-0.454234	0.897674	-0.336463	0	0	0
GBX.DISC.PCA85.CEL	Patient 600	GSM269429	NED	0	0	NA	NA	NA	7.16222	7.16222	7.16222	7.16222	7.16222	Alive	No	0	0.700531	-0.759842	-0.864077	1.09307	0.372573	-0.48931	0	0	0
GBX.DISC.PCA86.CEL	Patient 521	GSM269356	Systemic	1	1	2.27789	2.32717	3.15127	3.15127	5.42916	2.27789	2.32717	7.31828	Deceased	Yes	1	-3.0935	0.643771	-0.321546	-1.84244	-1.06002	0.708353	1	0	0
GBX.DISC.PCA87.CEL	Patient 002	GSM268872	PSA	1	0	3.70431	3.80014	6.01232	13.577	13.577	3.70431	3.80014	13.577	Deceased	Yes	1	0.566961	0.573403	1.75724	0.397004	-1.26715	-0.917302	0	0	0
GBX.DISC.PCA88.CEL	Patient 246	GSM269098	Systemic	1	1	0.553046	0.720055	0.268309	0.268309	0.821355	0.553046	0.720055	3.78371	Deceased	Yes	1	1.88863	0.898709	-0.37737	0.549151	0.917639	-0.0567419	0	0	0
GBX.DISC.PCA89.CEL	Patient 385	GSM269227	Systemic	1	1	4.44627	5.48939	2.01506	2.01506	6.46133	4.44627	5.48939	10.6366	Alive	No	0	-0.224975	0.422714	-0.0193979	0.326143	0.332525	-0.0782218	0	0	0
GBX.DISC.PCA9.CEL	Patient 244	GSM269096	PSA	1	0	6.48049	7.52088	NA	12.9528	12.9528	6.48049	7.52088	12.9528	Alive	No	0	-0.267377	0.896202	1.29636	1.16487	0.129543	0.0403972	0	0	0
GBX.DISC.PCA90.CEL	Patient 562	GSM269394	Systemic	1	1	4.7885	5.03491	3.87406	3.87406	8.66256	4.7885	5.03491	9.63997	Deceased	No	0	0.0840619	-0.477475	0.53831	0.105125	-1.18808	0.816158	0	0	0
GBX.DISC.PCA91.CEL	Patient 625	GSM269453	PSA	1	0	0.706366	1.22108	6.91034	9.14442	9.14442	0.706366	1.22108	9.14442	Alive	No	0	0.266686	-0.770325	0.459196	0.341279	-1.66908	-0.189816	0	0	0
GBX.DISC.PCA92.CEL	Patient 210	GSM269064	NED	0	0	NA	NA	NA	7.14853	7.14853	7.14853	7.14853	7.14853	Alive	No	0	-0.0418134	-0.100298	0.0535275	1.40517	-0.623852	0.747617	0	0	0
GBX.DISC.PCA93.CEL	Patient 286	GSM269137	NED	0	0	NA	NA	NA	14.0945	14.0945	14.0945	14.0945	14.0945	Alive	No	0	0.526158	-0.551265	-1.29247	-1.46333	-0.0714166	-0.157359	0	0	0
GBX.DISC.PCA94.CEL	Patient 451	GSM269288	NED	0	0	NA	NA	NA	16.5585	16.5585	16.5585	16.5585	16.5585	Alive	No	0	0.853655	-0.300591	0.629491	0.77937	-0.0868925	-0.982225	0	0	0
GBX.DISC.PCA95.CEL	Patient 303	GSM269153	Systemic	1	1	2.45585	2.80082	1.56879	1.56879	4.02464	2.45585	2.80082	5.78234	Deceased	Yes	1	0.179289	0.656119	0.459073	-0.0532601	0.00843374	1.32587	0	0	0
GBX.DISC.PCA96.CEL	Patient 568	GSM269400	PSA	1	0	0.25462	0.347707	NA	10.9624	10.9624	0.25462	0.347707	10.9624	Alive	No	0	-0.739661	-1.9676	0.338445	1.36422	0.896148	0.614561	0	0	0
GBX.DISC.PCA97.CEL	Patient 270	GSM269121	Systemic	1	1	2.91034	3.02806	0.533881	0.533881	3.44422	2.91034	3.02806	5.18001	Deceased	Yes	1	0.419736	1.19229	0.0813488	1.03223	0.203861	-1.09934	0	0	0
GBX.DISC.PCA98.CEL	Patient 011	GSM268879	Systemic	1	1	2.96783	4.04381	3.73717	3.73717	6.705	2.96783	4.04381	8.40246	Deceased	Yes	1	0.524443	0.0471491	0.0214883	0.251326	-0.847445	0.362644	0	0	0
GBX.DISC.PCA99.CEL	Patient 519	GSM269354	PSA	1	0	1.98768	2.40383	NA	7.6742	7.6742	1.98768	2.40383	7.6742	Alive	No	0	0.286022	0.727546	-0.689013	-0.682124	-0.326153	-0.00375501	0	0	0
