# Supplementary material for: Prostate cancer susceptibility gene HIST1H1A is a modulator of androgen receptor signaling and epithelial to mesenchymal transition
Source: Oncotarget. 2018 Jun 19;9(47):28532–46. doi: 10.18632/oncotarget.25536 (PMC6033342; doi:10.18632/oncotarget.25536)
Supplement: Supplementary file 4 [file oncotarget-09-28532-s004.xlsx]

## Sheet: TMA 18 and 22 Details
% of cells with any intensity: negative = 0, 1-5% = 1, 5-25% =2, 25%-50% =3; 50-100% = 4
Highest intensity score in the core; negative = 0, weak = 1, moderate =2, strong =3
X	Y	Array Block ID	Specimen ID	Gleason Primary	Gleason Secondary	Gleason Sum	P Stage	Block ID	Tissue Diagnosis ID	Tissue Type ID	Histologic Type	Control	Epithelial-intensity	Epithelial-%	Stromal-intensity	Stromal-%
1	1	18	1522	3	3	6	T2N0MX	1343	210	Prostate -- Normal/Other	Normal Prostatic Epithelium		3	2	1	1
2	1	18	1522	3	3	6	T2N0MX	1343	210	Prostate -- Normal/Other	Normal Prostatic Epithelium		2	1	2	3
3	1	18	1522	3	3	6	T2N0MX	1343	210	Prostate -- Normal/Other	Normal Prostatic Epithelium		2	2	1	1
4	1	18	1522	3	3	6	T2N0MX	1343	210	Prostate -- Normal/Other	Normal Prostatic Epithelium		2	2	1	2
5	1	18	1522	3	3	6	T2N0MX	1344	164	Prostate -- Carcinoma	Prostatic Adenocarcinoma, Gleason 3, Non Cribriform		0	0	0	0
6	1	18	1522	3	3	6	T2N0MX	1344	164	Prostate -- Carcinoma	Prostatic Adenocarcinoma, Gleason 3, Non Cribriform		NA	NA	NA	NA
7	1	18	1522	3	3	6	T2N0MX	1344	164	Prostate -- Carcinoma	Prostatic Adenocarcinoma, Gleason 3, Non Cribriform		0	0	1	1
8	1	18	1522	3	3	6	T2N0MX	1344	164	Prostate -- Carcinoma	Prostatic Adenocarcinoma, Gleason 3, Non Cribriform		1	1	1	1
9	1	18	1					1	2	Control Tissue		liver
10	1	18	1523	3	3	6	T2N0MX	1238	69	Prostate -- Normal/Other	Normal Prostatic Epithelium		1	1	1	2
11	1	18	1523	3	3	6	T2N0MX	1238	69	Prostate -- Normal/Other	Normal Prostatic Epithelium		1	2	1	2
12	1	18	1523	3	3	6	T2N0MX	1238	69	Prostate -- Normal/Other	Normal Prostatic Epithelium		NA	NA	NA	NA
13	1	18	1523	3	3	6	T2N0MX	1238	69	Prostate -- Normal/Other	Normal Prostatic Epithelium		0	0	0	0
14	1	18	1523	3	3	6	T2N0MX	1238	71	Prostate -- Carcinoma	Prostatic Adenocarcinoma, Gleason 3, Non Cribriform		NA	NA	NA	NA
15	1	18	1523	3	3	6	T2N0MX	1238	71	Prostate -- Carcinoma	Prostatic Adenocarcinoma, Gleason 3, Non Cribriform		NA	NA	NA	NA
16	1	18	1523	3	3	6	T2N0MX	1238	71	Prostate -- Carcinoma	Prostatic Adenocarcinoma, Gleason 3, Non Cribriform		1	1	1	2
17	1	18	1523	3	3	6	T2N0MX	1238	71	Prostate -- Carcinoma	Prostatic Adenocarcinoma, Gleason 3, Non Cribriform		0	0	0	0
18	1	18	1					1	2	Control Tissue		brain
19	1	18	1					1	2	Control Tissue		kidney
20	1	18	1					1	2	Control Tissue		tonsil
1	2	18	1529	3	4	7	T2N0MX	1342	212	Prostate -- Normal/Other	Normal Prostatic Epithelium		2	2	1	2
2	2	18	1529	3	4	7	T2N0MX	1342	212	Prostate -- Normal/Other	Normal Prostatic Epithelium		1	2	1	2
3	2	18	1529	3	4	7	T2N0MX	1342	212	Prostate -- Normal/Other	Normal Prostatic Epithelium		1	1	1	2
4	2	18	1529	3	4	7	T2N0MX	1342	212	Prostate -- Normal/Other	Normal Prostatic Epithelium		1	1	1	1
5	2	18	1529	3	4	7	T2N0MX	1341	213	Prostate -- Carcinoma	Prostatic Adenocarcinoma, Gleason 3, Non Cribriform		NA	NA	NA	NA
6	2	18	1529	3	4	7	T2N0MX	1341	213	Prostate -- Carcinoma	Prostatic Adenocarcinoma, Gleason 3, Non Cribriform		NA	NA	NA	NA
7	2	18	1529	3	4	7	T2N0MX	1341	213	Prostate -- Carcinoma	Prostatic Adenocarcinoma, Gleason 3, Non Cribriform		NA	NA	NA	NA
8	2	18	1529	3	4	7	T2N0MX	1341	213	Prostate -- Carcinoma	Prostatic Adenocarcinoma, Gleason 3, Non Cribriform		NA	NA	NA	NA
9	2	18	1					1	2	Control Tissue		liver
10	2	18	1530	3	3	6	T2N0MX	1228	35	Prostate -- Normal/Other	Normal Prostatic Epithelium		1	2	1	1
11	2	18	1530	3	3	6	T2N0MX	1228	35	Prostate -- Normal/Other	Normal Prostatic Epithelium		2	2	0	0
12	2	18	1530	3	3	6	T2N0MX	1228	35	Prostate -- Normal/Other	Normal Prostatic Epithelium		3	1	2	3
13	2	18	1530	3	3	6	T2N0MX	1228	35	Prostate -- Normal/Other	Normal Prostatic Epithelium		2	2	1	1
14	2	18	1530	3	3	6	T2N0MX	1228	36	Prostate -- Carcinoma	Prostatic Adenocarcinoma, Gleason 3, Non Cribriform		1	1	0	0
15	2	18	1530	3	3	6	T2N0MX	1228	36	Prostate -- Carcinoma	Prostatic Adenocarcinoma, Gleason 3, Non Cribriform		0	0	0	0
16	2	18	1530	3	3	6	T2N0MX	1228	36	Prostate -- Carcinoma	Prostatic Adenocarcinoma, Gleason 3, Non Cribriform		1	1	0	0
17	2	18	1530	3	3	6	T2N0MX	1228	36	Prostate -- Carcinoma	Prostatic Adenocarcinoma, Gleason 3, Non Cribriform		1	1	0	0
18	2	18	1					1	2	Control Tissue		colon
19	2	18	1					1	2	Control Tissue		colon
20	2	18	1					1	2	Control Tissue		colon
1	3	18	1566	3	3	6	T2N0MX	1426	1040	Prostate -- Normal/Other	Normal Prostatic Epithelium		3	2	3	4
2	3	18	1566	3	3	6	T2N0MX	1426	1040	Prostate -- Normal/Other	Normal Prostatic Epithelium		2	2	2	4
3	3	18	1566	3	3	6	T2N0MX	1426	1040	Prostate -- Normal/Other	Normal Prostatic Epithelium		2	2	1	1
4	3	18	1566	3	3	6	T2N0MX	1426	1040	Prostate -- Normal/Other	Normal Prostatic Epithelium		1	2	1	2
5	3	18	1566	3	3	6	T2N0MX	1426	1041	Prostate -- Carcinoma	Prostatic Adenocarcinoma, Gleason 3, Non Cribriform		1	1	0	0
6	3	18	1566	3	3	6	T2N0MX	1426	1041	Prostate -- Carcinoma	Prostatic Adenocarcinoma, Gleason 3, Non Cribriform		1	1	0	0
7	3	18	1566	3	3	6	T2N0MX	1426	1041	Prostate -- Carcinoma	Prostatic Adenocarcinoma, Gleason 3, Non Cribriform		0	0	0	0
8	3	18	1566	3	3	6	T2N0MX	1426	1041	Prostate -- Carcinoma	Prostatic Adenocarcinoma, Gleason 3, Non Cribriform		1	1	0	0
9	3	18	1					1	2	Control Tissue		liver
10	3	18	1534	3	4	7	T3AN0MX	1339	857	Prostate -- Normal/Other	Normal Prostatic Epithelium		NA	NA	NA	NA
11	3	18	1534	3	4	7	T3AN0MX	1339	857	Prostate -- Normal/Other	Normal Prostatic Epithelium		NA	NA	NA	NA
12	3	18	1534	3	4	7	T3AN0MX	1339	857	Prostate -- Normal/Other	Normal Prostatic Epithelium		1	1	0	0
13	3	18	1534	3	4	7	T3AN0MX	1339	857	Prostate -- Normal/Other	Normal Prostatic Epithelium		NA	NA	NA	NA
14	3	18	1534	3	4	7	T3AN0MX	1339	155	Prostate -- Carcinoma	Prostatic Adenocarcinoma, Gleason 3, Non Cribriform		NA	NA	NA	NA
15	3	18	1534	3	4	7	T3AN0MX	1339	155	Prostate -- Carcinoma	Prostatic Adenocarcinoma, Gleason 3, Non Cribriform		NA	NA	NA	NA
16	3	18	1534	3	4	7	T3AN0MX	1339	155	Prostate -- Carcinoma	Prostatic Adenocarcinoma, Gleason 3, Non Cribriform		NA	NA	NA	NA
17	3	18	1534	3	4	7	T3AN0MX	1339	155	Prostate -- Carcinoma	Prostatic Adenocarcinoma, Gleason 3, Non Cribriform		NA	NA	NA	NA
18	3	18	1					1	2	Control Tissue		bladder
19	3	18	1					1	2	Control Tissue		bladder
20	3	18	1					1	2	Control Tissue		bladder
1	4	18	1536	3	3	6	T2N0MX	1336	858	Prostate -- Normal/Other	Normal Prostatic Epithelium		NA	NA	NA	NA
2	4	18	1536	3	3	6	T2N0MX	1336	858	Prostate -- Normal/Other	Normal Prostatic Epithelium		NA	NA	NA	NA
3	4	18	1536	3	3	6	T2N0MX	1336	858	Prostate -- Normal/Other	Normal Prostatic Epithelium		3	2	1	1
4	4	18	1536	3	3	6	T2N0MX	1336	858	Prostate -- Normal/Other	Normal Prostatic Epithelium		1	1	1	2
5	4	18	1536	3	3	6	T2N0MX	1336	860	Prostate -- Carcinoma	Prostatic Adenocarcinoma, Gleason 3, Non Cribriform		1	2	0	0
6	4	18	1536	3	3	6	T2N0MX	1336	860	Prostate -- Carcinoma	Prostatic Adenocarcinoma, Gleason 3, Non Cribriform		1	1	1	1
7	4	18	1536	3	3	6	T2N0MX	1336	860	Prostate -- Carcinoma	Prostatic Adenocarcinoma, Gleason 3, Non Cribriform		NA	NA	NA	NA
8	4	18	1536	3	3	6	T2N0MX	1336	860	Prostate -- Carcinoma	Prostatic Adenocarcinoma, Gleason 3, Non Cribriform		NA	NA	NA	NA
9	4	18	1					1	2	Control Tissue		liver
10	4	18	1538	3	3	6	T2N0MX	1231	48	Prostate -- Normal/Other	Normal Prostatic Epithelium		1	1	1	2
11	4	18	1538	3	3	6	T2N0MX	1231	48	Prostate -- Normal/Other	Normal Prostatic Epithelium		3	1	0	0
12	4	18	1538	3	3	6	T2N0MX	1231	48	Prostate -- Normal/Other	Normal Prostatic Epithelium		2	2	1	2
13	4	18	1538	3	3	6	T2N0MX	1231	48	Prostate -- Normal/Other	Normal Prostatic Epithelium		2	1	1	1
14	4	18	1538	3	3	6	T2N0MX	1231	51	Prostate -- Carcinoma	Prostatic Adenocarcinoma, Gleason 3, Non Cribriform		NA	NA	NA	NA
15	4	18	1538	3	3	6	T2N0MX	1231	51	Prostate -- Carcinoma	Prostatic Adenocarcinoma, Gleason 3, Non Cribriform		0	0	1	1
16	4	18	1538	3	3	6	T2N0MX	1231	51	Prostate -- Carcinoma	Prostatic Adenocarcinoma, Gleason 3, Non Cribriform		0	0	1	1
17	4	18	1538	3	3	6	T2N0MX	1231	51	Prostate -- Carcinoma	Prostatic Adenocarcinoma, Gleason 3, Non Cribriform		0	0	1	1
18	4	18	1					1	2	Control Tissue		colon
19	4	18	1					1	2	Control Tissue		colon
20	4	18	1					1	2	Control Tissue		colon
1	5	18	1540	3	4	7	T2N0MX	1220	19438	Prostate -- Normal/Other	Normal Prostatic Epithelium		3	2	2	3
2	5	18	1540	3	4	7	T2N0MX	1220	19438	Prostate -- Normal/Other	Normal Prostatic Epithelium		1	2	1	2
3	5	18	1540	3	4	7	T2N0MX	1220	19438	Prostate -- Normal/Other	Normal Prostatic Epithelium		1	3	1	2
4	5	18	1540	3	4	7	T2N0MX	1220	19438	Prostate -- Normal/Other	Normal Prostatic Epithelium		2	2	1	2
5	5	18	1540	3	4	7	T2N0MX	1221	11	Prostate -- Carcinoma	Prostatic Adenocarcinoma, Gleason 3, Non Cribriform		1	2	0	0
6	5	18	1540	3	4	7	T2N0MX	1221	11	Prostate -- Carcinoma	Prostatic Adenocarcinoma, Gleason 3, Non Cribriform		1	2	0	0
7	5	18	1540	3	4	7	T2N0MX	1221	11	Prostate -- Carcinoma	Prostatic Adenocarcinoma, Gleason 3, Non Cribriform		NA	NA	NA	NA
8	5	18	1540	3	4	7	T2N0MX	1221	11	Prostate -- Carcinoma	Prostatic Adenocarcinoma, Gleason 3, Non Cribriform		NA	NA	NA	NA
9	5	18	1					1	2	Control Tissue		liver
10	5	18	1567	3	3	6	T2N0MX	1418	1086	Prostate -- Normal/Other	Normal Prostatic Epithelium		2	2	0	0
11	5	18	1567	3	3	6	T2N0MX	1418	1086	Prostate -- Normal/Other	Normal Prostatic Epithelium		2	1	0	0
12	5	18	1567	3	3	6	T2N0MX	1418	1086	Prostate -- Normal/Other	Normal Prostatic Epithelium		2	1	0	0
13	5	18	1567	3	3	6	T2N0MX	1418	1086	Prostate -- Normal/Other	Normal Prostatic Epithelium		1	1	0	0
14	5	18	1567	3	3	6	T2N0MX	1419	1082	Prostate -- Carcinoma	Prostatic Adenocarcinoma, Gleason 3, Non Cribriform		NA	NA	NA	NA
15	5	18	1567	3	3	6	T2N0MX	1419	1082	Prostate -- Carcinoma	Prostatic Adenocarcinoma, Gleason 3, Non Cribriform		NA	NA	NA	NA
16	5	18	1567	3	3	6	T2N0MX	1419	1082	Prostate -- Carcinoma	Prostatic Adenocarcinoma, Gleason 3, Non Cribriform		NA	NA	NA	NA
17	5	18	1567	3	3	6	T2N0MX	1419	1082	Prostate -- Carcinoma	Prostatic Adenocarcinoma, Gleason 3, Non Cribriform		NA	NA	NA	NA
18	5	18	1					1	2	Control Tissue		testis
19	5	18	1					1	2	Control Tissue		testis
20	5	18	1					1	2	Control Tissue		testis
1	6	18	1569	3	4	7	T2N0MX	1431	1013	Prostate -- Normal/Other	Normal Prostatic Epithelium		NA	NA	NA	NA
2	6	18	1569	3	4	7	T2N0MX	1431	1013	Prostate -- Normal/Other	Normal Prostatic Epithelium		NA	NA	NA	NA
3	6	18	1569	3	4	7	T2N0MX	1431	1013	Prostate -- Normal/Other	Normal Prostatic Epithelium		1	2	1	1
4	6	18	1569	3	4	7	T2N0MX	1431	1013	Prostate -- Normal/Other	Normal Prostatic Epithelium		NA	NA	NA	NA
5	6	18	1569	3	4	7	T2N0MX	1430	1010	Prostate -- Carcinoma	Prostatic Adenocarcinoma, Gleason 3, Non Cribriform		NA	NA	NA	NA
6	6	18	1569	3	4	7	T2N0MX	1430	1010	Prostate -- Carcinoma	Prostatic Adenocarcinoma, Gleason 3, Non Cribriform		1	2	1	1
7	6	18	1569	3	4	7	T2N0MX	1430	1010	Prostate -- Carcinoma	Prostatic Adenocarcinoma, Gleason 3, Non Cribriform		1	2	1	2
8	6	18	1569	3	4	7	T2N0MX	1430	1010	Prostate -- Carcinoma	Prostatic Adenocarcinoma, Gleason 3, Non Cribriform		1	1	2	2
9	6	18	1					1	2	Control Tissue		liver
10	6	18	1570	3	4	7	T3AN0MX	1416	1091	Prostate -- Normal/Other	Normal Prostatic Epithelium		1	2	2	2
11	6	18	1570	3	4	7	T3AN0MX	1416	1091	Prostate -- Normal/Other	Normal Prostatic Epithelium		1	2	1	1
12	6	18	1570	3	4	7	T3AN0MX	1416	1091	Prostate -- Normal/Other	Normal Prostatic Epithelium		1	2	1	1
13	6	18	1570	3	4	7	T3AN0MX	1416	1091	Prostate -- Normal/Other	Normal Prostatic Epithelium		0	0	0	0
14	6	18	1570	3	4	7	T3AN0MX	1415	1065	Prostate -- Carcinoma	Prostatic Adenocarcinoma, Gleason 3, Non Cribriform		NA	NA	NA	NA
15	6	18	1570	3	4	7	T3AN0MX	1415	1065	Prostate -- Carcinoma	Prostatic Adenocarcinoma, Gleason 3, Non Cribriform		NA	NA	NA	NA
16	6	18	1570	3	4	7	T3AN0MX	1415	1065	Prostate -- Carcinoma	Prostatic Adenocarcinoma, Gleason 3, Non Cribriform		NA	NA	NA	NA
17	6	18	1570	3	4	7	T3AN0MX	1415	1065	Prostate -- Carcinoma	Prostatic Adenocarcinoma, Gleason 3, Non Cribriform		0	0	1	1
18	6	18	1					1	2	Control Tissue		kidney
19	6	18	1					1	2	Control Tissue		tonsil
20	6	18	1					1	2	Control Tissue		brain
1	7	18	1571	3	3	6	T2N0MX	1424	1109	Prostate -- Normal/Other	Normal Prostatic Epithelium		3	2	1	3
2	7	18	1571	3	3	6	T2N0MX	1424	1109	Prostate -- Normal/Other	Normal Prostatic Epithelium		2	2	1	2
3	7	18	1571	3	3	6	T2N0MX	1424	1109	Prostate -- Normal/Other	Normal Prostatic Epithelium		1	1	1	2
4	7	18	1571	3	3	6	T2N0MX	1424	1109	Prostate -- Normal/Other	Normal Prostatic Epithelium		2	2	1	1
5	7	18	1571	3	3	6	T2N0MX	1424	1111	Prostate -- Carcinoma	Prostatic Adenocarcinoma, Gleason 3, Non Cribriform		0	0	1	1
6	7	18	1571	3	3	6	T2N0MX	1424	1111	Prostate -- Carcinoma	Prostatic Adenocarcinoma, Gleason 3, Non Cribriform		0	0	0	0
7	7	18	1571	3	3	6	T2N0MX	1424	1111	Prostate -- Carcinoma	Prostatic Adenocarcinoma, Gleason 3, Non Cribriform		1	1	0	0
8	7	18	1571	3	3	6	T2N0MX	1424	1111	Prostate -- Carcinoma	Prostatic Adenocarcinoma, Gleason 3, Non Cribriform		NA	NA	NA	NA
9	7	18	1					1	2	Control Tissue		liver
10	7	18	1572	3	4	7	T2N0MX	1422	1031	Prostate -- Normal/Other	Normal Prostatic Epithelium		NA	NA	NA	NA
11	7	18	1572	3	4	7	T2N0MX	1422	1031	Prostate -- Normal/Other	Normal Prostatic Epithelium		NA	NA	NA	NA
12	7	18	1572	3	4	7	T2N0MX	1422	1031	Prostate -- Normal/Other	Normal Prostatic Epithelium		NA	NA	NA	NA
13	7	18	1572	3	4	7	T2N0MX	1422	1031	Prostate -- Normal/Other	Normal Prostatic Epithelium		NA	NA	NA	NA
14	7	18	1572	3	4	7	T2N0MX	1421	1039	Prostate -- Carcinoma	Prostatic Adenocarcinoma, Gleason 3, Non Cribriform		NA	NA	NA	NA
15	7	18	1572	3	4	7	T2N0MX	1421	1039	Prostate -- Carcinoma	Prostatic Adenocarcinoma, Gleason 3, Non Cribriform		NA	NA	NA	NA
16	7	18	1572	3	4	7	T2N0MX	1421	1039	Prostate -- Carcinoma	Prostatic Adenocarcinoma, Gleason 3, Non Cribriform		NA	NA	NA	NA
17	7	18	1572	3	4	7	T2N0MX	1421	1039	Prostate -- Carcinoma	Prostatic Adenocarcinoma, Gleason 3, Non Cribriform		NA	NA	NA	NA
18	7	18	1					1	2	Control Tissue		pancreas
19	7	18	1					1	2	Control Tissue		pancreas
20	7	18	1					1	2	Control Tissue		pancreas
1	8	18	1573	3	4	7	T3AN0MX	1521	900	Prostate -- Normal/Other	Normal Prostatic Epithelium		3	2	1	3
2	8	18	1573	3	4	7	T3AN0MX	1521	900	Prostate -- Normal/Other	Normal Prostatic Epithelium		2	2	1	2
3	8	18	1573	3	4	7	T3AN0MX	1521	900	Prostate -- Normal/Other	Normal Prostatic Epithelium		2	2	1	1
4	8	18	1573	3	4	7	T3AN0MX	1521	900	Prostate -- Normal/Other	Normal Prostatic Epithelium		2	2	1	2
5	8	18	1573	3	4	7	T3AN0MX	1408	1022	Prostate -- Carcinoma	Prostatic Adenocarcinoma, Gleason 4, Non Cribriform		NA	NA	NA	NA
6	8	18	1573	3	4	7	T3AN0MX	1408	1022	Prostate -- Carcinoma	Prostatic Adenocarcinoma, Gleason 4, Non Cribriform		0	0	0	0
7	8	18	1573	3	4	7	T3AN0MX	1408	1022	Prostate -- Carcinoma	Prostatic Adenocarcinoma, Gleason 4, Non Cribriform		NA	NA	NA	NA
8	8	18	1573	3	4	7	T3AN0MX	1408	1022	Prostate -- Carcinoma	Prostatic Adenocarcinoma, Gleason 4, Non Cribriform		0	0	0	0
9	8	18	1					1	2	Control Tissue		brain
10	8	18	1663	3	3	6	T2N0MX	1559	943	Prostate -- Normal/Other	Normal Prostatic Epithelium		3	2	1	1
11	8	18	1663	3	3	6	T2N0MX	1559	943	Prostate -- Normal/Other	Normal Prostatic Epithelium		2	2	1	1
12	8	18	1663	3	3	6	T2N0MX	1559	943	Prostate -- Normal/Other	Normal Prostatic Epithelium		3	2	1	2
13	8	18	1663	3	3	6	T2N0MX	1559	943	Prostate -- Normal/Other	Normal Prostatic Epithelium		0	0	0	0
14	8	18	1663	3	3	6	T2N0MX	1558	987	Prostate -- Carcinoma	Prostatic Adenocarcinoma, Gleason 3, Non Cribriform		NA	NA	NA	NA
15	8	18	1663	3	3	6	T2N0MX	1558	987	Prostate -- Carcinoma	Prostatic Adenocarcinoma, Gleason 3, Non Cribriform		NA	NA	NA	NA
16	8	18	1663	3	3	6	T2N0MX	1558	987	Prostate -- Carcinoma	Prostatic Adenocarcinoma, Gleason 3, Non Cribriform		NA	NA	NA	NA
17	8	18	1663	3	3	6	T2N0MX	1558	987	Prostate -- Carcinoma	Prostatic Adenocarcinoma, Gleason 3, Non Cribriform		NA	NA	NA	NA
18	8	18	1					1	2	Control Tissue		larynx
19	8	18	1					1	2	Control Tissue		larynx
20	8	18	1					1	2	Control Tissue		larynx
1	9	18	1664	3	3	6	T2N0MX	1556	934	Prostate -- Normal/Other	Normal Prostatic Epithelium		1	1	2	2
2	9	18	1664	3	3	6	T2N0MX	1556	934	Prostate -- Normal/Other	Normal Prostatic Epithelium		2	2	1	1
3	9	18	1664	3	3	6	T2N0MX	1556	934	Prostate -- Normal/Other	Normal Prostatic Epithelium		1	1	1	1
4	9	18	1664	3	3	6	T2N0MX	1556	934	Prostate -- Normal/Other	Normal Prostatic Epithelium		1	1	1	1
5	9	18	1664	3	3	6	T2N0MX	1555	876	Prostate -- Carcinoma	Prostatic Adenocarcinoma, Gleason 3, Non Cribriform		NA	NA	NA	NA
6	9	18	1664	3	3	6	T2N0MX	1555	876	Prostate -- Carcinoma	Prostatic Adenocarcinoma, Gleason 3, Non Cribriform		1	2	0	0
7	9	18	1664	3	3	6	T2N0MX	1555	876	Prostate -- Carcinoma	Prostatic Adenocarcinoma, Gleason 3, Non Cribriform		1	1	0	0
8	9	18	1664	3	3	6	T2N0MX	1555	876	Prostate -- Carcinoma	Prostatic Adenocarcinoma, Gleason 3, Non Cribriform		0	0	0	0
9	9	18	1					1	2	Control Tissue		brain
10	9	18	1627	3	3	6	T2N0MX	1640	447	Prostate -- Normal/Other	Normal Prostatic Epithelium		2	3	1	1
11	9	18	1627	3	3	6	T2N0MX	1640	447	Prostate -- Normal/Other	Normal Prostatic Epithelium		NA	NA	NA	NA
12	9	18	1627	3	3	6	T2N0MX	1640	447	Prostate -- Normal/Other	Normal Prostatic Epithelium		NA	NA	NA	NA
13	9	18	1627	3	3	6	T2N0MX	1640	447	Prostate -- Normal/Other	Normal Prostatic Epithelium		NA	NA	NA	NA
14	9	18	1627	3	3	6	T2N0MX	1641	498	Prostate -- Carcinoma	Prostatic Adenocarcinoma, Gleason 3, Non Cribriform		0	0	0	0
15	9	18	1627	3	3	6	T2N0MX	1641	498	Prostate -- Carcinoma	Prostatic Adenocarcinoma, Gleason 3, Non Cribriform		NA	NA	NA	NA
16	9	18	1627	3	3	6	T2N0MX	1641	498	Prostate -- Carcinoma	Prostatic Adenocarcinoma, Gleason 3, Non Cribriform		0	0	0	0
17	9	18	1627	3	3	6	T2N0MX	1641	498	Prostate -- Carcinoma	Prostatic Adenocarcinoma, Gleason 3, Non Cribriform		NA	NA	NA	NA
18	9	18	1					1	2	Control Tissue		pancreas
19	9	18	1					1	2	Control Tissue		pancreas
20	9	18	1					1	2	Control Tissue		pancreas
1	10	18	1632	3	4	7	T2N0MX	1644	481	Prostate -- Normal/Other	Normal Prostatic Epithelium		2	2	0	0
2	10	18	1632	3	4	7	T2N0MX	1644	481	Prostate -- Normal/Other	Normal Prostatic Epithelium		2	2	2	3
3	10	18	1632	3	4	7	T2N0MX	1644	481	Prostate -- Normal/Other	Normal Prostatic Epithelium		2	2	2	2
4	10	18	1632	3	4	7	T2N0MX	1644	481	Prostate -- Normal/Other	Normal Prostatic Epithelium		2	2	1	1
5	10	18	1632	3	4	7	T2N0MX	1643	479	Prostate -- Carcinoma	Prostatic Adenocarcinoma, Gleason 3, Non Cribriform		NA	NA	NA	NA
6	10	18	1632	3	4	7	T2N0MX	1643	479	Prostate -- Carcinoma	Prostatic Adenocarcinoma, Gleason 3, Non Cribriform		NA	NA	NA	NA
7	10	18	1632	3	4	7	T2N0MX	1643	479	Prostate -- Carcinoma	Prostatic Adenocarcinoma, Gleason 3, Non Cribriform		NA	NA	NA	NA
8	10	18	1632	3	4	7	T2N0MX	1643	479	Prostate -- Carcinoma	Prostatic Adenocarcinoma, Gleason 3, Non Cribriform		NA	NA	NA	NA
9	10	18	1					1	2	Control Tissue		brain
10	10	18	1636	4	3	7	T2N0MX	1645	465	Prostate -- Normal/Other	Normal Prostatic Epithelium		NA	NA	NA	NA
11	10	18	1636	4	3	7	T2N0MX	1645	465	Prostate -- Normal/Other	Normal Prostatic Epithelium		NA	NA	NA	NA
12	10	18	1636	4	3	7	T2N0MX	1645	465	Prostate -- Normal/Other	Normal Prostatic Epithelium		NA	NA	NA	NA
13	10	18	1636	4	3	7	T2N0MX	1645	465	Prostate -- Normal/Other	Normal Prostatic Epithelium		NA	NA	NA	NA
14	10	18	1636	4	3	7	T2N0MX	1610	464	Prostate -- Carcinoma	Prostatic Adenocarcinoma, Gleason 3, Non Cribriform		NA	NA	NA	NA
15	10	18	1636	4	3	7	T2N0MX	1610	464	Prostate -- Carcinoma	Prostatic Adenocarcinoma, Gleason 3, Non Cribriform		1	1	1	1
16	10	18	1636	4	3	7	T2N0MX	1610	464	Prostate -- Carcinoma	Prostatic Adenocarcinoma, Gleason 3, Non Cribriform		NA	NA	NA	NA
17	10	18	1636	4	3	7	T2N0MX	1610	464	Prostate -- Carcinoma	Prostatic Adenocarcinoma, Gleason 3, Non Cribriform		NA	NA	NA	NA
18	10	18	1					1	2	Control Tissue		pancreas
19	10	18	1					1	2	Control Tissue		pancreas
20	10	18	1					1	2	Control Tissue		pancreas
1	11	18	1637	3	3	6	T2N0MX	1618	419	Prostate -- Normal/Other	Normal Prostatic Epithelium		2	2	2	3
2	11	18	1637	3	3	6	T2N0MX	1618	419	Prostate -- Normal/Other	Normal Prostatic Epithelium		2	2	2	2
3	11	18	1637	3	3	6	T2N0MX	1618	419	Prostate -- Normal/Other	Normal Prostatic Epithelium		2	2	1	2
4	11	18	1637	3	3	6	T2N0MX	1618	419	Prostate -- Normal/Other	Normal Prostatic Epithelium		2	2	2	3
5	11	18	1637	3	3	6	T2N0MX	1618	420	Prostate -- Carcinoma	Prostatic Adenocarcinoma, Gleason 3, Non Cribriform		1	1	0	0
6	11	18	1637	3	3	6	T2N0MX	1618	420	Prostate -- Carcinoma	Prostatic Adenocarcinoma, Gleason 3, Non Cribriform		NA	NA	NA	NA
7	11	18	1637	3	3	6	T2N0MX	1618	420	Prostate -- Carcinoma	Prostatic Adenocarcinoma, Gleason 3, Non Cribriform		1	1	1	1
8	11	18	1637	3	3	6	T2N0MX	1618	420	Prostate -- Carcinoma	Prostatic Adenocarcinoma, Gleason 3, Non Cribriform		1	1	0	0
9	11	18	1					1	2	Control Tissue		kidney
10	11	18	1638	3	4	7	T3AN0MX	1621	433	Prostate -- Normal/Other	Normal Prostatic Epithelium		0	0	0	0
11	11	18	1638	3	4	7	T3AN0MX	1621	433	Prostate -- Normal/Other	Normal Prostatic Epithelium		0	0	0	0
12	11	18	1638	3	4	7	T3AN0MX	1621	433	Prostate -- Normal/Other	Normal Prostatic Epithelium		0	0	1	1
13	11	18	1638	3	4	7	T3AN0MX	1621	433	Prostate -- Normal/Other	Normal Prostatic Epithelium		0	0	1	2
14	11	18	1638	3	4	7	T3AN0MX	1620	427	Prostate -- Carcinoma	Prostatic Adenocarcinoma, Gleason 3, Non Cribriform		0	0	2	2
15	11	18	1638	3	4	7	T3AN0MX	1620	427	Prostate -- Carcinoma	Prostatic Adenocarcinoma, Gleason 3, Non Cribriform		0	0	0	0
16	11	18	1638	3	4	7	T3AN0MX	1620	427	Prostate -- Carcinoma	Prostatic Adenocarcinoma, Gleason 3, Non Cribriform		0	0	0	0
17	11	18	1638	3	4	7	T3AN0MX	1620	427	Prostate -- Carcinoma	Prostatic Adenocarcinoma, Gleason 3, Non Cribriform		0	0	0	0
18	11	18	1					1	2	Control Tissue		larynx
19	11	18	1					1	2	Control Tissue		brain
20	11	18	1					1	2	Control Tissue		kidney
1	12	18	1552	3	3	6	T3AN0MX	1367	85	Prostate -- Normal/Other	Normal Prostatic Epithelium		2	2	2	1
2	12	18	1552	3	3	6	T3AN0MX	1367	85	Prostate -- Normal/Other	Normal Prostatic Epithelium		1	1	1	1
3	12	18	1552	3	3	6	T3AN0MX	1367	85	Prostate -- Normal/Other	Normal Prostatic Epithelium		1	1	0	0
4	12	18	1552	3	3	6	T3AN0MX	1367	85	Prostate -- Normal/Other	Normal Prostatic Epithelium		NA	NA	NA	NA
5	12	18	1552	3	3	6	T3AN0MX	1368	84	Prostate -- Carcinoma	Prostatic Adenocarcinoma, Gleason 3, Non Cribriform		1	1	0	0
6	12	18	1552	3	3	6	T3AN0MX	1368	84	Prostate -- Carcinoma	Prostatic Adenocarcinoma, Gleason 3, Non Cribriform		0	0	1	1
7	12	18	1552	3	3	6	T3AN0MX	1368	84	Prostate -- Carcinoma	Prostatic Adenocarcinoma, Gleason 3, Non Cribriform		0	0	0	0
8	12	18	1552	3	3	6	T3AN0MX	1368	84	Prostate -- Carcinoma	Prostatic Adenocarcinoma, Gleason 3, Non Cribriform		1	1	1	1
9	12	18	1					1	2	Control Tissue		kidney
10	12	18	1553	3	3	6	T3AN0MX	1382	179	Prostate -- Normal/Other	Normal Prostatic Epithelium		2	1	0	0
11	12	18	1553	3	3	6	T3AN0MX	1382	179	Prostate -- Normal/Other	Normal Prostatic Epithelium		0	0	0	0
12	12	18	1553	3	3	6	T3AN0MX	1382	179	Prostate -- Normal/Other	Normal Prostatic Epithelium		0	0	0	0
13	12	18	1553	3	3	6	T3AN0MX	1382	179	Prostate -- Normal/Other	Normal Prostatic Epithelium		0	0	0	0
14	12	18	1553	3	3	6	T3AN0MX	1382	181	Prostate -- Carcinoma	Prostatic Adenocarcinoma, Gleason 3, Non Cribriform		0	0	2	1
15	12	18	1553	3	3	6	T3AN0MX	1382	181	Prostate -- Carcinoma	Prostatic Adenocarcinoma, Gleason 3, Non Cribriform		0	0	1	1
16	12	18	1553	3	3	6	T3AN0MX	1382	181	Prostate -- Carcinoma	Prostatic Adenocarcinoma, Gleason 3, Non Cribriform		0	0	0	0
17	12	18	1553	3	3	6	T3AN0MX	1382	181	Prostate -- Carcinoma	Prostatic Adenocarcinoma, Gleason 3, Non Cribriform		0	0	1	1
18	12	18	1					1	2	Control Tissue		spleen
19	12	18	1					1	2	Control Tissue		spleen
20	12	18	1					1	2	Control Tissue		spleen
1	13	18	1554	3	4	7	T2N0MX	1377	188	Prostate -- Normal/Other	Normal Prostatic Epithelium		1	2	1	1
2	13	18	1554	3	4	7	T2N0MX	1377	188	Prostate -- Normal/Other	Normal Prostatic Epithelium		2	2	2	3
3	13	18	1554	3	4	7	T2N0MX	1377	188	Prostate -- Normal/Other	Normal Prostatic Epithelium		1	2	1	2
4	13	18	1554	3	4	7	T2N0MX	1377	188	Prostate -- Normal/Other	Normal Prostatic Epithelium		1	2	1	1
5	13	18	1554	3	4	7	T2N0MX	1380	182	Prostate -- Carcinoma	Prostatic Adenocarcinoma, Gleason 3, Non Cribriform		1	2	0	0
6	13	18	1554	3	4	7	T2N0MX	1380	182	Prostate -- Carcinoma	Prostatic Adenocarcinoma, Gleason 3, Non Cribriform		1	2	0	0
7	13	18	1554	3	4	7	T2N0MX	1380	182	Prostate -- Carcinoma	Prostatic Adenocarcinoma, Gleason 3, Non Cribriform		1	1	0	0
8	13	18	1554	3	4	7	T2N0MX	1380	182	Prostate -- Carcinoma	Prostatic Adenocarcinoma, Gleason 3, Non Cribriform		1	1	0	0
9	13	18	1					1	2	Control Tissue		kidney
10	13	18	1555	3	4	7	T3AN0MX	1373	194	Prostate -- Normal/Other	Normal Prostatic Epithelium		3	2	2	3
11	13	18	1555	3	4	7	T3AN0MX	1373	194	Prostate -- Normal/Other	Normal Prostatic Epithelium		2	1	2	1
12	13	18	1555	3	4	7	T3AN0MX	1373	194	Prostate -- Normal/Other	Normal Prostatic Epithelium		2	1	2	2
13	13	18	1555	3	4	7	T3AN0MX	1373	194	Prostate -- Normal/Other	Normal Prostatic Epithelium		3	2	2	2
14	13	18	1555	3	4	7	T3AN0MX	1373	196	Prostate -- Carcinoma	Prostatic Adenocarcinoma, Gleason 3, Non Cribriform		NA	NA	NA	NA
15	13	18	1555	3	4	7	T3AN0MX	1373	196	Prostate -- Carcinoma	Prostatic Adenocarcinoma, Gleason 3, Non Cribriform		NA	NA	NA	NA
16	13	18	1555	3	4	7	T3AN0MX	1373	196	Prostate -- Carcinoma	Prostatic Adenocarcinoma, Gleason 3, Non Cribriform		NA	NA	NA	NA
17	13	18	1555	3	4	7	T3AN0MX	1373	196	Prostate -- Carcinoma	Prostatic Adenocarcinoma, Gleason 3, Non Cribriform		NA	NA	NA	NA
18	13	18	1					1	2	Control Tissue		stomach
19	13	18	1					1	2	Control Tissue		spleen
20	13	18	1					1	2	Control Tissue		stomach
1	14	18	1556	4	4	8	T3AN0MX	1385	175	Prostate -- Normal/Other	Normal Prostatic Epithelium		2	2	2	1
2	14	18	1556	4	4	8	T3AN0MX	1385	175	Prostate -- Normal/Other	Normal Prostatic Epithelium		3	3	1	1
3	14	18	1556	4	4	8	T3AN0MX	1385	175	Prostate -- Normal/Other	Normal Prostatic Epithelium		3	2	1	1
4	14	18	1556	4	4	8	T3AN0MX	1385	175	Prostate -- Normal/Other	Normal Prostatic Epithelium		1	1	1	2
5	14	18	1556	4	4	8	T3AN0MX	1385	176	Prostate -- Carcinoma	Prostatic Adenocarcinoma, Gleason 3, Non Cribriform		NA	NA	NA	NA
6	14	18	1556	4	4	8	T3AN0MX	1385	176	Prostate -- Carcinoma	Prostatic Adenocarcinoma, Gleason 3, Non Cribriform		NA	NA	NA	NA
7	14	18	1556	4	4	8	T3AN0MX	1385	176	Prostate -- Carcinoma	Prostatic Adenocarcinoma, Gleason 3, Non Cribriform		NA	NA	NA	NA
8	14	18	1556	4	4	8	T3AN0MX	1385	176	Prostate -- Carcinoma	Prostatic Adenocarcinoma, Gleason 3, Non Cribriform		NA	NA	NA	NA
9	14	18	1					1	2	Control Tissue		kidney
10	14	18	1557	3	4	7	T2N0MX	1386	171	Prostate -- Normal/Other	Normal Prostatic Epithelium		0	0	0	0
11	14	18	1557	3	4	7	T2N0MX	1386	171	Prostate -- Normal/Other	Normal Prostatic Epithelium		0	0	0	0
12	14	18	1557	3	4	7	T2N0MX	1386	171	Prostate -- Normal/Other	Normal Prostatic Epithelium		0	0	0	0
13	14	18	1557	3	4	7	T2N0MX	1386	171	Prostate -- Normal/Other	Normal Prostatic Epithelium		NA	NA	NA	NA
14	14	18	1557	3	4	7	T2N0MX	1386	174	Prostate -- Carcinoma	Prostatic Adenocarcinoma, Gleason 3, Non Cribriform		0	0	0	0
15	14	18	1557	3	4	7	T2N0MX	1386	174	Prostate -- Carcinoma	Prostatic Adenocarcinoma, Gleason 3, Non Cribriform		0	0	2	1
16	14	18	1557	3	4	7	T2N0MX	1386	174	Prostate -- Carcinoma	Prostatic Adenocarcinoma, Gleason 3, Non Cribriform		0	0	1	1
17	14	18	1557	3	4	7	T2N0MX	1386	174	Prostate -- Carcinoma	Prostatic Adenocarcinoma, Gleason 3, Non Cribriform		0	0	1	2
18	14	18	1					1	2	Control Tissue		spleen
19	14	18	1					1	2	Control Tissue		spleen
20	14	18	1					1	2	Control Tissue		spleen
1	15	18	1558	3	3	6	T2N0MX	1370	131	Prostate -- Normal/Other	Normal Prostatic Epithelium		NA	NA	NA	NA
2	15	18	1558	3	3	6	T2N0MX	1370	131	Prostate -- Normal/Other	Normal Prostatic Epithelium		1	2	0	0
3	15	18	1558	3	3	6	T2N0MX	1370	131	Prostate -- Normal/Other	Normal Prostatic Epithelium		2	3	0	0
4	15	18	1558	3	3	6	T2N0MX	1370	131	Prostate -- Normal/Other	Normal Prostatic Epithelium		1	3	0	0
5	15	18	1558	3	3	6	T2N0MX	1370	115	Prostate -- Carcinoma	Prostatic Adenocarcinoma, Gleason 3, Non Cribriform		1	2	1	1
6	15	18	1558	3	3	6	T2N0MX	1370	115	Prostate -- Carcinoma	Prostatic Adenocarcinoma, Gleason 3, Non Cribriform		1	1	1	1
7	15	18	1558	3	3	6	T2N0MX	1370	115	Prostate -- Carcinoma	Prostatic Adenocarcinoma, Gleason 3, Non Cribriform		1	2	0	0
8	15	18	1558	3	3	6	T2N0MX	1370	115	Prostate -- Carcinoma	Prostatic Adenocarcinoma, Gleason 3, Non Cribriform		1	2	1	1
9	15	18	1					1	2	Control Tissue		kidney
10	15	18	1639	3	4	7	T3AN0MX	1624	416	Prostate -- Normal/Other	Normal Prostatic Epithelium		NA	NA	NA	NA
11	15	18	1639	3	4	7	T3AN0MX	1624	416	Prostate -- Normal/Other	Normal Prostatic Epithelium		NA	NA	NA	NA
12	15	18	1639	3	4	7	T3AN0MX	1624	416	Prostate -- Normal/Other	Normal Prostatic Epithelium		NA	NA	NA	NA
13	15	18	1639	3	4	7	T3AN0MX	1624	416	Prostate -- Normal/Other	Normal Prostatic Epithelium		NA	NA	NA	NA
14	15	18	1639	4	4	8	T3AN0MX	1623	495	Prostate -- Carcinoma	Prostatic Adenocarcinoma, Gleason 3, Cribriform		1	2	1	2
15	15	18	1639	4	4	8	T3AN0MX	1623	495	Prostate -- Carcinoma	Prostatic Adenocarcinoma, Gleason 3, Cribriform		1	1	1	2
16	15	18	1639	3	3	6	T3AN0MX	1623	495	Prostate -- Carcinoma	Prostatic Adenocarcinoma, Gleason 3, Cribriform		1	1	2	1
17	15	18	1639	4	4	8	T3AN0MX	1623	495	Prostate -- Carcinoma	Prostatic Adenocarcinoma, Gleason 3, Cribriform		1	1	0	0
18	15	18	1					1	2	Control Tissue		spleen
19	15	18	1					1	2	Control Tissue		spleen
20	15	18	1					1	2	Control Tissue		spleen
1	16	18	1640	3	2	5	T2N0MX	1625	492	Prostate -- Normal/Other	Normal Prostatic Epithelium		1	2	1	2
2	16	18	1640	3	2	5	T2N0MX	1625	492	Prostate -- Normal/Other	Normal Prostatic Epithelium		2	2	1	2
3	16	18	1640	3	2	5	T2N0MX	1625	492	Prostate -- Normal/Other	Normal Prostatic Epithelium		NA	NA	NA	NA
4	16	18	1640	3	2	5	T2N0MX	1625	492	Prostate -- Normal/Other	Normal Prostatic Epithelium		2	2	1	2
5	16	18	1640	3	2	5	T2N0MX	1625	491	Prostate -- Carcinoma	Prostatic Adenocarcinoma, Gleason 3, Non Cribriform		NA	NA	NA	NA
6	16	18	1640	3	2	5	T2N0MX	1625	491	Prostate -- Carcinoma	Prostatic Adenocarcinoma, Gleason 3, Non Cribriform		NA	NA	NA	NA
7	16	18	1640	3	2	5	T2N0MX	1625	491	Prostate -- Carcinoma	Prostatic Adenocarcinoma, Gleason 3, Non Cribriform		0	0	0	0
8	16	18	1640	3	2	5	T2N0MX	1625	491	Prostate -- Carcinoma	Prostatic Adenocarcinoma, Gleason 3, Non Cribriform		NA	NA	NA	NA
9	16	18	1					1	2	Control Tissue		tonsil
10	16	18	1641	3	4	7	T2N0MX	1628	446	Prostate -- Normal/Other	Normal Prostatic Epithelium		2	1	1	1
11	16	18	1641	3	4	7	T2N0MX	1628	446	Prostate -- Normal/Other	Normal Prostatic Epithelium		1	1	0	0
12	16	18	1641	3	4	7	T2N0MX	1628	446	Prostate -- Normal/Other	Normal Prostatic Epithelium		2	1	1	2
13	16	18	1641	3	4	7	T2N0MX	1628	446	Prostate -- Normal/Other	Normal Prostatic Epithelium		3	2	1	1
14	16	18	1641	3	4	7	T2N0MX	1629	418	Prostate -- Carcinoma	Prostatic Adenocarcinoma, Gleason 4, Non Cribriform		NA	NA	NA	NA
15	16	18	1641	3	4	7	T2N0MX	1629	418	Prostate -- Carcinoma	Prostatic Adenocarcinoma, Gleason 4, Non Cribriform		0	0	1	1
16	16	18	1641	3	4	7	T2N0MX	1629	418	Prostate -- Carcinoma	Prostatic Adenocarcinoma, Gleason 4, Non Cribriform		0	0	1	1
17	16	18	1641	3	4	7	T2N0MX	1629	418	Prostate -- Carcinoma	Prostatic Adenocarcinoma, Gleason 4, Non Cribriform		0	0	0	0
18	16	18	1					1	2	Control Tissue		brain
19	16	18	1					1	2	Control Tissue		brain
20	16	18	1					1	2	Control Tissue		brain
1	17	18	1687	3	4	7	T3AN0MX	1653	533	Prostate -- Normal/Other	Normal Prostatic Epithelium		NA	NA	NA	NA
2	17	18	1687	3	4	7	T3AN0MX	1653	533	Prostate -- Normal/Other	Normal Prostatic Epithelium		NA	NA	NA	NA
3	17	18	1687	3	4	7	T3AN0MX	1653	533	Prostate -- Normal/Other	Normal Prostatic Epithelium		2	2	2	1
4	17	18	1687	3	4	7	T3AN0MX	1653	533	Prostate -- Normal/Other	Normal Prostatic Epithelium		2	2	1	3
5	17	18	1687	3	4	7	T3AN0MX	1653	534	Prostate -- Carcinoma	Prostatic Adenocarcinoma, Gleason 3, Non Cribriform		NA	NA	NA	NA
6	17	18	1687	3	4	7	T3AN0MX	1653	534	Prostate -- Carcinoma	Prostatic Adenocarcinoma, Gleason 3, Non Cribriform		NA	NA	NA	NA
7	17	18	1687	3	4	7	T3AN0MX	1653	534	Prostate -- Carcinoma	Prostatic Adenocarcinoma, Gleason 3, Non Cribriform		NA	NA	NA	NA
8	17	18	1687	3	4	7	T3AN0MX	1653	534	Prostate -- Carcinoma	Prostatic Adenocarcinoma, Gleason 3, Non Cribriform		1	1	0	0
9	17	18	1					1	2	Control Tissue		tonsil
10	17	18	1668	3	3	6	T3AN0MX	1650	516	Prostate -- Normal/Other	Normal Prostatic Epithelium		1	1	1	1
11	17	18	1668	3	3	6	T3AN0MX	1650	516	Prostate -- Normal/Other	Normal Prostatic Epithelium		1	1	1	1
12	17	18	1668	3	3	6	T3AN0MX	1650	516	Prostate -- Normal/Other	Normal Prostatic Epithelium		1	1	1	1
13	17	18	1668	3	3	6	T3AN0MX	1650	516	Prostate -- Normal/Other	Normal Prostatic Epithelium		1	1	0	0
14	17	18	1668	3	3	6	T3AN0MX	1652	510	Prostate -- Carcinoma	Prostatic Adenocarcinoma, Gleason 3, Non Cribriform		NA	NA	NA	NA
15	17	18	1668	3	3	6	T3AN0MX	1652	510	Prostate -- Carcinoma	Prostatic Adenocarcinoma, Gleason 3, Non Cribriform		NA	NA	NA	NA
16	17	18	1668	3	3	6	T3AN0MX	1652	510	Prostate -- Carcinoma	Prostatic Adenocarcinoma, Gleason 3, Non Cribriform		NA	NA	NA	NA
17	17	18	1668	3	3	6	T3AN0MX	1652	510	Prostate -- Carcinoma	Prostatic Adenocarcinoma, Gleason 3, Non Cribriform		0	0	0	0
18	17	18	1					1	2	Control Tissue		vas def
19	17	18	1					1	2	Control Tissue		vas def
20	17	18	1					1	2	Control Tissue		brain
1	18	18	1690	3	3	6	T3AN0MX	1690	696	Prostate -- Normal/Other	Normal Prostatic Epithelium		1	2	0	0
2	18	18	1690	3	3	6	T3AN0MX	1690	696	Prostate -- Normal/Other	Normal Prostatic Epithelium		1	1	0	0
3	18	18	1690	3	3	6	T3AN0MX	1690	696	Prostate -- Normal/Other	Normal Prostatic Epithelium		2	2	1	2
4	18	18	1690	3	3	6	T3AN0MX	1690	696	Prostate -- Normal/Other	Normal Prostatic Epithelium		2	2	1	1
5	18	18	1690	3	3	6	T3AN0MX	1690	698	Prostate -- Carcinoma	Prostatic Adenocarcinoma, Gleason 3, Non Cribriform		NA	NA	NA	NA
6	18	18	1690	3	3	6	T3AN0MX	1690	698	Prostate -- Carcinoma	Prostatic Adenocarcinoma, Gleason 3, Non Cribriform		NA	NA	NA	NA
7	18	18	1690	3	3	6	T3AN0MX	1690	698	Prostate -- Carcinoma	Prostatic Adenocarcinoma, Gleason 3, Non Cribriform		NA	NA	NA	NA
8	18	18	1690	3	3	6	T3AN0MX	1690	698	Prostate -- Carcinoma	Prostatic Adenocarcinoma, Gleason 3, Non Cribriform		NA	NA	NA	NA
9	18	18	1					1	2	Control Tissue		tonsil
10	18	18	1691	3	3	6	T2N0MX	1693	707	Prostate -- Normal/Other	Normal Prostatic Epithelium		1	1	1	1
11	18	18	1691	3	3	6	T2N0MX	1693	707	Prostate -- Normal/Other	Normal Prostatic Epithelium		1	1	0	0
12	18	18	1691	3	3	6	T2N0MX	1693	707	Prostate -- Normal/Other	Normal Prostatic Epithelium		1	1	1	1
13	18	18	1691	3	3	6	T2N0MX	1693	707	Prostate -- Normal/Other	Normal Prostatic Epithelium		1	1	1	2
14	18	18	1691	3	3	6	T2N0MX	1694	753	Prostate -- Carcinoma	Prostatic Adenocarcinoma, Gleason 3, Non Cribriform		NA	NA	NA	NA
15	18	18	1691	3	3	6	T2N0MX	1694	753	Prostate -- Carcinoma	Prostatic Adenocarcinoma, Gleason 3, Non Cribriform		NA	NA	NA	NA
16	18	18	1691	3	3	6	T2N0MX	1694	753	Prostate -- Carcinoma	Prostatic Adenocarcinoma, Gleason 3, Non Cribriform		NA	NA	NA	NA
17	18	18	1691	3	3	6	T2N0MX	1694	753	Prostate -- Carcinoma	Prostatic Adenocarcinoma, Gleason 3, Non Cribriform		NA	NA	NA	NA
18	18	18	1					1	2	Control Tissue		vas def
19	18	18	1					1	2	Control Tissue		vas def
20	18	18	1					1	2	Control Tissue		brain
1	19	18	1692	3	4	7	T3AN0MX	1688	776	Prostate -- Normal/Other	Normal Prostatic Epithelium		2	2	2	1
2	19	18	1692	3	4	7	T3AN0MX	1688	776	Prostate -- Normal/Other	Normal Prostatic Epithelium		2	2	2	3
3	19	18	1692	3	4	7	T3AN0MX	1688	776	Prostate -- Normal/Other	Normal Prostatic Epithelium		3	2	2	4
4	19	18	1692	3	4	7	T3AN0MX	1688	776	Prostate -- Normal/Other	Normal Prostatic Epithelium		3	2	2	4
5	19	18	1692	3	4	7	T3AN0MX	1688	777	Prostate -- Carcinoma	Prostatic Adenocarcinoma, Gleason 3, Non Cribriform		1	2	2	2
6	19	18	1692	3	4	7	T3AN0MX	1688	777	Prostate -- Carcinoma	Prostatic Adenocarcinoma, Gleason 3, Non Cribriform		2	2	2	1
7	19	18	1692	3	4	7	T3AN0MX	1688	777	Prostate -- Carcinoma	Prostatic Adenocarcinoma, Gleason 3, Non Cribriform		2	2	2	1
8	19	18	1692	3	4	7	T3AN0MX	1688	777	Prostate -- Carcinoma	Prostatic Adenocarcinoma, Gleason 3, Non Cribriform		3	2	1	2
9	19	18	1					1	2	Control Tissue		tonsil
10	19	18	1693	3	3	6	T2N0MX	1687	790	Prostate -- Normal/Other	Normal Prostatic Epithelium		2	2	2	2
11	19	18	1693	3	3	6	T2N0MX	1687	790	Prostate -- Normal/Other	Normal Prostatic Epithelium		1	2	1	1
12	19	18	1693	3	3	6	T2N0MX	1687	790	Prostate -- Normal/Other	Normal Prostatic Epithelium		1	2	2	1
13	19	18	1693	3	3	6	T2N0MX	1687	790	Prostate -- Normal/Other	Normal Prostatic Epithelium		1	1	1	2
14	19	18	1693	3	4	7	T2N0MX	1687	791	Prostate -- Carcinoma	Prostatic Adenocarcinoma, Gleason 3, Non Cribriform		0	0	0	0
15	19	18	1693	3	4	7	T2N0MX	1687	791	Prostate -- Carcinoma	Prostatic Adenocarcinoma, Gleason 3, Non Cribriform		0	0	0	0
16	19	18	1693	3	3	6	T2N0MX	1687	791	Prostate -- Carcinoma	Prostatic Adenocarcinoma, Gleason 3, Non Cribriform		NA	NA	NA	NA
17	19	18	1693	3	4	7	T2N0MX	1687	791	Prostate -- Carcinoma	Prostatic Adenocarcinoma, Gleason 3, Non Cribriform		0	0	0	0
18	19	18	1					1	2	Control Tissue		vas def
19	19	18	1					1	2	Control Tissue		vas def
20	19	18	1					1	2	Control Tissue		brain
1	20	18	1694	3	4	7	T2N0MX	1684	756	Prostate -- Normal/Other	Normal Prostatic Epithelium		NA	NA	NA	NA
2	20	18	1694	3	4	7	T2N0MX	1684	756	Prostate -- Normal/Other	Normal Prostatic Epithelium		NA	NA	NA	NA
3	20	18	1694	3	4	7	T2N0MX	1684	756	Prostate -- Normal/Other	Normal Prostatic Epithelium		2	2	1	1
4	20	18	1694	3	4	7	T2N0MX	1684	756	Prostate -- Normal/Other	Normal Prostatic Epithelium		2	2	1	1
5	20	18	1694	3	4	7	T2N0MX	1684	757	Prostate -- Carcinoma	Prostatic Adenocarcinoma, Gleason 4, Non Cribriform		2	1	2	2
6	20	18	1694	3	4	7	T2N0MX	1684	757	Prostate -- Carcinoma	Prostatic Adenocarcinoma, Gleason 4, Non Cribriform		2	1	2	3
7	20	18	1694	3	4	7	T2N0MX	1684	757	Prostate -- Carcinoma	Prostatic Adenocarcinoma, Gleason 4, Non Cribriform		2	1	2	2
8	20	18	1694	3	4	7	T2N0MX	1684	757	Prostate -- Carcinoma	Prostatic Adenocarcinoma, Gleason 4, Non Cribriform		2	1	2	2
9	20	18	1					1	2	Control Tissue		tonsil
10	20	18	1644	3	3	6	T2N0MX	1634	440	Prostate -- Normal/Other	Normal Prostatic Epithelium		NA	NA	NA	NA
11	20	18	1644	3	3	6	T2N0MX	1634	440	Prostate -- Normal/Other	Normal Prostatic Epithelium		1	1	0	0
12	20	18	1644	3	3	6	T2N0MX	1634	440	Prostate -- Normal/Other	Normal Prostatic Epithelium		2	1	0	0
13	20	18	1644	3	3	6	T2N0MX	1634	440	Prostate -- Normal/Other	Normal Prostatic Epithelium		1	1	0	0
14	20	18	1644	3	4	7	T2N0MX	1634	441	Prostate -- Carcinoma	Prostatic Adenocarcinoma, Gleason 3, Non Cribriform		2	2	0	0
15	20	18	1644	3	3	6	T2N0MX	1634	441	Prostate -- Carcinoma	Prostatic Adenocarcinoma, Gleason 3, Non Cribriform		NA	NA	NA	NA
16	20	18	1644	3	4	7	T2N0MX	1634	441	Prostate -- Carcinoma	Prostatic Adenocarcinoma, Gleason 3, Non Cribriform		1	1	0	0
17	20	18	1644	3	4	7	T2N0MX	1634	441	Prostate -- Carcinoma	Prostatic Adenocarcinoma, Gleason 3, Non Cribriform		1	1	0	0
18	20	18	1					1	2	Control Tissue		vas def
19	20	18	1					1	2	Control Tissue		vas def
20	20	18	1					1	2	Control Tissue		brain
1	1	22	1371	3	4	7	T2N0MX	1275	1108	Prostate -- Normal/Other	Normal Prostatic Epithelium		1	2	1	1
2	1	22	1371	3	4	7	T2N0MX	1275	1108	Prostate -- Normal/Other	Normal Prostatic Epithelium		1	2	1	1
3	1	22	1371	3	4	7	T2N0MX	1275	1108	Prostate -- Normal/Other	Normal Prostatic Epithelium		1	2	1	1
4	1	22	1371	3	4	7	T2N0MX	1275	1108	Prostate -- Normal/Other	Normal Prostatic Epithelium		1	2	1	2
5	1	22	1371	3	4	7	T2N0MX	1276	1076	Prostate -- Carcinoma	Prostatic Adenocarcinoma, Ductal Cuboidal		1	1	2	3
6	1	22	1371	3	4	7	T2N0MX	1276	1076	Prostate -- Carcinoma	Prostatic Adenocarcinoma, Ductal Cuboidal		1	1	1	2
7	1	22	1371	3	4	7	T2N0MX	1276	1076	Prostate -- Carcinoma	Prostatic Adenocarcinoma, Ductal Cuboidal		1	1	2	2
8	1	22	1371	3	4	7	T2N0MX	1276	1076	Prostate -- Carcinoma	Prostatic Adenocarcinoma, Ductal Cuboidal		1	1	2	1
9	1	22	1					1	2	Control Tissue		liver
10	1	22	1377	3	3	6	T2N0MX	1720	512	Prostate -- Normal/Other	Normal Prostatic Epithelium		1	1	0	0
11	1	22	1377	3	3	6	T2N0MX	1720	512	Prostate -- Normal/Other	Normal Prostatic Epithelium		1	1	0	0
12	1	22	1377	3	3	6	T2N0MX	1720	512	Prostate -- Normal/Other	Normal Prostatic Epithelium		1	1	0	0
13	1	22	1377	3	3	6	T2N0MX	1720	512	Prostate -- Normal/Other	Normal Prostatic Epithelium		1	1	0	0
14	1	22	1377	3	3	6	T2N0MX	1720	513	Prostate -- Carcinoma	Prostatic Adenocarcinoma, Gleason 3, Non Cribriform		NA	NA	NA	NA
15	1	22	1377	3	3	6	T2N0MX	1720	513	Prostate -- Carcinoma	Prostatic Adenocarcinoma, Gleason 3, Non Cribriform		0	0	0	0
16	1	22	1377	3	3	6	T2N0MX	1720	513	Prostate -- Carcinoma	Prostatic Adenocarcinoma, Gleason 3, Non Cribriform		0	0	0	0
17	1	22	1377	3	3	6	T2N0MX	1720	513	Prostate -- Carcinoma	Prostatic Adenocarcinoma, Gleason 3, Non Cribriform		NA	NA	NA	NA
18	1	22	1					1	2	Control Tissue		brain
19	1	22	1					1	2	Control Tissue		kidney
20	1	22	1					1	2	Control Tissue		tonsil
1	2	22	1378	3	3	6	T2N0MX	1727	554	Prostate -- Normal/Other	Normal Prostatic Epithelium		2	2	2	3
2	2	22	1378	3	3	6	T2N0MX	1727	554	Prostate -- Normal/Other	Normal Prostatic Epithelium		2	2	1	1
3	2	22	1378	3	3	6	T2N0MX	1727	554	Prostate -- Normal/Other	Normal Prostatic Epithelium		2	2	1	1
4	2	22	1378	3	3	6	T2N0MX	1727	554	Prostate -- Normal/Other	Normal Prostatic Epithelium		3	2	1	1
5	2	22	1378	3	3	6	T2N0MX	1725	524	Prostate -- Carcinoma	Prostatic Adenocarcinoma, Gleason 3, Non Cribriform		NA	NA	NA	NA
6	2	22	1378	3	3	6	T2N0MX	1725	524	Prostate -- Carcinoma	Prostatic Adenocarcinoma, Gleason 3, Non Cribriform		NA	NA	NA	NA
7	2	22	1378	3	3	6	T2N0MX	1725	524	Prostate -- Carcinoma	Prostatic Adenocarcinoma, Gleason 3, Non Cribriform		NA	NA	NA	NA
8	2	22	1378	3	3	6	T2N0MX	1725	524	Prostate -- Carcinoma	Prostatic Adenocarcinoma, Gleason 3, Non Cribriform		NA	NA	NA	NA
9	2	22	1					1	2	Control Tissue		liver
10	2	22	1382	3	3	6	T2N0MX	1719	530	Prostate -- Normal/Other	Normal Prostatic Epithelium		1	2	1	2
11	2	22	1382	3	3	6	T2N0MX	1719	530	Prostate -- Normal/Other	Normal Prostatic Epithelium		1	2	1	3
12	2	22	1382	3	3	6	T2N0MX	1719	530	Prostate -- Normal/Other	Normal Prostatic Epithelium		NA	NA	NA	NA
13	2	22	1382	3	3	6	T2N0MX	1719	530	Prostate -- Normal/Other	Normal Prostatic Epithelium		1	2	2	2
14	2	22	1382	3	3	6	T2N0MX	1718	522	Prostate -- Carcinoma	Prostatic Adenocarcinoma, Gleason 3, Non Cribriform		1	1	2	2
15	2	22	1382	3	3	6	T2N0MX	1718	522	Prostate -- Carcinoma	Prostatic Adenocarcinoma, Gleason 3, Non Cribriform		0	0	1	1
16	2	22	1382	3	3	6	T2N0MX	1718	522	Prostate -- Carcinoma	Prostatic Adenocarcinoma, Gleason 3, Non Cribriform		1	1	1	1
17	2	22	1382	3	3	6	T2N0MX	1718	522	Prostate -- Carcinoma	Prostatic Adenocarcinoma, Gleason 3, Non Cribriform		NA	NA	NA	NA
18	2	22	1					1	2	Control Tissue		blank
19	2	22	1					1	2	Control Tissue		colon
20	2	22	1					1	2	Control Tissue		blank
1	3	22	1383	3	3	6	T2XN0MX	1697	712	Prostate -- Normal/Other	Normal Prostatic Epithelium		NA	NA	NA	NA
2	3	22	1383	3	3	6	T2XN0MX	1697	712	Prostate -- Normal/Other	Normal Prostatic Epithelium		2	2	3	3
3	3	22	1383	3	3	6	T2XN0MX	1697	712	Prostate -- Normal/Other	Normal Prostatic Epithelium		NA	NA	NA	NA
4	3	22	1383	3	3	6	T2XN0MX	1697	712	Prostate -- Normal/Other	Normal Prostatic Epithelium		1	1	2	3
5	3	22	1383	3	3	6	T2XN0MX	1695	750	Prostate -- Carcinoma	Prostatic Adenocarcinoma, Gleason 3, Non Cribriform		1	1	2	3
6	3	22	1383	3	3	6	T2XN0MX	1695	750	Prostate -- Carcinoma	Prostatic Adenocarcinoma, Gleason 3, Non Cribriform		1	1	2	2
7	3	22	1383	3	3	6	T2XN0MX	1695	750	Prostate -- Carcinoma	Prostatic Adenocarcinoma, Gleason 3, Non Cribriform		NA	NA	NA	NA
8	3	22	1383	3	3	6	T2XN0MX	1695	750	Prostate -- Carcinoma	Prostatic Adenocarcinoma, Gleason 3, Non Cribriform		NA	NA	NA	NA
9	3	22	1					1	2	Control Tissue		liver
10	3	22	1385	3	3	6	T2N0MX	1672	773	Prostate -- Normal/Other	Normal Prostatic Epithelium		1	3	2	2
11	3	22	1385	3	3	6	T2N0MX	1672	773	Prostate -- Normal/Other	Normal Prostatic Epithelium		3	2	2	2
12	3	22	1385	3	3	6	T2N0MX	1672	773	Prostate -- Normal/Other	Normal Prostatic Epithelium		3	2	2	2
13	3	22	1385	3	3	6	T2N0MX	1672	773	Prostate -- Normal/Other	Normal Prostatic Epithelium		1	2	2	2
14	3	22	1385	3	3	6	T2N0MX	1674	763	Prostate -- Carcinoma	Prostatic Adenocarcinoma, Gleason 3, Non Cribriform		3	2	2	2
15	3	22	1385	3	3	6	T2N0MX	1674	763	Prostate -- Carcinoma	Prostatic Adenocarcinoma, Gleason 3, Non Cribriform		NA	NA	NA	NA
16	3	22	1385	3	3	6	T2N0MX	1674	763	Prostate -- Carcinoma	Prostatic Adenocarcinoma, Gleason 3, Non Cribriform		1	1	2	2
17	3	22	1385	3	3	6	T2N0MX	1674	763	Prostate -- Carcinoma	Prostatic Adenocarcinoma, Gleason 3, Non Cribriform		NA	NA	NA	NA
18	3	22	1					1	2	Control Tissue		bladder
19	3	22	1					1	2	Control Tissue		colon
20	3	22	1					1	2	Control Tissue		bladder
1	4	22	1386	3	3	6	T2N0MX	1675	730	Prostate -- Normal/Other	Normal Prostatic Epithelium		3	3	1	2
2	4	22	1386	3	3	6	T2N0MX	1675	730	Prostate -- Normal/Other	Normal Prostatic Epithelium		1	2	1	2
3	4	22	1386	3	3	6	T2N0MX	1675	730	Prostate -- Normal/Other	Normal Prostatic Epithelium		3	2	1	2
4	4	22	1386	3	3	6	T2N0MX	1675	730	Prostate -- Normal/Other	Normal Prostatic Epithelium		NA	NA	NA	NA
5	4	22	1386	3	3	6	T2N0MX	1676	686	Prostate -- Carcinoma	Prostatic Adenocarcinoma, Gleason 3, Non Cribriform		1	2	1	2
6	4	22	1386	3	3	6	T2N0MX	1676	686	Prostate -- Carcinoma	Prostatic Adenocarcinoma, Gleason 3, Non Cribriform		1	1	1	1
7	4	22	1386	3	3	6	T2N0MX	1676	686	Prostate -- Carcinoma	Prostatic Adenocarcinoma, Gleason 3, Non Cribriform		1	2	1	2
8	4	22	1386	3	3	6	T2N0MX	1676	686	Prostate -- Carcinoma	Prostatic Adenocarcinoma, Gleason 3, Non Cribriform		1	1	1	2
9	4	22	1					1	2	Control Tissue		liver
10	4	22	1388	4	3	7	T2N0MX	1670	780	Prostate -- Normal/Other	Normal Prostatic Epithelium		1	2	2	4
11	4	22	1388	4	3	7	T2N0MX	1670	780	Prostate -- Normal/Other	Normal Prostatic Epithelium		1	2	2	4
12	4	22	1388	4	3	7	T2N0MX	1670	780	Prostate -- Normal/Other	Normal Prostatic Epithelium		2	2	2	2
13	4	22	1388	4	3	7	T2N0MX	1670	780	Prostate -- Normal/Other	Normal Prostatic Epithelium		2	2	3	3
14	4	22	1388	4	3	7	T2N0MX	1669	556	Prostate -- Carcinoma	Prostatic Adenocarcinoma, Gleason 4, Non Cribriform		NA	NA	NA	NA
15	4	22	1388	4	3	7	T2N0MX	1669	556	Prostate -- Carcinoma	Prostatic Adenocarcinoma, Gleason 4, Non Cribriform		NA	NA	NA	NA
16	4	22	1388	4	3	7	T2N0MX	1669	556	Prostate -- Carcinoma	Prostatic Adenocarcinoma, Gleason 4, Non Cribriform		NA	NA	NA	NA
17	4	22	1388	4	3	7	T2N0MX	1669	556	Prostate -- Carcinoma	Prostatic Adenocarcinoma, Gleason 4, Non Cribriform		NA	NA	NA	NA
18	4	22	1					1	2	Control Tissue		blank
19	4	22	1					1	2	Control Tissue		colon
20	4	22	1					1	2	Control Tissue		blank
1	5	22	1390	3	3	6	T2N0MX	1667	549	Prostate -- Normal/Other	Normal Prostatic Epithelium		1	1	1	3
2	5	22	1390	3	3	6	T2N0MX	1667	549	Prostate -- Normal/Other	Normal Prostatic Epithelium		1	1	2	2
3	5	22	1390	3	3	6	T2N0MX	1667	549	Prostate -- Normal/Other	Normal Prostatic Epithelium		1	1	0	0
4	5	22	1390	3	3	6	T2N0MX	1667	549	Prostate -- Normal/Other	Normal Prostatic Epithelium		1	1	0	0
5	5	22	1390	3	3	6	T2N0MX	1666	628	Prostate -- Carcinoma	Prostatic Adenocarcinoma, Gleason 3, Non Cribriform		0	0	2	1
6	5	22	1390	3	3	6	T2N0MX	1666	628	Prostate -- Carcinoma	Prostatic Adenocarcinoma, Gleason 3, Non Cribriform		0	0	1	2
7	5	22	1390	3	3	6	T2N0MX	1666	628	Prostate -- Carcinoma	Prostatic Adenocarcinoma, Gleason 3, Non Cribriform		0	0	1	2
8	5	22	1390	3	3	6	T2N0MX	1666	628	Prostate -- Carcinoma	Prostatic Adenocarcinoma, Gleason 3, Non Cribriform		0	0	2	2
9	5	22	1					1	2	Control Tissue		liver
10	5	22	1393	3	4	7	T3AN0MX	1664	550	Prostate -- Normal/Other	Normal Prostatic Epithelium		1	2	2	2
11	5	22	1393	3	4	7	T3AN0MX	1664	550	Prostate -- Normal/Other	Normal Prostatic Epithelium		NA	NA	NA	NA
12	5	22	1393	3	4	7	T3AN0MX	1664	550	Prostate -- Normal/Other	Normal Prostatic Epithelium		1	2	2	3
13	5	22	1393	3	4	7	T3AN0MX	1664	550	Prostate -- Normal/Other	Normal Prostatic Epithelium		1	2	1	2
14	5	22	1393	3	4	7	T3AN0MX	1665	630	Prostate -- Carcinoma	Prostatic Adenocarcinoma, Gleason 4, Non Cribriform		NA	NA	NA	NA
15	5	22	1393	3	3	6	T3AN0MX	1665	630	Prostate -- Carcinoma	Prostatic Adenocarcinoma, Gleason 4, Non Cribriform		1	1	2	3
16	5	22	1393	3	3	6	T3AN0MX	1665	630	Prostate -- Carcinoma	Prostatic Adenocarcinoma, Gleason 4, Non Cribriform		1	1	2	3
17	5	22	1393	3	3	6	T3AN0MX	1665	630	Prostate -- Carcinoma	Prostatic Adenocarcinoma, Gleason 4, Non Cribriform		1	2	3	2
18	5	22	1					1	2	Control Tissue		testis
19	5	22	1					1	2	Control Tissue		colon
20	5	22	1					1	2	Control Tissue		testis
1	6	22	1394	3	3	6	T3AN0MX	1662	638	Prostate -- Normal/Other	Normal Prostatic Epithelium		1	2	1	1
2	6	22	1394	3	3	6	T3AN0MX	1662	638	Prostate -- Normal/Other	Normal Prostatic Epithelium		1	3	3	4
3	6	22	1394	3	3	6	T3AN0MX	1662	638	Prostate -- Normal/Other	Normal Prostatic Epithelium		2	2	3	3
4	6	22	1394	3	3	6	T3AN0MX	1662	638	Prostate -- Normal/Other	Normal Prostatic Epithelium		1	2	2	3
5	6	22	1394	3	3	6	T3AN0MX	1663	622	Prostate -- Carcinoma	Prostatic Adenocarcinoma, Gleason 3, Cribriform		1	1	2	3
6	6	22	1394	3	3	6	T3AN0MX	1663	622	Prostate -- Carcinoma	Prostatic Adenocarcinoma, Gleason 3, Cribriform		1	1	2	3
7	6	22	1394	3	3	6	T3AN0MX	1663	622	Prostate -- Carcinoma	Prostatic Adenocarcinoma, Gleason 3, Cribriform		1	2	1	2
8	6	22	1394	3	3	6	T3AN0MX	1663	622	Prostate -- Carcinoma	Prostatic Adenocarcinoma, Gleason 3, Cribriform		NA	NA	NA	NA
9	6	22	1					1	2	Control Tissue		brain
10	6	22	1396	3	4	7	T2N0MX	1782	650	Prostate -- Normal/Other	Normal Prostatic Epithelium		1	1	1	3
11	6	22	1396	3	4	7	T2N0MX	1782	650	Prostate -- Normal/Other	Normal Prostatic Epithelium		1	1	2	3
12	6	22	1396	3	4	7	T2N0MX	1782	650	Prostate -- Normal/Other	Normal Prostatic Epithelium		2	2	1	2
13	6	22	1396	3	4	7	T2N0MX	1782	650	Prostate -- Normal/Other	Normal Prostatic Epithelium		2	3	2	3
14	6	22	1396	3	4	7	T2N0MX	1781	614	Prostate -- Carcinoma	Prostatic Adenocarcinoma, Gleason 3, Non Cribriform		NA	NA	NA	NA
15	6	22	1396	3	4	7	T2N0MX	1781	614	Prostate -- Carcinoma	Prostatic Adenocarcinoma, Gleason 3, Non Cribriform		1	2	1	1
16	6	22	1396	3	4	7	T2N0MX	1781	614	Prostate -- Carcinoma	Prostatic Adenocarcinoma, Gleason 3, Non Cribriform		1	1	2	2
17	6	22	1396	3	4	7	T2N0MX	1781	614	Prostate -- Carcinoma	Prostatic Adenocarcinoma, Gleason 3, Non Cribriform		NA	NA	NA	NA
18	6	22	1					1	2	Control Tissue		kidney
19	6	22	1					1	2	Control Tissue		tonsil
20	6	22	1					1	2	Control Tissue		brain
1	7	22	1685	3	4	7	T2N0MX	1658	557	Prostate -- Normal/Other	Normal Prostatic Epithelium		2	2	2	2
2	7	22	1685	3	4	7	T2N0MX	1658	557	Prostate -- Normal/Other	Normal Prostatic Epithelium		1	2	1	2
3	7	22	1685	3	4	7	T2N0MX	1658	557	Prostate -- Normal/Other	Normal Prostatic Epithelium		3	2	3	3
4	7	22	1685	3	4	7	T2N0MX	1658	557	Prostate -- Normal/Other	Normal Prostatic Epithelium		1	1	2	4
5	7	22	1685	3	4	7	T2N0MX	1659	619	Prostate -- Carcinoma	Prostatic Adenocarcinoma, Gleason 3, Non Cribriform		0	0	2	2
6	7	22	1685	3	4	7	T2N0MX	1659	619	Prostate -- Carcinoma	Prostatic Adenocarcinoma, Gleason 3, Non Cribriform		NA	NA	NA	NA
7	7	22	1685	3	4	7	T2N0MX	1659	619	Prostate -- Carcinoma	Prostatic Adenocarcinoma, Gleason 3, Non Cribriform		NA	NA	NA	NA
8	7	22	1685	3	4	7	T2N0MX	1659	619	Prostate -- Carcinoma	Prostatic Adenocarcinoma, Gleason 3, Non Cribriform		3	3	2	3
9	7	22	1					1	2	Control Tissue		brain
10	7	22	1686	3	3	6	T2N0MX	1657	551	Prostate -- Normal/Other	Normal Prostatic Epithelium		3	2	1	2
11	7	22	1686	3	3	6	T2N0MX	1657	551	Prostate -- Normal/Other	Normal Prostatic Epithelium		1	1	2	3
12	7	22	1686	3	3	6	T2N0MX	1657	551	Prostate -- Normal/Other	Normal Prostatic Epithelium		2	2	1	3
13	7	22	1686	3	3	6	T2N0MX	1657	551	Prostate -- Normal/Other	Normal Prostatic Epithelium		3	2	1	3
14	7	22	1686	3	3	6	T2N0MX	1655	541	Prostate -- Carcinoma	Prostatic Adenocarcinoma, Gleason 3, Non Cribriform		0	0	3	3
15	7	22	1686	3	3	6	T2N0MX	1655	541	Prostate -- Carcinoma	Prostatic Adenocarcinoma, Gleason 3, Non Cribriform		1	1	1	3
16	7	22	1686	3	3	6	T2N0MX	1655	541	Prostate -- Carcinoma	Prostatic Adenocarcinoma, Gleason 3, Non Cribriform		0	0	2	2
17	7	22	1686	3	3	6	T2N0MX	1655	541	Prostate -- Carcinoma	Prostatic Adenocarcinoma, Gleason 3, Non Cribriform		0	0	1	3
18	7	22	1					1	2	Control Tissue		blank
19	7	22	1					1	2	Control Tissue		illeum
20	7	22	1					1	2	Control Tissue		blank
1	8	22	1470	3	4	7	T2N0MX	1264	823	Prostate -- Normal/Other	Normal Prostatic Epithelium		2	3	1	3
2	8	22	1470	3	4	7	T2N0MX	1264	823	Prostate -- Normal/Other	Normal Prostatic Epithelium		2	2	1	2
3	8	22	1470	3	4	7	T2N0MX	1264	823	Prostate -- Normal/Other	Normal Prostatic Epithelium		1	2	1	1
4	8	22	1470	3	4	7	T2N0MX	1264	823	Prostate -- Normal/Other	Normal Prostatic Epithelium		2	2	1	2
5	8	22	1470	3	4	7	T2N0MX	1264	826	Prostate -- Carcinoma	Prostatic Adenocarcinoma, Gleason 3, Non Cribriform		NA	NA	NA	NA
6	8	22	1470	3	4	7	T2N0MX	1264	826	Prostate -- Carcinoma	Prostatic Adenocarcinoma, Gleason 3, Non Cribriform		1	2	0	0
7	8	22	1470	3	4	7	T2N0MX	1264	826	Prostate -- Carcinoma	Prostatic Adenocarcinoma, Gleason 3, Non Cribriform		NA	NA	NA	NA
8	8	22	1470	3	4	7	T2N0MX	1264	826	Prostate -- Carcinoma	Prostatic Adenocarcinoma, Gleason 3, Non Cribriform		NA	NA	NA	NA
9	8	22	1					1	2	Control Tissue		brain
10	8	22	1489	3	3	6	T2N0MX	1262	801	Prostate -- Normal/Other	Normal Prostatic Epithelium		1	2	2	2
11	8	22	1489	3	3	6	T2N0MX	1262	801	Prostate -- Normal/Other	Normal Prostatic Epithelium		1	2	1	2
12	8	22	1489	3	3	6	T2N0MX	1262	801	Prostate -- Normal/Other	Normal Prostatic Epithelium		1	2	3	2
13	8	22	1489	3	3	6	T2N0MX	1262	801	Prostate -- Normal/Other	Normal Prostatic Epithelium		1	2	1	2
14	8	22	1489	3	3	6	T2N0MX	1261	809	Prostate -- Carcinoma	Prostatic Adenocarcinoma, Colloid (Mucinous)		NA	NA	NA	NA
15	8	22	1489	4	3	7	T2N0MX	1261	809	Prostate -- Carcinoma	Prostatic Adenocarcinoma, Colloid (Mucinous)		3	2	2	2
16	8	22	1489	3	3	6	T2N0MX	1261	809	Prostate -- Carcinoma	Prostatic Adenocarcinoma, Colloid (Mucinous)		1	1	2	3
17	8	22	1489	3	3	6	T2N0MX	1261	809	Prostate -- Carcinoma	Prostatic Adenocarcinoma, Colloid (Mucinous)		NA	NA	NA	NA
18	8	22	1					1	2	Control Tissue		esophagus
19	8	22	1					1	2	Control Tissue		illeum
20	8	22	1					1	2	Control Tissue		esophagus
1	9	22	1491	3	3	6	T2N0MX	1259	812	Prostate -- Normal/Other	Normal Prostatic Epithelium		1	2	1	2
2	9	22	1491	3	3	6	T2N0MX	1259	812	Prostate -- Normal/Other	Normal Prostatic Epithelium		2	2	1	2
3	9	22	1491	3	3	6	T2N0MX	1259	812	Prostate -- Normal/Other	Normal Prostatic Epithelium		1	2	1	1
4	9	22	1491	3	3	6	T2N0MX	1259	812	Prostate -- Normal/Other	Normal Prostatic Epithelium		1	2	1	2
5	9	22	1491	3	3	6	T2N0MX	1260	815	Prostate -- Carcinoma	Prostatic Adenocarcinoma, Gleason 3, Non Cribriform		0	0	1	1
6	9	22	1491	3	3	6	T2N0MX	1260	815	Prostate -- Carcinoma	Prostatic Adenocarcinoma, Gleason 3, Non Cribriform		0	0	0	0
7	9	22	1491	3	3	6	T2N0MX	1260	815	Prostate -- Carcinoma	Prostatic Adenocarcinoma, Gleason 3, Non Cribriform		0	0	0	0
8	9	22	1491	3	3	6	T2N0MX	1260	815	Prostate -- Carcinoma	Prostatic Adenocarcinoma, Gleason 3, Non Cribriform		0	0	0	0
9	9	22	1					1	2	Control Tissue		brain
10	9	22	1493	3	3	6	T2N0MX	1244	1097	Prostate -- Normal/Other	Normal Prostatic Epithelium		1	2	1	1
11	9	22	1493	3	3	6	T2N0MX	1244	1097	Prostate -- Normal/Other	Normal Prostatic Epithelium		1	1	1	3
12	9	22	1493	3	3	6	T2N0MX	1244	1097	Prostate -- Normal/Other	Normal Prostatic Epithelium		0	0	1	3
13	9	22	1493	3	3	6	T2N0MX	1244	1097	Prostate -- Normal/Other	Normal Prostatic Epithelium		2	2	1	1
14	9	22	1493	3	3	6	T2N0MX	1243	1026	Prostate -- Carcinoma	Prostatic Adenocarcinoma, Gleason 3, Non Cribriform		1	1	1	2
15	9	22	1493	3	3	6	T2N0MX	1243	1026	Prostate -- Carcinoma	Prostatic Adenocarcinoma, Gleason 3, Non Cribriform		0	0	2	2
16	9	22	1493	3	3	6	T2N0MX	1243	1026	Prostate -- Carcinoma	Prostatic Adenocarcinoma, Gleason 3, Non Cribriform		1	1	2	3
17	9	22	1493	3	3	6	T2N0MX	1243	1026	Prostate -- Carcinoma	Prostatic Adenocarcinoma, Gleason 3, Non Cribriform		0	0	1	2
18	9	22	1					1	2	Control Tissue		blank
19	9	22	1					1	2	Control Tissue		illeum
20	9	22	1					1	2	Control Tissue		blank
1	10	22	1494	3	4	7	T2N0MX	1247	1006	Prostate -- Normal/Other	Normal Prostatic Epithelium		1	2	1	1
2	10	22	1494	3	4	7	T2N0MX	1247	1006	Prostate -- Normal/Other	Normal Prostatic Epithelium		2	2	1	1
3	10	22	1494	3	4	7	T2N0MX	1247	1006	Prostate -- Normal/Other	Normal Prostatic Epithelium		NA	NA	NA	NA
4	10	22	1494	3	4	7	T2N0MX	1247	1006	Prostate -- Normal/Other	Normal Prostatic Epithelium		1	2	1	2
5	10	22	1494	3	4	7	T2N0MX	1247	1007	Prostate -- Carcinoma	Prostatic Adenocarcinoma, Gleason 3, Non Cribriform		NA	NA	NA	NA
6	10	22	1494	3	4	7	T2N0MX	1247	1007	Prostate -- Carcinoma	Prostatic Adenocarcinoma, Gleason 3, Non Cribriform		NA	NA	NA	NA
7	10	22	1494	3	4	7	T2N0MX	1247	1007	Prostate -- Carcinoma	Prostatic Adenocarcinoma, Gleason 3, Non Cribriform		NA	NA	NA	NA
8	10	22	1494	3	4	7	T2N0MX	1247	1007	Prostate -- Carcinoma	Prostatic Adenocarcinoma, Gleason 3, Non Cribriform		NA	NA	NA	NA
9	10	22	1					1	2	Control Tissue		brain
10	10	22	1453	3	3	6	T2N0MX	1248	1107	Prostate -- Normal/Other	Normal Prostatic Epithelium		2	2	1	2
11	10	22	1453	3	3	6	T2N0MX	1248	1107	Prostate -- Normal/Other	Normal Prostatic Epithelium		1	2	2	2
12	10	22	1453	3	3	6	T2N0MX	1248	1107	Prostate -- Normal/Other	Normal Prostatic Epithelium		1	2	1	1
13	10	22	1453	3	3	6	T2N0MX	1248	1107	Prostate -- Normal/Other	Normal Prostatic Epithelium		2	2	2	3
14	10	22	1453	3	3	6	T2N0MX	1401	1105	Prostate -- Carcinoma	Prostatic Adenocarcinoma, Gleason 3, Non Cribriform		0	0	2	2
15	10	22	1453	3	3	6	T2N0MX	1401	1105	Prostate -- Carcinoma	Prostatic Adenocarcinoma, Gleason 3, Non Cribriform		0	0	2	2
16	10	22	1453	3	3	6	T2N0MX	1401	1105	Prostate -- Carcinoma	Prostatic Adenocarcinoma, Gleason 3, Non Cribriform		0	0	1	1
17	10	22	1453	3	3	6	T2N0MX	1401	1105	Prostate -- Carcinoma	Prostatic Adenocarcinoma, Gleason 3, Non Cribriform		1	1	1	2
18	10	22	1					1	2	Control Tissue		blank
19	10	22	1					1	2	Control Tissue		illeum
20	10	22	1					1	2	Control Tissue		blank
1	11	22	1497	3	3	6	T2N0MX	1249	1055	Prostate -- Normal/Other	Normal Prostatic Epithelium		2	2	1	1
2	11	22	1497	3	3	6	T2N0MX	1249	1055	Prostate -- Normal/Other	Normal Prostatic Epithelium		2	2	1	1
3	11	22	1497	3	3	6	T2N0MX	1249	1055	Prostate -- Normal/Other	Normal Prostatic Epithelium		1	2	1	2
4	11	22	1497	3	3	6	T2N0MX	1249	1055	Prostate -- Normal/Other	Normal Prostatic Epithelium		2	3	2	3
5	11	22	1497	3	3	6	T2N0MX	1249	1058	Prostate -- Carcinoma	Prostatic Adenocarcinoma, Gleason 3, Non Cribriform		NA	NA	NA	NA
6	11	22	1497	3	3	6	T2N0MX	1249	1058	Prostate -- Carcinoma	Prostatic Adenocarcinoma, Gleason 3, Non Cribriform		1	2	2	2
7	11	22	1497	3	3	6	T2N0MX	1249	1058	Prostate -- Carcinoma	Prostatic Adenocarcinoma, Gleason 3, Non Cribriform		NA	NA	NA	NA
8	11	22	1497	3	3	6	T2N0MX	1249	1058	Prostate -- Carcinoma	Prostatic Adenocarcinoma, Gleason 3, Non Cribriform		NA	NA	NA	NA
9	11	22	1					1	2	Control Tissue		kidney
10	11	22	1499	3	4	7	T2N0MX	1251	1005	Prostate -- Normal/Other	Normal Prostatic Epithelium		1	2	1	1
11	11	22	1499	3	4	7	T2N0MX	1251	1005	Prostate -- Normal/Other	Normal Prostatic Epithelium		2	1	1	2
12	11	22	1499	3	4	7	T2N0MX	1251	1005	Prostate -- Normal/Other	Normal Prostatic Epithelium		NA	NA	NA	NA
13	11	22	1499	3	4	7	T2N0MX	1251	1005	Prostate -- Normal/Other	Normal Prostatic Epithelium		1	1	1	2
14	11	22	1499	4	3	7	T2N0MX	1252	1034	Prostate -- Carcinoma	Prostatic Adenocarcinoma, Gleason 3, Cribriform		1	1	1	1
15	11	22	1499	4	3	7	T2N0MX	1252	1034	Prostate -- Carcinoma	Prostatic Adenocarcinoma, Gleason 3, Cribriform		1	1	1	2
16	11	22	1499	3	4	7	T2N0MX	1252	1034	Prostate -- Carcinoma	Prostatic Adenocarcinoma, Gleason 3, Cribriform		NA	NA	NA	NA
17	11	22	1499	3	4	7	T2N0MX	1252	1034	Prostate -- Carcinoma	Prostatic Adenocarcinoma, Gleason 3, Cribriform		NA	NA	NA	NA
18	11	22	1					1	2	Control Tissue		tonsil
19	11	22	1					1	2	Control Tissue		brain
20	11	22	1					1	2	Control Tissue		kidney
1	12	22	1500	3	3	6	T2N0MX	1256	799	Prostate -- Normal/Other	Normal Prostatic Epithelium		1	1	1	1
2	12	22	1500	3	3	6	T2N0MX	1256	799	Prostate -- Normal/Other	Normal Prostatic Epithelium		1	2	1	1
3	12	22	1500	3	3	6	T2N0MX	1256	799	Prostate -- Normal/Other	Normal Prostatic Epithelium		2	2	1	1
4	12	22	1500	3	3	6	T2N0MX	1256	799	Prostate -- Normal/Other	Normal Prostatic Epithelium		2	2	1	1
5	12	22	1500	3	3	6	T2N0MX	1255	855	Prostate -- Carcinoma	Prostatic Adenocarcinoma, Gleason 3, Non Cribriform		1	2	2	3
6	12	22	1500	3	3	6	T2N0MX	1255	855	Prostate -- Carcinoma	Prostatic Adenocarcinoma, Gleason 3, Non Cribriform		1	1	2	3
7	12	22	1500	3	3	6	T2N0MX	1255	855	Prostate -- Carcinoma	Prostatic Adenocarcinoma, Gleason 3, Non Cribriform		1	1	2	3
8	12	22	1500	3	3	6	T2N0MX	1255	855	Prostate -- Carcinoma	Prostatic Adenocarcinoma, Gleason 3, Non Cribriform		1	1	2	3
9	12	22	1					1	2	Control Tissue		kidney
10	12	22	1501	3	3	6	T2N0MX	1254	1042	Prostate -- Normal/Other	Normal Prostatic Epithelium		1	2	2	2
11	12	22	1501	3	3	6	T2N0MX	1254	1042	Prostate -- Normal/Other	Normal Prostatic Epithelium		2	2	2	3
12	12	22	1501	3	3	6	T2N0MX	1254	1042	Prostate -- Normal/Other	Normal Prostatic Epithelium		1	1	2	1
13	12	22	1501	3	3	6	T2N0MX	1254	1042	Prostate -- Normal/Other	Normal Prostatic Epithelium		1	2	2	2
14	12	22	1501	3	3	6	T2N0MX	1253	1004	Prostate -- Carcinoma	Prostatic Adenocarcinoma, Gleason 3, Non Cribriform		NA	NA	NA	NA
15	12	22	1501	4	3	7	T2N0MX	1253	1004	Prostate -- Carcinoma	Prostatic Adenocarcinoma, Gleason 3, Non Cribriform		1	1	2	2
16	12	22	1501	3	3	6	T2N0MX	1253	1004	Prostate -- Carcinoma	Prostatic Adenocarcinoma, Gleason 3, Non Cribriform		1	1	2	2
17	12	22	1501	3	3	6	T2N0MX	1253	1004	Prostate -- Carcinoma	Prostatic Adenocarcinoma, Gleason 3, Non Cribriform		0	0	1	2
18	12	22	1					1	2	Control Tissue		blank
19	12	22	1					1	2	Control Tissue		skin
20	12	22	1					1	2	Control Tissue		blank
1	13	22	1502	3	3	6	T2N0MX	1272	850	Prostate -- Normal/Other	Normal Prostatic Epithelium		NA	NA	NA	NA
2	13	22	1502	3	3	6	T2N0MX	1272	850	Prostate -- Normal/Other	Normal Prostatic Epithelium		NA	NA	NA	NA
3	13	22	1502	3	3	6	T2N0MX	1272	850	Prostate -- Normal/Other	Normal Prostatic Epithelium		1	2	1	3
4	13	22	1502	3	3	6	T2N0MX	1272	850	Prostate -- Normal/Other	Normal Prostatic Epithelium		1	2	2	3
5	13	22	1502	3	3	6	T2N0MX	1271	837	Prostate -- Carcinoma	Prostatic Adenocarcinoma, Gleason 3, Non Cribriform		1	1	2	3
6	13	22	1502	3	3	6	T2N0MX	1271	837	Prostate -- Carcinoma	Prostatic Adenocarcinoma, Gleason 3, Non Cribriform		0	0	2	2
7	13	22	1502	3	3	6	T2N0MX	1271	837	Prostate -- Carcinoma	Prostatic Adenocarcinoma, Gleason 3, Non Cribriform		0	0	2	3
8	13	22	1502	3	3	6	T2N0MX	1271	837	Prostate -- Carcinoma	Prostatic Adenocarcinoma, Gleason 3, Non Cribriform		0	0	2	2
9	13	22	1					1	2	Control Tissue		kidney
10	13	22	1503	3	3	6	T2N0MX	1403	1036	Prostate -- Normal/Other	Normal Prostatic Epithelium		NA	NA	NA	NA
11	13	22	1503	3	3	6	T2N0MX	1403	1036	Prostate -- Normal/Other	Normal Prostatic Epithelium		1	1	1	1
12	13	22	1503	3	3	6	T2N0MX	1403	1036	Prostate -- Normal/Other	Normal Prostatic Epithelium		1	1	1	1
13	13	22	1503	3	3	6	T2N0MX	1403	1036	Prostate -- Normal/Other	Normal Prostatic Epithelium		NA	NA	NA	NA
14	13	22	1503	3	3	6	T2N0MX	1273	1095	Prostate -- Carcinoma	Prostatic Adenocarcinoma, Gleason 3, Non Cribriform		2	1	2	2
15	13	22	1503	3	3	6	T2N0MX	1273	1095	Prostate -- Carcinoma	Prostatic Adenocarcinoma, Gleason 3, Non Cribriform		2	1	2	2
16	13	22	1503	3	3	6	T2N0MX	1273	1095	Prostate -- Carcinoma	Prostatic Adenocarcinoma, Gleason 3, Non Cribriform		2	2	2	3
17	13	22	1503	3	3	6	T2N0MX	1273	1095	Prostate -- Carcinoma	Prostatic Adenocarcinoma, Gleason 3, Non Cribriform		1	1	2	3
18	13	22	1					1	2	Control Tissue		stomach
19	13	22	1					1	2	Control Tissue		skin
20	13	22	1					1	2	Control Tissue		stomach
1	14	22	1504	3	3	6	T2N0MX	1269	865	Prostate -- Normal/Other	Normal Prostatic Epithelium		1	3	1	1
2	14	22	1504	3	3	6	T2N0MX	1269	865	Prostate -- Normal/Other	Normal Prostatic Epithelium		1	3	1	2
3	14	22	1504	3	3	6	T2N0MX	1269	865	Prostate -- Normal/Other	Normal Prostatic Epithelium		1	3	2	4
4	14	22	1504	3	3	6	T2N0MX	1269	865	Prostate -- Normal/Other	Normal Prostatic Epithelium		1	3	2	4
5	14	22	1504	3	3	6	T2N0MX	1270	833	Prostate -- Carcinoma	Prostatic Adenocarcinoma, Gleason 3, Non Cribriform		1	1	2	4
6	14	22	1504	3	3	6	T2N0MX	1270	833	Prostate -- Carcinoma	Prostatic Adenocarcinoma, Gleason 3, Non Cribriform		1	1	2	3
7	14	22	1504	3	3	6	T2N0MX	1270	833	Prostate -- Carcinoma	Prostatic Adenocarcinoma, Gleason 3, Non Cribriform		NA	NA	NA	NA
8	14	22	1504	3	3	6	T2N0MX	1270	833	Prostate -- Carcinoma	Prostatic Adenocarcinoma, Gleason 3, Non Cribriform		1	1	2	4
9	14	22	1					1	2	Control Tissue		kid
10	14	22	1505	3	3	6	T2N0MX	1268	871	Prostate -- Normal/Other	Normal Prostatic Epithelium		2	3	1	2
11	14	22	1505	3	3	6	T2N0MX	1268	871	Prostate -- Normal/Other	Normal Prostatic Epithelium		2	2	1	1
12	14	22	1505	3	3	6	T2N0MX	1268	871	Prostate -- Normal/Other	Normal Prostatic Epithelium		2	2	1	2
13	14	22	1505	3	3	6	T2N0MX	1268	871	Prostate -- Normal/Other	Normal Prostatic Epithelium		2	2	1	1
14	14	22	1505	3	3	6	T2N0MX	1266	842	Prostate -- Carcinoma	Prostatic Adenocarcinoma, Gleason 3, Non Cribriform		NA	NA	NA	NA
15	14	22	1505	3	3	6	T2N0MX	1266	842	Prostate -- Carcinoma	Prostatic Adenocarcinoma, Gleason 3, Non Cribriform		1	1	2	4
16	14	22	1505	3	3	6	T2N0MX	1266	842	Prostate -- Carcinoma	Prostatic Adenocarcinoma, Gleason 3, Non Cribriform		1	1	2	4
17	14	22	1505	3	3	6	T2N0MX	1266	842	Prostate -- Carcinoma	Prostatic Adenocarcinoma, Gleason 3, Non Cribriform		1	1	2	4
18	14	22	1					1	2	Control Tissue		blank
19	14	22	1					1	2	Control Tissue		skin
20	14	22	1					1	2	Control Tissue		blank
1	15	22	1507	3	3	6	T2N0MX	1355	221	Prostate -- Normal/Other	Normal Prostatic Epithelium		1	1	0	0
2	15	22	1507	3	3	6	T2N0MX	1355	221	Prostate -- Normal/Other	Normal Prostatic Epithelium		1	1	1	1
3	15	22	1507	3	3	6	T2N0MX	1355	221	Prostate -- Normal/Other	Normal Prostatic Epithelium		1	3	1	2
4	15	22	1507	3	3	6	T2N0MX	1355	221	Prostate -- Normal/Other	Normal Prostatic Epithelium		1	2	1	1
5	15	22	1507	3	3	6	T2N0MX	1356	223	Prostate -- Carcinoma	Prostatic Adenocarcinoma, Gleason 3, Non Cribriform		1	2	1	2
6	15	22	1507	3	3	6	T2N0MX	1356	223	Prostate -- Carcinoma	Prostatic Adenocarcinoma, Gleason 3, Non Cribriform		1	1	1	1
7	15	22	1507	3	3	6	T2N0MX	1356	223	Prostate -- Carcinoma	Prostatic Adenocarcinoma, Gleason 3, Non Cribriform		0	0	0	0
8	15	22	1507	3	3	6	T2N0MX	1356	223	Prostate -- Carcinoma	Prostatic Adenocarcinoma, Gleason 3, Non Cribriform		1	1	0	0
9	15	22	1					1	2	Control Tissue		kidney
10	15	22	1509	3	4	7	T2N0MX	1284	793	Prostate -- Normal/Other	Normal Prostatic Epithelium		1	2	1	1
11	15	22	1509	3	4	7	T2N0MX	1284	793	Prostate -- Normal/Other	Normal Prostatic Epithelium		1	2	1	2
12	15	22	1509	3	4	7	T2N0MX	1284	793	Prostate -- Normal/Other	Normal Prostatic Epithelium		1	2	1	3
13	15	22	1509	3	4	7	T2N0MX	1284	793	Prostate -- Normal/Other	Normal Prostatic Epithelium		1	2	1	1
14	15	22	1509	3	4	7	T2N0MX	1285	868	Prostate -- Carcinoma	Prostatic Adenocarcinoma, Gleason 3, Non Cribriform		0	0	1	2
15	15	22	1509	3	4	7	T2N0MX	1285	868	Prostate -- Carcinoma	Prostatic Adenocarcinoma, Gleason 3, Non Cribriform		1	1	1	2
16	15	22	1509	3	4	7	T2N0MX	1285	868	Prostate -- Carcinoma	Prostatic Adenocarcinoma, Gleason 3, Non Cribriform		0	0	2	2
17	15	22	1509	3	4	7	T2N0MX	1285	868	Prostate -- Carcinoma	Prostatic Adenocarcinoma, Gleason 3, Non Cribriform		0	0	2	2
18	15	22	1					1	2	Control Tissue		blank
19	15	22	1					1	2	Control Tissue		skin
20	15	22	1					1	2	Control Tissue		blank
1	16	22	1511	3	3	6	T2N0MX	1404	1027	Prostate -- BPH	Normal Appearing Epithelium		1	2	1	1
2	16	22	1511	3	3	6	T2N0MX	1404	1027	Prostate -- BPH	Normal Appearing Epithelium		1	2	1	2
3	16	22	1511	3	3	6	T2N0MX	1404	1027	Prostate -- BPH	Normal Appearing Epithelium		2	2	2	2
4	16	22	1511	3	3	6	T2N0MX	1404	1027	Prostate -- BPH	Normal Appearing Epithelium		2	2	1	1
5	16	22	1511	3	3	6	T2N0MX	1280	1019	Prostate -- Carcinoma	Prostatic Adenocarcinoma, Gleason 3, Non Cribriform		NA	NA	NA	NA
6	16	22	1511	3	3	6	T2N0MX	1280	1019	Prostate -- Carcinoma	Prostatic Adenocarcinoma, Gleason 3, Non Cribriform		2	2	1	3
7	16	22	1511	3	3	6	T2N0MX	1280	1019	Prostate -- Carcinoma	Prostatic Adenocarcinoma, Gleason 3, Non Cribriform		1	2	1	1
8	16	22	1511	3	3	6	T2N0MX	1280	1019	Prostate -- Carcinoma	Prostatic Adenocarcinoma, Gleason 3, Non Cribriform		1	1	1	2
9	16	22	1					1	2	Control Tissue		thyroid
10	16	22	1512	3	4	7	T3AN0MX	1278	804	Prostate -- Normal/Other	Normal Prostatic Epithelium		3	2	1	3
11	16	22	1512	3	4	7	T3AN0MX	1278	804	Prostate -- Normal/Other	Normal Prostatic Epithelium		3	2	3	2
12	16	22	1512	3	4	7	T3AN0MX	1278	804	Prostate -- Normal/Other	Normal Prostatic Epithelium		1	1	1	3
13	16	22	1512	3	4	7	T3AN0MX	1278	804	Prostate -- Normal/Other	Normal Prostatic Epithelium		1	1	1	3
14	16	22	1512	3	3	6	T3AN0MX	1278	805	Prostate -- Carcinoma	Prostatic Adenocarcinoma, Ductal Cuboidal		0	0	2	2
15	16	22	1512	3	3	6	T3AN0MX	1278	805	Prostate -- Carcinoma	Prostatic Adenocarcinoma, Ductal Cuboidal		1	1	1	2
16	16	22	1512	4	3	7	T3AN0MX	1278	805	Prostate -- Carcinoma	Prostatic Adenocarcinoma, Ductal Cuboidal		1	1	2	2
17	16	22	1512	3	4	7	T3AN0MX	1278	805	Prostate -- Carcinoma	Prostatic Adenocarcinoma, Ductal Cuboidal		1	1	3	2
18	16	22	1					1	2	Control Tissue		brain
19	16	22	1					1	2	Control Tissue		brain
20	16	22	1					1	2	Control Tissue		brain
1	17	22	1513	3	4	7	T3AN0MX	1353	108	Prostate -- Normal/Other	Normal Prostatic Epithelium		1	1	0	0
2	17	22	1513	3	4	7	T3AN0MX	1353	108	Prostate -- Normal/Other	Normal Prostatic Epithelium		1	2	1	1
3	17	22	1513	3	4	7	T3AN0MX	1353	108	Prostate -- Normal/Other	Normal Prostatic Epithelium		2	1	2	2
4	17	22	1513	3	4	7	T3AN0MX	1353	108	Prostate -- Normal/Other	Normal Prostatic Epithelium		3	3	2	2
5	17	22	1513	3	4	7	T3AN0MX	1353	111	Prostate -- Carcinoma	Prostatic Adenocarcinoma, Gleason 3, Non Cribriform		0	0	2	2
6	17	22	1513	3	4	7	T3AN0MX	1353	111	Prostate -- Carcinoma	Prostatic Adenocarcinoma, Gleason 3, Non Cribriform		1	2	1	2
7	17	22	1513	3	4	7	T3AN0MX	1353	111	Prostate -- Carcinoma	Prostatic Adenocarcinoma, Gleason 3, Non Cribriform		1	2	1	3
8	17	22	1513	3	4	7	T3AN0MX	1353	111	Prostate -- Carcinoma	Prostatic Adenocarcinoma, Gleason 3, Non Cribriform		1	1	0	0
9	17	22	1					1	2	Control Tissue		thyroid
10	17	22	1514	4	3	7	T3AN0MX	1352	121	Prostate -- Normal/Other	Normal Prostatic Epithelium		1	1	0	0
11	17	22	1514	4	3	7	T3AN0MX	1352	121	Prostate -- Normal/Other	Normal Prostatic Epithelium		1	1	0	0
12	17	22	1514	4	3	7	T3AN0MX	1352	121	Prostate -- Normal/Other	Normal Prostatic Epithelium		1	2	2	1
13	17	22	1514	4	3	7	T3AN0MX	1352	121	Prostate -- Normal/Other	Normal Prostatic Epithelium		NA	NA	NA	NA
14	17	22	1514	4	3	7	T3AN0MX	1351	137	Prostate -- Carcinoma	Prostatic Adenocarcinoma, Gleason 3, Non Cribriform		0	0	0	0
15	17	22	1514	4	3	7	T3AN0MX	1351	137	Prostate -- Carcinoma	Prostatic Adenocarcinoma, Gleason 3, Non Cribriform		1	1	0	0
16	17	22	1514	4	3	7	T3AN0MX	1351	137	Prostate -- Carcinoma	Prostatic Adenocarcinoma, Gleason 3, Non Cribriform		1	1	0	0
17	17	22	1514	4	3	7	T3AN0MX	1351	137	Prostate -- Carcinoma	Prostatic Adenocarcinoma, Gleason 3, Non Cribriform		1	2	1	1
18	17	22	1					1	2	Control Tissue		blank
19	17	22	1					1	2	Control Tissue		sv
20	17	22	1					1	2	Control Tissue		brain
1	18	22	1515	3	4	7	T2N0MX	1224	27	Prostate -- Normal/Other	Normal Prostatic Epithelium		2	2	1	1
2	18	22	1515	3	4	7	T2N0MX	1224	27	Prostate -- Normal/Other	Normal Prostatic Epithelium		2	2	1	1
3	18	22	1515	3	4	7	T2N0MX	1224	27	Prostate -- Normal/Other	Normal Prostatic Epithelium		2	2	1	2
4	18	22	1515	3	4	7	T2N0MX	1224	27	Prostate -- Normal/Other	Normal Prostatic Epithelium		2	2	0	0
5	18	22	1515	3	4	7	T2N0MX	1224	28	Prostate -- Carcinoma	Prostatic Adenocarcinoma, Gleason 3, Non Cribriform		1	2	2	3
6	18	22	1515	3	4	7	T2N0MX	1224	28	Prostate -- Carcinoma	Prostatic Adenocarcinoma, Gleason 3, Non Cribriform		NA	NA	NA	NA
7	18	22	1515	3	4	7	T2N0MX	1224	28	Prostate -- Carcinoma	Prostatic Adenocarcinoma, Gleason 3, Non Cribriform		NA	NA	NA	NA
8	18	22	1515	3	4	7	T2N0MX	1224	28	Prostate -- Carcinoma	Prostatic Adenocarcinoma, Gleason 3, Non Cribriform		1	2	1	2
9	18	22	1					1	2	Control Tissue		thyroid
10	18	22	1454	3	3	6	T2N0MX	1225	53	Prostate -- Normal/Other	Normal Prostatic Epithelium		NA	NA	NA	NA
11	18	22	1454	3	3	6	T2N0MX	1225	53	Prostate -- Normal/Other	Normal Prostatic Epithelium		NA	NA	NA	NA
12	18	22	1454	3	3	6	T2N0MX	1225	53	Prostate -- Normal/Other	Normal Prostatic Epithelium		NA	NA	NA	NA
13	18	22	1454	3	3	6	T2N0MX	1225	53	Prostate -- Normal/Other	Normal Prostatic Epithelium		0	0	0	0
14	18	22	1454	3	3	6	T2N0MX	1225	54	Prostate -- Carcinoma	Prostatic Adenocarcinoma, Gleason 3, Non Cribriform		0	0	0	0
15	18	22	1454	3	3	6	T2N0MX	1225	54	Prostate -- Carcinoma	Prostatic Adenocarcinoma, Gleason 3, Non Cribriform		0	0	0	0
16	18	22	1454	3	3	6	T2N0MX	1225	54	Prostate -- Carcinoma	Prostatic Adenocarcinoma, Gleason 3, Non Cribriform		0	0	0	0
17	18	22	1454	3	3	6	T2N0MX	1225	54	Prostate -- Carcinoma	Prostatic Adenocarcinoma, Gleason 3, Non Cribriform		0	0	0	0
18	18	22	1					1	2	Control Tissue		blank
19	18	22	1					1	2	Control Tissue		sv
20	18	22	1					1	2	Control Tissue		brain
1	19	22	1517	3	3	6	T2N0MX	1350	208	Prostate -- Normal/Other	Normal Prostatic Epithelium		NA	NA	NA	NA
2	19	22	1517	3	3	6	T2N0MX	1350	208	Prostate -- Normal/Other	Normal Prostatic Epithelium		NA	NA	NA	NA
3	19	22	1517	3	3	6	T2N0MX	1350	208	Prostate -- Normal/Other	Normal Prostatic Epithelium		1	2	2	1
4	19	22	1517	3	3	6	T2N0MX	1350	208	Prostate -- Normal/Other	Normal Prostatic Epithelium		1	2	2	4
5	19	22	1517	3	3	6	T2N0MX	1349	140	Prostate -- Carcinoma	Prostatic Adenocarcinoma, Gleason 3, Non Cribriform		1	1	2	3
6	19	22	1517	3	3	6	T2N0MX	1349	140	Prostate -- Carcinoma	Prostatic Adenocarcinoma, Gleason 3, Non Cribriform		1	1	2	2
7	19	22	1517	3	3	6	T2N0MX	1349	140	Prostate -- Carcinoma	Prostatic Adenocarcinoma, Gleason 3, Non Cribriform		NA	NA	NA	NA
8	19	22	1517	3	3	6	T2N0MX	1349	140	Prostate -- Carcinoma	Prostatic Adenocarcinoma, Gleason 3, Non Cribriform		1	1	2	4
9	19	22	1					1	2	Control Tissue		thyroid
10	19	22	1455	3	3	6	T3AN0MX	1160	225	Prostate -- Normal/Other	Normal Prostatic Epithelium		0	0	0	0
11	19	22	1455	3	3	6	T3AN0MX	1160	225	Prostate -- Normal/Other	Normal Prostatic Epithelium		0	0	0	0
12	19	22	1455	3	3	6	T3AN0MX	1160	225	Prostate -- Normal/Other	Normal Prostatic Epithelium		0	0	0	0
13	19	22	1455	3	3	6	T3AN0MX	1160	225	Prostate -- Normal/Other	Normal Prostatic Epithelium		NA	NA	NA	NA
14	19	22	1455	3	3	6	T3AN0MX	1160	226	Prostate -- Carcinoma	Prostatic Adenocarcinoma, Gleason 3, Non Cribriform		0	0	0	0
15	19	22	1455	3	3	6	T3AN0MX	1160	226	Prostate -- Carcinoma	Prostatic Adenocarcinoma, Gleason 3, Non Cribriform		0	0	0	0
16	19	22	1455	3	3	6	T3AN0MX	1160	226	Prostate -- Carcinoma	Prostatic Adenocarcinoma, Gleason 3, Non Cribriform		0	0	0	0
17	19	22	1455	3	3	6	T3AN0MX	1160	226	Prostate -- Carcinoma	Prostatic Adenocarcinoma, Gleason 3, Non Cribriform		0	0	0	0
18	19	22	1					1	2	Control Tissue		blank
19	19	22	1					1	2	Control Tissue		sv
20	19	22	1					1	2	Control Tissue		brain
1	20	22	1520	3	3	6	T2N0MX	1347	145	Prostate -- Normal/Other	Normal Prostatic Epithelium		2	2	1	1
2	20	22	1520	3	3	6	T2N0MX	1347	145	Prostate -- Normal/Other	Normal Prostatic Epithelium		2	2	2	1
3	20	22	1520	3	3	6	T2N0MX	1347	145	Prostate -- Normal/Other	Normal Prostatic Epithelium		2	2	1	2
4	20	22	1520	3	3	6	T2N0MX	1347	145	Prostate -- Normal/Other	Normal Prostatic Epithelium		2	2	0	0
5	20	22	1520	3	3	6	T2N0MX	1347	147	Prostate -- Carcinoma	Prostatic Adenocarcinoma, Gleason 3, Non Cribriform		1	2	2	3
6	20	22	1520	3	3	6	T2N0MX	1347	147	Prostate -- Carcinoma	Prostatic Adenocarcinoma, Gleason 3, Non Cribriform		NA	NA	NA	NA
7	20	22	1520	3	3	6	T2N0MX	1347	147	Prostate -- Carcinoma	Prostatic Adenocarcinoma, Gleason 3, Non Cribriform		NA	NA	NA	NA
8	20	22	1520	3	3	6	T2N0MX	1347	147	Prostate -- Carcinoma	Prostatic Adenocarcinoma, Gleason 3, Non Cribriform		1	2	2	2
9	20	22	1					1	2	Control Tissue		thyroid
10	20	22	1521	3	3	6	T3AN0MX	1345	156	Prostate -- Normal/Other	Normal Prostatic Epithelium		NA	NA	NA	NA
11	20	22	1521	3	3	6	T3AN0MX	1345	156	Prostate -- Normal/Other	Normal Prostatic Epithelium		NA	NA	NA	NA
12	20	22	1521	3	3	6	T3AN0MX	1345	156	Prostate -- Normal/Other	Normal Prostatic Epithelium		NA	NA	NA	NA
13	20	22	1521	3	3	6	T3AN0MX	1345	156	Prostate -- Normal/Other	Normal Prostatic Epithelium		0	0	0	0
14	20	22	1521	3	3	6	T3AN0MX	1345	159	Prostate -- Carcinoma	Prostatic Adenocarcinoma, Gleason 3, Non Cribriform		NA	NA	NA	NA
15	20	22	1521	3	3	6	T3AN0MX	1345	159	Prostate -- Carcinoma	Prostatic Adenocarcinoma, Gleason 3, Non Cribriform		NA	NA	NA	NA
16	20	22	1521	3	3	6	T3AN0MX	1345	159	Prostate -- Carcinoma	Prostatic Adenocarcinoma, Gleason 3, Non Cribriform		0	0	0	0
17	20	22	1521	3	3	6	T3AN0MX	1345	159	Prostate -- Carcinoma	Prostatic Adenocarcinoma, Gleason 3, Non Cribriform		0	0	0	0
18	20	22	1					1	2	Control Tissue		blank
19	20	22	1					1	2	Control Tissue		sv
20	20	22	1					1	2	Control Tissue		brain
