# Supplementary material for: Prostate cancer susceptibility gene HIST1H1A is a modulator of androgen receptor signaling and epithelial to mesenchymal transition
Source: Oncotarget. 2018 Jun 19;9(47):28532–46. doi: 10.18632/oncotarget.25536 (PMC6033342; doi:10.18632/oncotarget.25536)
Supplement: Supplementary file 5 [file oncotarget-09-28532-s005.xlsx]

## Sheet: Ctrl vs HIST1H1A_minus#5 anova
Column #	Transcript ID	Gene_Assignment	Gene Symbol	RefSeq	P-Value (Attribute)	P-Value (HIST1H1 vs. Control)	Ratio (HIST1H1 vs. Control)	Fold-Change (HIST1H1 vs. Control)	Fold-Change (HIST1H1 vs. Control) Description
44978	17075589	NM_006158 // NEFL // neurofilament, light polypeptide // 8p21 // 4747 /// OTTHUMT000002	NEFL	NM_006158	9.01202e-10	9.01202e-10	165.853	165.853	HIST1H1 up vs Control
49887	17118578	---		---	1.96881e-09	1.96881e-09	301.81	301.81	HIST1H1 up vs Control
53160	17125648	NR_026975 // FIRRE // firre intergenic repeating RNA element // Xq26.2 // 286467 /// EN	FIRRE	NR_026975	3.51158e-09	3.51158e-09	20.777	20.777	HIST1H1 up vs Control
7757	16700888	NM_002508 // NID1 // nidogen 1 // 1q43 // 4811 /// ENST00000264187 // NID1 // nidogen 1	NID1	NM_002508	3.59048e-09	3.59048e-09	40.0258	40.0258	HIST1H1 up vs Control
29752	16919962	NM_001161841 // SULF2 // sulfatase 2 // 20q12-q13.2 // 55959 /// NM_018837 // SULF2 //	SULF2	NM_001161841	8.54118e-09	8.54118e-09	10.8464	10.8464	HIST1H1 up vs Control
24117	16863148	NM_001282175 // CLPTM1 // cleft lip and palate associated transmembrane protein 1 // 19	CLPTM1	NM_001282175	9.14129e-09	9.14129e-09	21.8913	21.8913	HIST1H1 up vs Control
40533	17027017	NM_002586 // PBX2 // pre-B-cell leukemia homeobox 2 // 6p21.3 // 5089 /// ENST000003750	PBX2	NM_002586	1.8367e-08	1.8367e-08	1.85859	1.85859	HIST1H1 up vs Control
41516	17039818	NM_002586 // PBX2 // pre-B-cell leukemia homeobox 2 // 6p21.3 // 5089 /// ENST000003750	PBX2	NM_002586	1.8367e-08	1.8367e-08	1.85859	1.85859	HIST1H1 up vs Control
41692	17042314	NM_002586 // PBX2 // pre-B-cell leukemia homeobox 2 // 6p21.3 // 5089 /// ENST000003750	PBX2	NM_002586	1.8367e-08	1.8367e-08	1.85859	1.85859	HIST1H1 up vs Control
25849	16880122	NM_003128 // SPTBN1 // spectrin, beta, non-erythrocytic 1 // 2p21 // 6711 /// NM_178313	SPTBN1	NM_003128	3.83822e-08	3.83822e-08	38.138	38.138	HIST1H1 up vs Control
30854	16930166	NM_014508 // APOBEC3C // apolipoprotein B mRNA editing enzyme, catalytic polypeptide-li	APOBEC3C	NM_014508	3.857e-08	3.857e-08	25.9839	25.9839	HIST1H1 up vs Control
28261	16904270	---		---	4.15885e-08	4.15885e-08	25.8802	25.8802	HIST1H1 up vs Control
48924	17113488	---		---	4.19599e-08	4.19599e-08	117.639	117.639	HIST1H1 up vs Control
44940	17075248	NM_001165038 // GFRA2 // GDNF family receptor alpha 2 // 8p21.3 // 2675 /// NM_00116503	GFRA2	NM_001165038	5.43917e-08	5.43917e-08	9.81851	9.81851	HIST1H1 up vs Control
48590	17110071	NM_001170750 // SRPX // sushi-repeat containing protein, X-linked // Xp21.1 // 8406 ///	SRPX	NM_001170750	7.73071e-08	7.73071e-08	16.5692	16.5692	HIST1H1 up vs Control
49048	17114461	NM_001291527 // LOC102723631 // cancer/testis antigen family 45 member A-like // Xq26.3	LOC102723631	NM_001291527	8.58502e-08	8.58502e-08	58.8312	58.8312	HIST1H1 up vs Control
52489	17124300	---		---	1.05484e-07	1.05484e-07	15.8346	15.8346	HIST1H1 up vs Control
45098	17076726	NM_000930 // PLAT // plasminogen activator, tissue // 8p12 // 5327 /// NM_033011 // PLA	PLAT	NM_000930	1.06477e-07	1.06477e-07	15.3625	15.3625	HIST1H1 up vs Control
22318	16846254	ENST00000239151 // HOXB5 // homeobox B5 // 17q21.3 // 3215 /// M92299 // HOXB5 // homeo	HOXB5	ENST00000239151	1.43118e-07	1.43118e-07	9.84969	9.84969	HIST1H1 up vs Control
37918	17002043	NM_004821 // HAND1 // heart and neural crest derivatives expressed 1 // 5q33 // 9421 //	HAND1	NM_004821	1.4805e-07	1.4805e-07	50.2946	50.2946	HIST1H1 up vs Control
10590	16729128	NM_001207014 // SERPINH1 // serpin peptidase inhibitor, clade H (heat shock protein 47)	SERPINH1	NM_001207014	1.50104e-07	1.50104e-07	9.66416	9.66416	HIST1H1 up vs Control
5028	16672279	NM_001286349 // KIRREL // kin of IRRE like (Drosophila) // 1q21-q25 // 55243 /// NM_018	KIRREL	NM_001286349	1.52982e-07	1.52982e-07	10.4798	10.4798	HIST1H1 up vs Control
38128	17004208	NM_001453 // FOXC1 // forkhead box C1 // 6p25 // 2296 /// ENST00000380874 // FOXC1 // f	FOXC1	NM_001453	1.76162e-07	1.76162e-07	23.9081	23.9081	HIST1H1 up vs Control
48713	17111464	NM_004463 // FGD1 // FYVE, RhoGEF and PH domain containing 1 // Xp11.21 // 2245 /// ENS	FGD1	NM_004463	1.84952e-07	1.84952e-07	10.9999	10.9999	HIST1H1 up vs Control
39487	17016400	NM_021018 // HIST1H3F // histone cluster 1, H3f // 6p22.2 // 8968 /// BC067492 // HIST1	HIST1H3F	NM_021018	1.98973e-07	1.98973e-07	108.501	108.501	HIST1H1 up vs Control
48790	17112149	NR_001564 // XIST // X inactive specific transcript (non-protein coding) // Xq13.2 // 7	XIST	NR_001564	2.0504e-07	2.0504e-07	66.729	66.729	HIST1H1 up vs Control
48995	17114038	NM_001127197 // ELF4 // E74-like factor 4 (ets domain transcription factor) // Xq26 //	ELF4	NM_001127197	2.12061e-07	2.12061e-07	4.41356	4.41356	HIST1H1 up vs Control
33886	16964516	NM_000683 // ADRA2C // adrenoceptor alpha 2C // 4p16 // 152 /// ENST00000330055 // ADRA	ADRA2C	NM_000683	2.18209e-07	2.18209e-07	3.69248	3.69248	HIST1H1 up vs Control
47995	17104259	NM_002444 // MSN // moesin // Xq11.1 // 4478 /// ENST00000360270 // MSN // moesin // Xq	MSN	NM_002444	2.21072e-07	2.21072e-07	5.02033	5.02033	HIST1H1 up vs Control
34000	16965377	NM_001289135 // SLIT2 // slit homolog 2 (Drosophila) // 4p15.2 // 9353 /// NM_001289136	SLIT2	NM_001289135	2.30351e-07	2.30351e-07	108.522	108.522	HIST1H1 up vs Control
22319	16846259	ENST00000484302 // HOXB6 // homeobox B6 // 17q21.3 // 3216 /// AK292200 // HOXB6 // hom	HOXB6	ENST00000484302	2.42611e-07	2.42611e-07	14.1849	14.1849	HIST1H1 up vs Control
35963	16983451	NM_001271606 // BASP1 // brain abundant, membrane attached signal protein 1 // 5p15.1 /	BASP1	NM_001271606	2.5156e-07	2.5156e-07	19.0143	19.0143	HIST1H1 up vs Control
41905	17044602	NM_004904 // CREB5 // cAMP responsive element binding protein 5 // 7p15.1 // 9586 /// N	CREB5	NM_004904	2.52032e-07	2.52032e-07	3.2692	3.2692	HIST1H1 up vs Control
46857	17094082	NM_001007563 // IGFBPL1 // insulin-like growth factor binding protein-like 1 // 9p13.1	IGFBPL1	NM_001007563	2.59564e-07	2.59564e-07	19.4629	19.4629	HIST1H1 up vs Control
49005	17114177	NR_026975 // FIRRE // firre intergenic repeating RNA element // Xq26.2 // 286467 /// EN	FIRRE	NR_026975	2.81942e-07	2.81942e-07	10.4277	10.4277	HIST1H1 up vs Control
12787	16751973	NR_026656 // LOC400043 // uncharacterized LOC400043 // 12q13.13 // 400043 /// ENST00000	LOC400043	NR_026656	2.85199e-07	2.85199e-07	14.5227	14.5227	HIST1H1 up vs Control
39562	17017018	NM_003897 // IER3 // immediate early response 3 // 6p21.3 // 8870 /// ENST00000259874 /	IER3	NM_003897	2.98561e-07	2.98561e-07	3.16121	3.16121	HIST1H1 up vs Control
37688	16999475	NM_001999 // FBN2 // fibrillin 2 // 5q23-q31 // 2201 /// ENST00000262464 // FBN2 // fib	FBN2	NM_001999	3.02167e-07	3.02167e-07	16.5054	16.5054	HIST1H1 up vs Control
51578	17122474	ENST00000451884 // LINC00152 // long intergenic non-protein coding RNA 152 // 2p11.2 //	LINC00152	ENST00000451884	3.05861e-07	3.05861e-07	2.2744	2.2744	HIST1H1 up vs Control
47874	17103185	AK296116 // TIMP1 // TIMP metallopeptidase inhibitor 1 // Xp11.3-p11.23 // 7076 /// uc0	TIMP1	AK296116	3.22923e-07	3.22923e-07	42.7774	42.7774	HIST1H1 up vs Control
7549	16698816	NM_025179 // PLXNA2 // plexin A2 // 1q32.2 // 5362 /// XM_005273165 // PLXNA2 // plexin	PLXNA2	NM_025179	3.31291e-07	3.31291e-07	6.55072	6.55072	HIST1H1 up vs Control
44139	17067890	ENST00000331569 // ZNF703 // zinc finger protein 703 // 8p11.23 // 80139 /// OTTHUMT000	ZNF703	ENST00000331569	3.413e-07	3.413e-07	7.48734	7.48734	HIST1H1 up vs Control
4414	16665621	NM_001293274 // CACHD1 // cache domain containing 1 // 1p31.3 // 57685 /// NM_020925 //	CACHD1	NM_001293274	3.50145e-07	3.50145e-07	20.1683	20.1683	HIST1H1 up vs Control
40690	17028909	NM_003897 // IER3 // immediate early response 3 // 6p21.3 // 8870 /// ENST00000259874 /	IER3	NM_003897	3.53313e-07	3.53313e-07	2.9932	2.9932	HIST1H1 up vs Control
40887	17031687	NM_003897 // IER3 // immediate early response 3 // 6p21.3 // 8870 /// ENST00000259874 /	IER3	NM_003897	3.53313e-07	3.53313e-07	2.9932	2.9932	HIST1H1 up vs Control
41083	17034143	NM_003897 // IER3 // immediate early response 3 // 6p21.3 // 8870 /// ENST00000259874 /	IER3	NM_003897	3.53313e-07	3.53313e-07	2.9932	2.9932	HIST1H1 up vs Control
41654	17041752	NM_003897 // IER3 // immediate early response 3 // 6p21.3 // 8870 /// ENST00000259874 /	IER3	NM_003897	3.53313e-07	3.53313e-07	2.9932	2.9932	HIST1H1 up vs Control
9091	16713309	NM_031866 // FZD8 // frizzled class receptor 8 // 10p11.21 // 8325 /// ENST00000374694	FZD8	NM_031866	3.64513e-07	3.64513e-07	13.3719	13.3719	HIST1H1 up vs Control
42530	17051392	NM_005631 // SMO // smoothened, frizzled class receptor // 7q32.3 // 6608 /// ENST00000	SMO	NM_005631	3.99061e-07	3.99061e-07	5.58373	5.58373	HIST1H1 up vs Control
26608	16887917	NM_000523 // HOXD13 // homeobox D13 // 2q31.1 // 3239 /// ENST00000392539 // HOXD13 //	HOXD13	NM_000523	4.16802e-07	4.16802e-07	31.768	31.768	HIST1H1 up vs Control
22055	16843404	NM_001104587 // SLFN11 // schlafen family member 11 // 17q12 // 91607 /// NM_001104588	SLFN11	NM_001104587	4.26265e-07	4.26265e-07	25.1227	25.1227	HIST1H1 up vs Control
6328	16686010	NM_001146289 // LEPRE1 // leucine proline-enriched proteoglycan (leprecan) 1 // 1p34.1	LEPRE1	NM_001146289	4.28699e-07	4.28699e-07	2.2003	2.2003	HIST1H1 up vs Control
6945	16692639	ENST00000369145 // SV2A // synaptic vesicle glycoprotein 2A // 1q21.2 // 9900 /// AK075	SV2A	ENST00000369145	4.39337e-07	4.39337e-07	8.92058	8.92058	HIST1H1 up vs Control
51593	17122504	NR_015395 // MIR4435-1HG // MIR4435-1 host gene (non-protein coding) // 2q13 // 541471	MIR4435-1HG	NR_015395	4.51199e-07	4.51199e-07	4.82928	4.82928	HIST1H1 up vs Control
49898	17118600	---		---	4.51943e-07	4.51943e-07	116.263	116.263	HIST1H1 up vs Control
20367	16826460	NM_001127892 // SALL1 // spalt-like transcription factor 1 // 16q12.1 // 6299 /// NM_00	SALL1	NM_001127892	4.89117e-07	4.89117e-07	5.58783	5.58783	HIST1H1 up vs Control
45034	17076170	NM_024787 // RNF122 // ring finger protein 122 // 8p12 // 79845 /// ENST00000256257 //	RNF122	NM_024787	5.19124e-07	5.19124e-07	20.4963	20.4963	HIST1H1 up vs Control
43874	17065226	NM_003970 // MYOM2 // myomesin 2 // 8p23.3 // 9172 /// ENST00000262113 // MYOM2 // myom	MYOM2	NM_003970	5.22566e-07	5.22566e-07	18.0561	18.0561	HIST1H1 up vs Control
22322	16846291	NM_024017 // HOXB9 // homeobox B9 // 17q21.3 // 3219 /// ENST00000311177 // HOXB9 // ho	HOXB9	NM_024017	5.46507e-07	5.46507e-07	16.0721	16.0721	HIST1H1 up vs Control
48311	17107183	NM_018666 // SAGE1 // sarcoma antigen 1 // Xq26 // 55511 /// ENST00000324447 // SAGE1 /	SAGE1	NM_018666	5.74666e-07	5.74666e-07	5.41526	5.41526	HIST1H1 up vs Control
40106	17022754	NM_001105206 // LAMA4 // laminin, alpha 4 // 6q21 // 3910 /// NM_001105207 // LAMA4 //	LAMA4	NM_001105206	5.87349e-07	5.87349e-07	11.7894	11.7894	HIST1H1 up vs Control
41317	17037109	NM_002586 // PBX2 // pre-B-cell leukemia homeobox 2 // 6p21.3 // 5089 /// ENST000003750	PBX2	NM_002586	6.00528e-07	6.00528e-07	2.00495	2.00495	HIST1H1 up vs Control
6508	16688164	AB219242 // JAK1 // Janus kinase 1 // 1p32.3-p31.3 // 3716 /// AK314257 // JAK1 // Janu	JAK1	AB219242	6.09928e-07	6.09928e-07	25.4508	25.4508	HIST1H1 up vs Control
8265	16705283	NR_120647 // LOC101928913 // uncharacterized LOC101928913 // 10q21.3 // 101928913 /// O	LOC101928913	NR_120647	7.56735e-07	7.56735e-07	13.4683	13.4683	HIST1H1 up vs Control
14262	16768105	NM_001146335 // SLC6A15 // solute carrier family 6 (neutral amino acid transporter), me	SLC6A15	NM_001146335	8.32921e-07	8.32921e-07	39.2913	39.2913	HIST1H1 up vs Control
48309	17107167	NM_001007551 // CT45A5 // cancer/testis antigen family 45, member A5 // Xq26.3 // 44152	CT45A5	NM_001007551	8.35226e-07	8.35226e-07	28.1409	28.1409	HIST1H1 up vs Control
22194	16844911	NR_033465 // NT5C3B // 5-nucleotidase, cytosolic IIIB // 17q21.2 // 115024 /// ENST0000	NT5C3B	NR_033465	8.35528e-07	8.35528e-07	2.00235	2.00235	HIST1H1 up vs Control
43014	17056291	NM_001145514 // SCRN1 // secernin 1 // 7p14.3-p14.1 // 9805 /// NM_014766 // SCRN1 // s	SCRN1	NM_001145514	8.43808e-07	8.43808e-07	13.4414	13.4414	HIST1H1 up vs Control
39445	17016043	NM_001080480 // MBOAT1 // membrane bound O-acyltransferase domain containing 1 // 6p22.	MBOAT1	NM_001080480	8.54171e-07	8.54171e-07	30.599	30.599	HIST1H1 up vs Control
45282	17078452	NM_001040708 // HEY1 // hes-related family bHLH transcription factor with YRPW motif 1	HEY1	NM_001040708	9.04178e-07	9.04178e-07	21.9234	21.9234	HIST1H1 up vs Control
49733	17118187	---		---	9.32953e-07	9.32953e-07	13.0202	13.0202	HIST1H1 up vs Control
48547	17109680	NM_001168465 // MAP7D2 // MAP7 domain containing 2 // Xp22.12 // 256714 /// NM_00116846	MAP7D2	NM_001168465	9.57286e-07	9.57286e-07	9.6352	9.6352	HIST1H1 up vs Control
13946	16764398	NM_175736 // FMNL3 // formin-like 3 // 12q13.12 // 91010 /// NM_198900 // FMNL3 // form	FMNL3	NM_175736	9.62235e-07	9.62235e-07	2.83534	2.83534	HIST1H1 up vs Control
14828	16772625	NM_006231 // POLE // polymerase (DNA directed), epsilon, catalytic subunit // 12q24.3 /	POLE	NM_006231	1.00188e-06	1.00188e-06	3.42531	3.42531	HIST1H1 up vs Control
36076	16984492	NM_012343 // NNT // nicotinamide nucleotide transhydrogenase // 5p12 // 23530 /// NM_18	NNT	NM_012343	1.00294e-06	1.00294e-06	22.9891	22.9891	HIST1H1 up vs Control
34319	16968372	ENST00000365615 // RNU6-499P // RNA, U6 small nuclear 499, pseudogene // --- // ---	RNU6-499P	ENST00000365615	1.01557e-06	1.01557e-06	6.7755	6.7755	HIST1H1 up vs Control
16338	16785897	NM_001034852 // SMOC1 // SPARC related modular calcium binding 1 // 14q24.2 // 64093 //	SMOC1	NM_001034852	1.02142e-06	1.02142e-06	5.18807	5.18807	HIST1H1 up vs Control
22608	16849298	NM_001008528 // MXRA7 // matrix-remodelling associated 7 // 17q25.1 // 439921 /// ENST0	MXRA7	NM_001008528	1.07373e-06	1.07373e-06	29.725	29.725	HIST1H1 up vs Control
30338	16924878	NM_003253 // TIAM1 // T-cell lymphoma invasion and metastasis 1 // 21q22.11 // 7074 ///	TIAM1	NM_003253	1.0849e-06	1.0849e-06	14.5154	14.5154	HIST1H1 up vs Control
8557	16708122	NM_020348 // CNNM1 // cyclin M1 // 10q24.2 // 26507 /// ENST00000356713 // CNNM1 // cyc	CNNM1	NM_020348	1.1659e-06	1.1659e-06	4.87062	4.87062	HIST1H1 up vs Control
47856	17102951	NM_019886 // CHST7 // carbohydrate (N-acetylglucosamine 6-O) sulfotransferase 7 // Xp11	CHST7	NM_019886	1.19035e-06	1.19035e-06	3.59255	3.59255	HIST1H1 up vs Control
18313	16804867	NM_001042574 // CRTC3 // CREB regulated transcription coactivator 3 // 15q26.1 // 64784	CRTC3	NM_001042574	1.23198e-06	1.23198e-06	2.39454	2.39454	HIST1H1 up vs Control
44984	17075650	NM_007257 // PNMA2 // paraneoplastic Ma antigen 2 // 8p21.2 // 10687 /// ENST0000051821	PNMA2	NM_007257	1.2631e-06	1.2631e-06	3.81819	3.81819	HIST1H1 up vs Control
51585	17122488	NR_015395 // MIR4435-1HG // MIR4435-1 host gene (non-protein coding) // 2q13 // 541471	MIR4435-1HG	NR_015395	1.3597e-06	1.3597e-06	19.5051	19.5051	HIST1H1 up vs Control
14582	16771288	NM_002442 // MSI1 // musashi RNA-binding protein 1 // 12q24 // 4440 /// XM_006719404 //	MSI1	NM_002442	1.39885e-06	1.39885e-06	4.13766	4.13766	HIST1H1 up vs Control
18684	16808793	NM_000138 // FBN1 // fibrillin 1 // 15q21.1 // 2200 /// ENST00000316623 // FBN1 // fibr	FBN1	NM_000138	1.48498e-06	1.48498e-06	10.0217	10.0217	HIST1H1 up vs Control
39014	17012087	NM_001029858 // SLC35F1 // solute carrier family 35, member F1 // 6q22.31 // 222553 ///	SLC35F1	NM_001029858	1.53554e-06	1.53554e-06	12.2434	12.2434	HIST1H1 up vs Control
20234	16825306	NM_001037808 // EIF3C // eukaryotic translation initiation factor 3, subunit C // 16p11	EIF3C	NM_001037808	1.53878e-06	1.53878e-06	2.94241	2.94241	HIST1H1 up vs Control
52737	17124802	NM_001127487 // FLNC // filamin C, gamma // 7q32-q35 // 2318 /// NM_001458 // FLNC // f	FLNC	NM_001127487	1.55518e-06	1.55518e-06	6.16542	6.16542	HIST1H1 up vs Control
21260	16835517	NM_001160423 // IGF2BP1 // insulin-like growth factor 2 mRNA binding protein 1 // 17q21	IGF2BP1	NM_001160423	1.57939e-06	1.57939e-06	31.4525	31.4525	HIST1H1 up vs Control
19467	16817363	NM_001037808 // EIF3C // eukaryotic translation initiation factor 3, subunit C // 16p11	EIF3C	NM_001037808	1.69072e-06	1.69072e-06	2.94815	2.94815	HIST1H1 up vs Control
53201	17125730	NM_001243531 // UBE2Q2L // ubiquitin-conjugating enzyme E2Q family member 2-like // ---	UBE2Q2L	NM_001243531	1.69761e-06	1.69761e-06	10.0869	10.0869	HIST1H1 up vs Control
22550	16848496	NM_001144952 // SDK2 // sidekick cell adhesion molecule 2 // 17q25.1 // 54549 /// ENST0	SDK2	NM_001144952	1.81306e-06	1.81306e-06	3.9193	3.9193	HIST1H1 up vs Control
41048	17033704	NM_002121 // HLA-DPB1 // major histocompatibility complex, class II, DP beta 1 // 6p21.	HLA-DPB1	NM_002121	1.98838e-06	1.98838e-06	6.58327	6.58327	HIST1H1 up vs Control
37856	17001299	NM_001197294 // DPYSL3 // dihydropyrimidinase-like 3 // 5q32 // 1809 /// NM_001387 // D	DPYSL3	NM_001197294	2.00545e-06	2.00545e-06	4.53805	4.53805	HIST1H1 up vs Control
23092	16853631	NM_001281533 // EPB41L3 // erythrocyte membrane protein band 4.1-like 3 // 18p11.32 //	EPB41L3	NM_001281533	2.02407e-06	2.02407e-06	10.4302	10.4302	HIST1H1 up vs Control
26249	16884050	NM_006588 // SULT1C4 // sulfotransferase family, cytosolic, 1C, member 4 // 2q12.3 // 2	SULT1C4	NM_006588	2.03861e-06	2.03861e-06	20.414	20.414	HIST1H1 up vs Control
49047	17114453	NM_001007551 // CT45A5 // cancer/testis antigen family 45, member A5 // Xq26.3 // 44152	CT45A5	NM_001007551	2.05507e-06	2.05507e-06	28.634	28.634	HIST1H1 up vs Control
25766	16879250	NM_138801 // GALM // galactose mutarotase (aldose 1-epimerase) // 2p22.1 // 130589 ///	GALM	NM_138801	2.05678e-06	2.05678e-06	8.11045	8.11045	HIST1H1 up vs Control
41977	17045380	---		---	2.0971e-06	2.0971e-06	8.61524	8.61524	HIST1H1 up vs Control
32863	16952280	NM_000335 // SCN5A // sodium channel, voltage-gated, type V, alpha subunit // 3p21 // 6	SCN5A	NM_000335	2.16536e-06	2.16536e-06	3.2035	3.2035	HIST1H1 up vs Control
40489	17026444	NM_002121 // HLA-DPB1 // major histocompatibility complex, class II, DP beta 1 // 6p21.	HLA-DPB1	NM_002121	2.17117e-06	2.17117e-06	6.18858	6.18858	HIST1H1 up vs Control
41226	17035971	NM_002121 // HLA-DPB1 // major histocompatibility complex, class II, DP beta 1 // 6p21.	HLA-DPB1	NM_002121	2.17117e-06	2.17117e-06	6.18858	6.18858	HIST1H1 up vs Control
19485	16817630	NM_014298 // QPRT // quinolinate phosphoribosyltransferase // 16p11.2 // 23475 /// ENST	QPRT	NM_014298	2.25963e-06	2.25963e-06	37.2938	37.2938	HIST1H1 up vs Control
11008	16733620	NM_001205329 // JAM3 // junctional adhesion molecule 3 // 11q25 // 83700 /// NM_032801	JAM3	NM_001205329	2.3019e-06	2.3019e-06	7.19166	7.19166	HIST1H1 up vs Control
9957	16722278	NM_006108 // SPON1 // spondin 1, extracellular matrix protein // 11p15.2 // 10418 /// E	SPON1	NM_006108	2.30633e-06	2.30633e-06	10.2204	10.2204	HIST1H1 up vs Control
52488	17124298	---		---	2.30725e-06	2.30725e-06	10.5632	10.5632	HIST1H1 up vs Control
42456	17050591	NM_000245 // MET // MET proto-oncogene, receptor tyrosine kinase // 7q31 // 4233 /// NM	MET	NM_000245	2.38519e-06	2.38519e-06	10.9541	10.9541	HIST1H1 up vs Control
49175	17115505	NM_001110556 // FLNA // filamin A, alpha // Xq28 // 2316 /// NM_001456 // FLNA // filam	FLNA	NM_001110556	2.40844e-06	2.40844e-06	1.82592	1.82592	HIST1H1 up vs Control
39559	17016966	NM_014641 // MDC1 // mediator of DNA-damage checkpoint 1 // 6p21.3 // 9656 /// ENST0000	MDC1	NM_014641	2.41117e-06	2.41117e-06	2.17698	2.17698	HIST1H1 up vs Control
22331	16846370	OTTHUMT00000364053 // RP11-501C14.5 // novel transcript // --- // ---	RP11-501C14.5	OTTHUMT00000364053	2.41302e-06	2.41302e-06	21.1586	21.1586	HIST1H1 up vs Control
43531	17061662	NM_002291 // LAMB1 // laminin, beta 1 // 7q22 // 3912 /// ENST00000222399 // LAMB1 // l	LAMB1	NM_002291	2.43214e-06	2.43214e-06	9.38201	9.38201	HIST1H1 up vs Control
41080	17034090	NM_014641 // MDC1 // mediator of DNA-damage checkpoint 1 // 6p21.3 // 9656 /// ENST0000	MDC1	NM_014641	2.67243e-06	2.67243e-06	2.12726	2.12726	HIST1H1 up vs Control
36363	16987673	NM_000919 // PAM // peptidylglycine alpha-amidating monooxygenase // 5q14-q21 // 5066 /	PAM	NM_000919	2.71256e-06	2.71256e-06	6.25303	6.25303	HIST1H1 up vs Control
34787	16972663	NM_001080477 // TENM3 // teneurin transmembrane protein 3 // 4q35.1 // 55714 /// ENST00	TENM3	NM_001080477	2.75342e-06	2.75342e-06	8.10729	8.10729	HIST1H1 up vs Control
41162	17035049	XR_430999 // HLA-A // major histocompatibility complex, class I, A // 6p21.3 // 3105 //	HLA-A	XR_430999	2.78098e-06	2.78098e-06	3.69448	3.69448	HIST1H1 up vs Control
51595	17122508	NR_024373 // MIR4435-1HG // MIR4435-1 host gene (non-protein coding) // 2q13 // 541471	MIR4435-1HG	NR_024373	2.90698e-06	2.90698e-06	4.27546	4.27546	HIST1H1 up vs Control
25042	16872447	NM_203344 // SERTAD3 // SERTA domain containing 3 // 19q13.2 // 29946 /// ENST000003223	SERTAD3	NM_203344	2.91636e-06	2.91636e-06	0.51214	-1.95259	HIST1H1 down vs Control
39174	17013554	NM_005715 // UST // uronyl-2-sulfotransferase // 6q25.1 // 10090 /// ENST00000367463 //	UST	NM_005715	2.98031e-06	2.98031e-06	7.12283	7.12283	HIST1H1 up vs Control
48310	17107175	NM_001007551 // CT45A5 // cancer/testis antigen family 45, member A5 // Xq26.3 // 44152	CT45A5	NM_001007551	3.14056e-06	3.14056e-06	26.2276	26.2276	HIST1H1 up vs Control
7986	16702767	NM_003380 // VIM // vimentin // 10p13 // 7431 /// ENST00000224237 // VIM // vimentin //	VIM	NM_003380	3.16704e-06	3.16704e-06	6.81428	6.81428	HIST1H1 up vs Control
22225	16845292	NM_001136042 // PTGES3L-AARSD1 // PTGES3L-AARSD1 readthrough // 17q // 100885850 /// NM	PTGES3L-AARSD1	NM_001136042	3.24296e-06	3.24296e-06	0.643024	-1.55515	HIST1H1 down vs Control
23194	16854437	NM_001792 // CDH2 // cadherin 2, type 1, N-cadherin (neuronal) // 18q11.2 // 1000 /// E	CDH2	NM_001792	3.25567e-06	3.25567e-06	6.7888	6.7888	HIST1H1 up vs Control
50227	17119668	NR_029911 // MIR196B // microRNA 196b // 7p15.2 // 442920 /// ENST00000384852 // MIR196	MIR196B	NR_029911	3.27607e-06	3.27607e-06	10.8454	10.8454	HIST1H1 up vs Control
48658	17110681	NM_001136157 // OTUD5 // OTU deubiquitinase 5 // Xp11.23 // 55593 /// NM_001136158 // O	OTUD5	NM_001136157	3.29678e-06	3.29678e-06	2.87394	2.87394	HIST1H1 up vs Control
42373	17049557	ENST00000476870 // TRIP6 // thyroid hormone receptor interactor 6 // 7q22 // 7205 /// E	TRIP6	ENST00000476870	3.35331e-06	3.35331e-06	5.82105	5.82105	HIST1H1 up vs Control
48760	17111918	NM_001171162 // ZMYM3 // zinc finger, MYM-type 3 // Xq13.1 // 9203 /// NM_005096 // ZMY	ZMYM3	NM_001171162	3.36798e-06	3.36798e-06	8.98803	8.98803	HIST1H1 up vs Control
16405	16786801	NM_014909 // VASH1 // vasohibin 1 // 14q24.3 // 22846 /// XM_006720080 // VASH1 // vaso	VASH1	NM_014909	3.47162e-06	3.47162e-06	3.86987	3.86987	HIST1H1 up vs Control
37896	17001800	NM_001155 // ANXA6 // annexin A6 // 5q33.1 // 309 /// NM_001193544 // ANXA6 // annexin	ANXA6	NM_001155	3.52944e-06	3.52944e-06	1.98671	1.98671	HIST1H1 up vs Control
30118	16922920	NM_012105 // BACE2 // beta-site APP-cleaving enzyme 2 // 21q22.3 // 25825 /// NM_138991	BACE2	NM_012105	3.73656e-06	3.73656e-06	6.1477	6.1477	HIST1H1 up vs Control
15634	16779701	NM_004392 // DACH1 // dachshund family transcription factor 1 // 13q22 // 1602 /// NM_0	DACH1	NM_004392	3.75251e-06	3.75251e-06	3.9141	3.9141	HIST1H1 up vs Control
41652	17041700	NM_014641 // MDC1 // mediator of DNA-damage checkpoint 1 // 6p21.3 // 9656 /// ENST0000	MDC1	NM_014641	3.92939e-06	3.92939e-06	2.12019	2.12019	HIST1H1 up vs Control
38860	17010941	NM_001010853 // PM20D2 // peptidase M20 domain containing 2 // 6q15 // 135293 /// XM_00	PM20D2	NM_001010853	3.93843e-06	3.93843e-06	24.6355	24.6355	HIST1H1 up vs Control
33339	16958403	NM_020733 // HEG1 // heart development protein with EGF-like domains 1 // 3q21.2 // 574	HEG1	NM_020733	3.98843e-06	3.98843e-06	4.92029	4.92029	HIST1H1 up vs Control
21541	16838392	NM_024419 // PGS1 // phosphatidylglycerophosphate synthase 1 // 17q25.3 // 9489 /// NR_	PGS1	NM_024419	4.02232e-06	4.02232e-06	2.44552	2.44552	HIST1H1 up vs Control
45244	17078134	ENST00000496494 // EYA1 // EYA transcriptional coactivator and phosphatase 1 // 8q13.3	EYA1	ENST00000496494	4.03725e-06	4.03725e-06	3.66268	3.66268	HIST1H1 up vs Control
48990	17113980	NM_001282874 // SMARCA1 // SWI/SNF related, matrix associated, actin dependent regulato	SMARCA1	NM_001282874	4.04582e-06	4.04582e-06	22.4264	22.4264	HIST1H1 up vs Control
30035	16922114	NM_014586 // HUNK // hormonally up-regulated Neu-associated kinase // 21q22.1 // 30811	HUNK	NM_014586	4.06989e-06	4.06989e-06	6.87555	6.87555	HIST1H1 up vs Control
40837	17031121	NM_001204103 // PPT2 // palmitoyl-protein thioesterase 2 // 6p21.3 // 9374 /// NM_00515	PPT2	NM_001204103	4.0779e-06	4.0779e-06	5.50409	5.50409	HIST1H1 up vs Control
40739	17029618	NM_002586 // PBX2 // pre-B-cell leukemia homeobox 2 // 6p21.3 // 5089 /// ENST000003750	PBX2	NM_002586	4.1205e-06	4.1205e-06	1.7042	1.7042	HIST1H1 up vs Control
41127	17034609	NM_002586 // PBX2 // pre-B-cell leukemia homeobox 2 // 6p21.3 // 5089 /// ENST000003750	PBX2	NM_002586	4.1205e-06	4.1205e-06	1.7042	1.7042	HIST1H1 up vs Control
15289	16776431	NM_001846 // COL4A2 // collagen, type IV, alpha 2 // 13q34 // 1284 /// ENST00000360467	COL4A2	NM_001846	4.18709e-06	4.18709e-06	4.11949	4.11949	HIST1H1 up vs Control
38125	17004198	NM_001452 // FOXF2 // forkhead box F2 // 6p25.3 // 2295 /// ENST00000259806 // FOXF2 //	FOXF2	NM_001452	4.18829e-06	4.18829e-06	13.1346	13.1346	HIST1H1 up vs Control
25808	16879721	NM_001430 // EPAS1 // endothelial PAS domain protein 1 // 2p21-p16 // 2034 /// ENST0000	EPAS1	NM_001430	4.21907e-06	4.21907e-06	9.76991	9.76991	HIST1H1 up vs Control
16993	16792191	---		---	4.39056e-06	4.39056e-06	0.329438	-3.03548	HIST1H1 down vs Control
30923	16931000	NM_025225 // PNPLA3 // patatin-like phospholipase domain containing 3 // 22q13.31 // 80	PNPLA3	NM_025225	4.42139e-06	4.42139e-06	3.83641	3.83641	HIST1H1 up vs Control
4966	16671416	NM_001005855 // ATP8B2 // ATPase, aminophospholipid transporter, class I, type 8B, memb	ATP8B2	NM_001005855	4.42325e-06	4.42325e-06	4.48334	4.48334	HIST1H1 up vs Control
40688	17028857	NM_014641 // MDC1 // mediator of DNA-damage checkpoint 1 // 6p21.3 // 9656 /// ENST0000	MDC1	NM_014641	4.48481e-06	4.48481e-06	2.11064	2.11064	HIST1H1 up vs Control
41261	17036357	NM_014641 // MDC1 // mediator of DNA-damage checkpoint 1 // 6p21.3 // 9656 /// ENST0000	MDC1	NM_014641	4.48481e-06	4.48481e-06	2.11064	2.11064	HIST1H1 up vs Control
39482	17016383	NM_003539 // HIST1H4D // histone cluster 1, H4d // 6p22.1 // 8360 /// BC128104 // HIST1	HIST1H4D	NM_003539	4.49192e-06	4.49192e-06	30.018	30.018	HIST1H1 up vs Control
43485	17061106	NM_006989 // RASA4 // RAS p21 protein activator 4 // 7q22 // 10156 /// NR_024116 // RAS	RASA4	NM_006989	4.56668e-06	4.56668e-06	3.58617	3.58617	HIST1H1 up vs Control
12334	16746728	NM_000719 // CACNA1C // calcium channel, voltage-dependent, L type, alpha 1C subunit //	CACNA1C	NM_000719	4.58356e-06	4.58356e-06	2.39553	2.39553	HIST1H1 up vs Control
40103	17022691	NM_002037 // FYN // FYN proto-oncogene, Src family tyrosine kinase // 6q21 // 2534 ///	FYN	NM_002037	4.66951e-06	4.66951e-06	3.94746	3.94746	HIST1H1 up vs Control
40460	17026109	ENST00000417978 // HLA-A // major histocompatibility complex, class I, A // 6p21.3 // 3	HLA-A	ENST00000417978	4.77033e-06	4.77033e-06	3.41169	3.41169	HIST1H1 up vs Control
40567	17027344	ENST00000417978 // HLA-A // major histocompatibility complex, class I, A // 6p21.3 // 3	HLA-A	ENST00000417978	4.77033e-06	4.77033e-06	3.41169	3.41169	HIST1H1 up vs Control
36279	16986913	NM_001164097 // VCAN // versican // 5q14.3 // 1462 /// NM_004385 // VCAN // versican //	VCAN	NM_001164097	4.93772e-06	4.93772e-06	10.0944	10.0944	HIST1H1 up vs Control
17085	16793129	NM_001202 // BMP4 // bone morphogenetic protein 4 // 14q22-q23 // 652 /// NM_130850 //	BMP4	NM_001202	5.02562e-06	5.02562e-06	3.62036	3.62036	HIST1H1 up vs Control
34553	16970762	NM_032961 // PCDH10 // protocadherin 10 // 4q28.3 // 57575 /// ENST00000264360 // PCDH1	PCDH10	NM_032961	5.05036e-06	5.05036e-06	9.22268	9.22268	HIST1H1 up vs Control
39676	17017900	NM_002124 // HLA-DRB1 // major histocompatibility complex, class II, DR beta 1 // 6p21.	HLA-DRB1	NM_002124	5.27467e-06	5.27467e-06	29.607	29.607	HIST1H1 up vs Control
49186	17115692	NM_001166460 // MPP1 // membrane protein, palmitoylated 1, 55kDa // Xq28 // 4354 /// NM	MPP1	NM_001166460	5.41703e-06	5.41703e-06	5.82611	5.82611	HIST1H1 up vs Control
19719	16819856	NM_144601 // CMTM3 // CKLF-like MARVEL transmembrane domain containing 3 // 16q21 // 12	CMTM3	NM_144601	5.42696e-06	5.42696e-06	6.76913	6.76913	HIST1H1 up vs Control
13368	16758261	---		---	5.4661e-06	5.4661e-06	4.70818	4.70818	HIST1H1 up vs Control
47992	17104236	---		---	5.51461e-06	5.51461e-06	10.5715	10.5715	HIST1H1 up vs Control
38256	17005223	NM_001546 // ID4 // inhibitor of DNA binding 4, dominant negative helix-loop-helix prot	ID4	NM_001546	5.57772e-06	5.57772e-06	9.19148	9.19148	HIST1H1 up vs Control
41460	17039133	NM_014641 // MDC1 // mediator of DNA-damage checkpoint 1 // 6p21.3 // 9656 /// ENST0000	MDC1	NM_014641	5.8477e-06	5.8477e-06	2.07836	2.07836	HIST1H1 up vs Control
47046	17095503	NR_027471 // LOC440173 // uncharacterized LOC440173 // 9q21 // 440173 /// ENST000006025	LOC440173	NR_027471	6.05206e-06	6.05206e-06	6.04826	6.04826	HIST1H1 up vs Control
52264	17123846	OTTHUMT00000363676 // RP11-499E18.1 // novel transcript // --- // --- /// OTTHUMT000003	RP11-499E18.1	OTTHUMT00000363676	6.26061e-06	6.26061e-06	1.33018	1.33018	HIST1H1 up vs Control
35074	16975301	---		---	6.31936e-06	6.31936e-06	4.32395	4.32395	HIST1H1 up vs Control
39233	17014114	NM_001178088 // SYNJ2 // synaptojanin 2 // 6q25.3 // 8871 /// NM_003898 // SYNJ2 // syn	SYNJ2	NM_001178088	6.41684e-06	6.41684e-06	3.11106	3.11106	HIST1H1 up vs Control
19884	16821585	NM_014615 // GSE1 // Gse1 coiled-coil protein // 16q24.1 // 23199 /// ENST00000253458 /	GSE1	NM_014615	6.44797e-06	6.44797e-06	0.424485	-2.3558	HIST1H1 down vs Control
37836	17001129	OTTHUMT00000371900 // CTD-2050E21.1 // novel transcript // --- // ---	CTD-2050E21.1	OTTHUMT00000371900	6.60925e-06	6.60925e-06	0.696738	-1.43526	HIST1H1 down vs Control
27662	16898804	NM_001185054 // ADD2 // adducin 2 (beta) // 2p13.3 // 119 /// NM_001617 // ADD2 // addu	ADD2	NM_001185054	6.73476e-06	6.73476e-06	3.14273	3.14273	HIST1H1 up vs Control
25736	16878947	NM_000627 // LTBP1 // latent transforming growth factor beta binding protein 1 // 2p22-	LTBP1	NM_000627	6.94132e-06	6.94132e-06	7.19581	7.19581	HIST1H1 up vs Control
16101	16783124	NM_001135058 // COCH // cochlin // 14q11.2-q13 // 1690 /// NM_004086 // COCH // cochlin	COCH	NM_001135058	7.02661e-06	7.02661e-06	5.34342	5.34342	HIST1H1 up vs Control
6390	16686832	NR_026878 // FOXD2-AS1 // FOXD2 antisense RNA 1 (head to head) // 1p33 // 84793 /// ENS	FOXD2-AS1	NR_026878	7.02964e-06	7.02964e-06	4.30019	4.30019	HIST1H1 up vs Control
18154	16803018	NM_006465 // ARID3B // AT rich interactive domain 3B (BRIGHT-like) // 15q24 // 10620 //	ARID3B	NM_006465	7.03639e-06	7.03639e-06	3.3327	3.3327	HIST1H1 up vs Control
15643	16779766	NM_007249 // KLF12 // Kruppel-like factor 12 // 13q22 // 11278 /// ENST00000377669 // K	KLF12	NM_007249	7.04245e-06	7.04245e-06	6.29967	6.29967	HIST1H1 up vs Control
23555	16857467	NM_001288962 // TRIP10 // thyroid hormone receptor interactor 10 // 19p13.3 // 9322 ///	TRIP10	NM_001288962	7.16019e-06	7.16019e-06	2.75302	2.75302	HIST1H1 up vs Control
39653	17017572	NM_181842 // ZBTB12 // zinc finger and BTB domain containing 12 // 6p21.33 // 221527 //	ZBTB12	NM_181842	7.20194e-06	7.20194e-06	1.71268	1.71268	HIST1H1 up vs Control
40728	17029425	NM_181842 // ZBTB12 // zinc finger and BTB domain containing 12 // 6p21.33 // 221527 //	ZBTB12	NM_181842	7.20194e-06	7.20194e-06	1.71268	1.71268	HIST1H1 up vs Control
40931	17032211	NM_181842 // ZBTB12 // zinc finger and BTB domain containing 12 // 6p21.33 // 221527 //	ZBTB12	NM_181842	7.20194e-06	7.20194e-06	1.71268	1.71268	HIST1H1 up vs Control
41306	17036918	NM_181842 // ZBTB12 // zinc finger and BTB domain containing 12 // 6p21.33 // 221527 //	ZBTB12	NM_181842	7.20194e-06	7.20194e-06	1.71268	1.71268	HIST1H1 up vs Control
15795	16780917	NM_003749 // IRS2 // insulin receptor substrate 2 // 13q34 // 8660 /// ENST00000375856	IRS2	NM_003749	7.36639e-06	7.36639e-06	9.58987	9.58987	HIST1H1 up vs Control
40780	17030188	ENST00000438861 // HLA-A // major histocompatibility complex, class I, A // 6p21.3 // 3	HLA-A	ENST00000438861	7.37666e-06	7.37666e-06	3.05437	3.05437	HIST1H1 up vs Control
51397	17122112	NR_038278 // LINC00665 // long intergenic non-protein coding RNA 665 // 19q13.12 // 100	LINC00665	NR_038278	7.43836e-06	7.43836e-06	0.458929	-2.17899	HIST1H1 down vs Control
9684	16719562	NM_001005463 // EBF3 // early B-cell factor 3 // 10q26.3 // 253738 /// XM_006717741 //	EBF3	NM_001005463	7.62591e-06	7.62591e-06	7.07326	7.07326	HIST1H1 up vs Control
51594	17122506	NR_024204 // LINC00152 // long intergenic non-protein coding RNA 152 // 2p11.2 // 11259	LINC00152	NR_024204	8.26102e-06	8.26102e-06	4.911	4.911	HIST1H1 up vs Control
33628	16961551	NM_001130081 // PLD1 // phospholipase D1, phosphatidylcholine-specific // 3q26 // 5337	PLD1	NM_001130081	8.37335e-06	8.37335e-06	1.79702	1.79702	HIST1H1 up vs Control
43499	17061138	NM_032959 // POLR2J2 // polymerase (RNA) II (DNA directed) polypeptide J2 // 7q22.1 //	POLR2J2	NM_032959	8.43933e-06	8.43933e-06	2.01982	2.01982	HIST1H1 up vs Control
47293	17098027	NM_001270526 // STOM // stomatin // 9q34.1 // 2040 /// NM_004099 // STOM // stomatin //	STOM	NM_001270526	8.48984e-06	8.48984e-06	6.8681	6.8681	HIST1H1 up vs Control
47236	17097281	NM_001282640 // SUSD1 // sushi domain containing 1 // 9q31.3-q33.1 // 64420 /// NM_0012	SUSD1	NM_001282640	8.57401e-06	8.57401e-06	6.38661	6.38661	HIST1H1 up vs Control
42295	17048563	NM_001040152 // PEG10 // paternally expressed 10 // 7q21 // 23089 /// NM_001172437 // P	PEG10	NM_001040152	8.72815e-06	8.72815e-06	14.1419	14.1419	HIST1H1 up vs Control
4998	16671874	NM_152280 // SYT11 // synaptotagmin XI // 1q21.2 // 23208 /// ENST00000368324 // SYT11	SYT11	NM_152280	8.91687e-06	8.91687e-06	6.07758	6.07758	HIST1H1 up vs Control
35357	16978054	NM_003728 // UNC5C // unc-5 homolog C (C. elegans) // 4q21-q23 // 8633 /// ENST00000453	UNC5C	NM_003728	8.94687e-06	8.94687e-06	5.36694	5.36694	HIST1H1 up vs Control
43099	17056992	NM_000168 // GLI3 // GLI family zinc finger 3 // 7p13 // 2737 /// ENST00000395925 // GL	GLI3	NM_000168	8.98156e-06	8.98156e-06	3.14359	3.14359	HIST1H1 up vs Control
4320	16664782	NM_001004339 // ZYG11A // zyg-11 family member A, cell cycle regulator // 1p32.3 // 440	ZYG11A	NM_001004339	9.18921e-06	9.18921e-06	5.76018	5.76018	HIST1H1 up vs Control
25936	16880814	NM_002398 // MEIS1 // Meis homeobox 1 // 2p14 // 4211 /// XM_005264324 // MEIS1 // Meis	MEIS1	NM_002398	9.26364e-06	9.26364e-06	1.6795	1.6795	HIST1H1 up vs Control
40515	17026706	NM_014641 // MDC1 // mediator of DNA-damage checkpoint 1 // 6p21.3 // 9656 /// ENST0000	MDC1	NM_014641	9.45051e-06	9.45051e-06	2.04257	2.04257	HIST1H1 up vs Control
40885	17031635	NM_014641 // MDC1 // mediator of DNA-damage checkpoint 1 // 6p21.3 // 9656 /// ENST0000	MDC1	NM_014641	9.45051e-06	9.45051e-06	2.04257	2.04257	HIST1H1 up vs Control
10164	16724346	NM_001012334 // MDK // midkine (neurite growth-promoting factor 2) // 11p11.2 // 4192 /	MDK	NM_001012334	9.50417e-06	9.50417e-06	6.02764	6.02764	HIST1H1 up vs Control
40980	17032882	XM_006725857 // HLA-A // major histocompatibility complex, class I, A // 6p21.3 // 3105	HLA-A	XM_006725857	9.61096e-06	9.61096e-06	2.76703	2.76703	HIST1H1 up vs Control
47731	17101856	NM_001291867 // NHS // Nance-Horan syndrome (congenital cataracts and dental anomalies)	NHS	NM_001291867	9.68385e-06	9.68385e-06	1.95766	1.95766	HIST1H1 up vs Control
40829	17030833	NM_005346 // HSPA1B // heat shock 70kDa protein 1B // 6p21.3 // 3304 /// ENST0000037565	HSPA1B	NM_005346	1.00537e-05	1.00537e-05	4.24862	4.24862	HIST1H1 up vs Control
11356	16736726	ENST00000354193 // SVIP // small VCP/p97-interacting protein // 11p14.2 // 258010 /// E	SVIP	ENST00000354193	1.01227e-05	1.01227e-05	0.644332	-1.552	HIST1H1 down vs Control
9643	16719217	NM_001270764 // CHST15 // carbohydrate (N-acetylgalactosamine 4-sulfate 6-O) sulfotrans	CHST15	NM_001270764	1.04365e-05	1.04365e-05	3.96179	3.96179	HIST1H1 up vs Control
46146	17086708	NM_001135052 // SYK // spleen tyrosine kinase // 9q22 // 6850 /// NM_001174167 // SYK /	SYK	NM_001135052	1.04664e-05	1.04664e-05	3.90157	3.90157	HIST1H1 up vs Control
51443	17122204	NM_001164315 // ANKRD36 // ankyrin repeat domain 36 // 2q11.2 // 375248 /// NM_025190 /	ANKRD36	NM_001164315	1.04821e-05	1.04821e-05	15.0002	15.0002	HIST1H1 up vs Control
48615	17110342	NM_173794 // FUNDC1 // FUN14 domain containing 1 // Xp11.3 // 139341 /// ENST0000037804	FUNDC1	NM_173794	1.04869e-05	1.04869e-05	9.10336	9.10336	HIST1H1 up vs Control
31435	16936137	NM_022766 // CERK // ceramide kinase // 22q13.31 // 64781 /// ENST00000216264 // CERK /	CERK	NM_022766	1.0503e-05	1.0503e-05	9.72738	9.72738	HIST1H1 up vs Control
12980	16754134	NM_001277226 // LGR5 // leucine-rich repeat containing G protein-coupled receptor 5 //	LGR5	NM_001277226	1.0527e-05	1.0527e-05	7.16504	7.16504	HIST1H1 up vs Control
26611	16887936	ENST00000249501 // HOXD10 // homeobox D10 // 2q31.1 // 3236 /// OTTHUMT00000255692 // H	HOXD10	ENST00000249501	1.05895e-05	1.05895e-05	8.67877	8.67877	HIST1H1 up vs Control
48053	17104832	NM_001013627 // NHSL2 // NHS-like 2 // Xq13.1 // 340527 /// XM_006724644 // NHSL2 // NH	NHSL2	NM_001013627	1.06959e-05	1.06959e-05	3.12033	3.12033	HIST1H1 up vs Control
39164	17013404	NM_006834 // RAB32 // RAB32, member RAS oncogene family // 6q24.3 // 10981 /// ENST0000	RAB32	NM_006834	1.07147e-05	1.07147e-05	2.89037	2.89037	HIST1H1 up vs Control
29149	16914478	NM_005244 // EYA2 // EYA transcriptional coactivator and phosphatase 2 // 20q13.1 // 21	EYA2	NM_005244	1.07529e-05	1.07529e-05	3.82198	3.82198	HIST1H1 up vs Control
31630	16938656	NM_138410 // CMTM7 // CKLF-like MARVEL transmembrane domain containing 7 // 3p22.3 // 1	CMTM7	NM_138410	1.08654e-05	1.08654e-05	2.47976	2.47976	HIST1H1 up vs Control
46316	17088300	uc004bid.3 // ZNF618 // zinc finger protein 618 // 9q32 // 114991 /// uc011lxi.2 // ZNF	ZNF618	uc004bid.3	1.12291e-05	1.12291e-05	2.44123	2.44123	HIST1H1 up vs Control
28313	16905108	ENST00000234198 // DLX2 // distal-less homeobox 2 // 2q32 // 1746 /// ENST00000466293 /	DLX2	ENST00000234198	1.12579e-05	1.12579e-05	5.76416	5.76416	HIST1H1 up vs Control
17073	16792954	NM_007361 // NID2 // nidogen 2 (osteonidogen) // 14q22.1 // 22795 /// uc001wzo.3 // NID	NID2	NM_007361	1.13004e-05	1.13004e-05	5.15807	5.15807	HIST1H1 up vs Control
52577	17124482	---		---	1.13173e-05	1.13173e-05	0.0544982	-18.3492	HIST1H1 down vs Control
4010	16661730	NM_001195001 // PTPRU // protein tyrosine phosphatase, receptor type, U // 1p35.3 // 10	PTPRU	NM_001195001	1.13762e-05	1.13762e-05	4.62655	4.62655	HIST1H1 up vs Control
51587	17122492	ENST00000439362 // LINC00152 // long intergenic non-protein coding RNA 152 // 2p11.2 //	LINC00152	ENST00000439362	1.15909e-05	1.15909e-05	3.72758	3.72758	HIST1H1 up vs Control
29089	16913761	NM_002660 // PLCG1 // phospholipase C, gamma 1 // 20q12-q13.1 // 5335 /// NM_182811 //	PLCG1	NM_002660	1.18209e-05	1.18209e-05	1.61793	1.61793	HIST1H1 up vs Control
36451	16988565	NM_001136239 // PRDM6 // PR domain containing 6 // 5q23.2 // 93166 /// XM_005272128 //	PRDM6	NM_001136239	1.1895e-05	1.1895e-05	5.03663	5.03663	HIST1H1 up vs Control
48754	17111858	NM_001048164 // SLC7A3 // solute carrier family 7 (cationic amino acid transporter, y+	SLC7A3	NM_001048164	1.19078e-05	1.19078e-05	19.225	19.225	HIST1H1 up vs Control
15105	16775136	NM_001040429 // PCDH17 // protocadherin 17 // 13q21.1 // 27253 /// ENST00000377918 // P	PCDH17	NM_001040429	1.20111e-05	1.20111e-05	6.81554	6.81554	HIST1H1 up vs Control
53161	17125650	---		---	1.21488e-05	1.21488e-05	2.72104	2.72104	HIST1H1 up vs Control
32614	16949759	ENST00000476918 // HES1 // hes family bHLH transcription factor 1 // 3q28-q29 // 3280 /	HES1	ENST00000476918	1.22429e-05	1.22429e-05	6.30865	6.30865	HIST1H1 up vs Control
30600	16927588	ENST00000443632 // HIC2 // hypermethylated in cancer 2 // 22q11.21 // 23119 /// OTTHUMT	HIC2	ENST00000443632	1.23557e-05	1.23557e-05	3.2308	3.2308	HIST1H1 up vs Control
46448	17089819	NM_013355 // PKN3 // protein kinase N3 // 9q34.11 // 29941 /// XM_005251946 // PKN3 //	PKN3	NM_013355	1.25119e-05	1.25119e-05	5.37526	5.37526	HIST1H1 up vs Control
33720	16962523	ENST00000296277 // RPL39L // ribosomal protein L39-like // 3q27 // 116832 /// OTTHUMT00	RPL39L	ENST00000296277	1.26867e-05	1.26867e-05	4.59272	4.59272	HIST1H1 up vs Control
44070	17067314	NM_016240 // SCARA3 // scavenger receptor class A, member 3 // 8p21 // 51435 /// NM_182	SCARA3	NM_016240	1.2908e-05	1.2908e-05	5.43392	5.43392	HIST1H1 up vs Control
19059	16813038	NM_005928 // MFGE8 // milk fat globule-EGF factor 8 protein // 15q25 // 4240 /// ENST00	MFGE8	NM_005928	1.29578e-05	1.29578e-05	3.96691	3.96691	HIST1H1 up vs Control
38404	17006261	NM_005516 // HLA-E // major histocompatibility complex, class I, E // 6p21.3 // 3133 //	HLA-E	NM_005516	1.3073e-05	1.3073e-05	4.16866	4.16866	HIST1H1 up vs Control
40990	17032993	NM_005516 // HLA-E // major histocompatibility complex, class I, E // 6p21.3 // 3133 //	HLA-E	NM_005516	1.3073e-05	1.3073e-05	4.16866	4.16866	HIST1H1 up vs Control
41169	17035115	NM_005516 // HLA-E // major histocompatibility complex, class I, E // 6p21.3 // 3133 //	HLA-E	NM_005516	1.3073e-05	1.3073e-05	4.16866	4.16866	HIST1H1 up vs Control
23772	16859763	NM_006332 // IFI30 // interferon, gamma-inducible protein 30 // 19p13.1 // 10437 /// EN	IFI30	NM_006332	1.31448e-05	1.31448e-05	6.73243	6.73243	HIST1H1 up vs Control
8302	16705725	NM_014431 // PALD1 // phosphatase domain containing, paladin 1 // 10q22.1 // 27143 ///	PALD1	NM_014431	1.31661e-05	1.31661e-05	2.91849	2.91849	HIST1H1 up vs Control
19638	16819082	NM_017839 // LPCAT2 // lysophosphatidylcholine acyltransferase 2 // 16q12.2 // 54947 //	LPCAT2	NM_017839	1.34049e-05	1.34049e-05	11.5223	11.5223	HIST1H1 up vs Control
8954	16711909	NM_018027 // FRMD4A // FERM domain containing 4A // 10p13 // 55691 /// XM_005252490 //	FRMD4A	NM_018027	1.35488e-05	1.35488e-05	2.14705	2.14705	HIST1H1 up vs Control
26827	16889879	NM_003872 // NRP2 // neuropilin 2 // 2q33.3 // 8828 /// NM_018534 // NRP2 // neuropilin	NRP2	NM_003872	1.35682e-05	1.35682e-05	2.48667	2.48667	HIST1H1 up vs Control
27887	16900518	---		---	1.35695e-05	1.35695e-05	2.34544	2.34544	HIST1H1 up vs Control
50960	17121236	XM_006720814 // LOC100128108 // uncharacterized LOC100128108 // 15q26.3 // 100128108 //	LOC100128108	XM_006720814	1.36e-05	1.36e-05	17.1561	17.1561	HIST1H1 up vs Control
5427	16676764	NM_000574 // CD55 // CD55 molecule, decay accelerating factor for complement (Cromer bl	CD55	NM_000574	1.36432e-05	1.36432e-05	6.0566	6.0566	HIST1H1 up vs Control
42151	17046781	NM_001127231 // AUTS2 // autism susceptibility candidate 2 // 7q11.22 // 26053 /// NM_0	AUTS2	NM_001127231	1.37289e-05	1.37289e-05	2.29452	2.29452	HIST1H1 up vs Control
51596	17122510	NR_024204 // LINC00152 // long intergenic non-protein coding RNA 152 // 2p11.2 // 11259	LINC00152	NR_024204	1.37535e-05	1.37535e-05	2.62558	2.62558	HIST1H1 up vs Control
10542	16728652	NM_001567 // INPPL1 // inositol polyphosphate phosphatase-like 1 // 11q13 // 3636 /// X	INPPL1	NM_001567	1.37964e-05	1.37964e-05	2.81247	2.81247	HIST1H1 up vs Control
38514	17007352	NM_002121 // HLA-DPB1 // major histocompatibility complex, class II, DP beta 1 // 6p21.	HLA-DPB1	NM_002121	1.39675e-05	1.39675e-05	3.41667	3.41667	HIST1H1 up vs Control
40846	17031219	NM_002121 // HLA-DPB1 // major histocompatibility complex, class II, DP beta 1 // 6p21.	HLA-DPB1	NM_002121	1.39675e-05	1.39675e-05	3.41667	3.41667	HIST1H1 up vs Control
41620	17041318	NM_002121 // HLA-DPB1 // major histocompatibility complex, class II, DP beta 1 // 6p21.	HLA-DPB1	NM_002121	1.39675e-05	1.39675e-05	3.41667	3.41667	HIST1H1 up vs Control
40575	17027443	NM_005516 // HLA-E // major histocompatibility complex, class I, E // 6p21.3 // 3133 //	HLA-E	NM_005516	1.40239e-05	1.40239e-05	4.08141	4.08141	HIST1H1 up vs Control
40788	17030288	NM_005516 // HLA-E // major histocompatibility complex, class I, E // 6p21.3 // 3133 //	HLA-E	NM_005516	1.40239e-05	1.40239e-05	4.08141	4.08141	HIST1H1 up vs Control
41363	17037774	NM_005516 // HLA-E // major histocompatibility complex, class I, E // 6p21.3 // 3133 //	HLA-E	NM_005516	1.40239e-05	1.40239e-05	4.08141	4.08141	HIST1H1 up vs Control
41565	17040488	NM_005516 // HLA-E // major histocompatibility complex, class I, E // 6p21.3 // 3133 //	HLA-E	NM_005516	1.40239e-05	1.40239e-05	4.08141	4.08141	HIST1H1 up vs Control
18367	16805460	OTTHUMT00000416575 // CTD-2147F2.1 // novel transcript // --- // ---	CTD-2147F2.1	OTTHUMT00000416575	1.42789e-05	1.42789e-05	6.0099	6.0099	HIST1H1 up vs Control
15241	16775968	NM_001001715 // FARP1 // FERM, RhoGEF (ARHGEF) and pleckstrin domain protein 1 (chondro	FARP1	NM_001001715	1.4324e-05	1.4324e-05	3.0182	3.0182	HIST1H1 up vs Control
30937	16931225	OTTHUMT00000322250 // RIBC2 // RIB43A domain with coiled-coils 2 // --- // --- /// NM_0	RIBC2	OTTHUMT00000322250	1.45335e-05	1.45335e-05	3.88881	3.88881	HIST1H1 up vs Control
11859	16741969	NM_003355 // UCP2 // uncoupling protein 2 (mitochondrial, proton carrier) // 11q13 // 7	UCP2	NM_003355	1.46322e-05	1.46322e-05	3.67808	3.67808	HIST1H1 up vs Control
12356	16746992	NM_001759 // CCND2 // cyclin D2 // 12p13 // 894 /// XM_005253813 // CCND2 // cyclin D2	CCND2	NM_001759	1.47321e-05	1.47321e-05	5.65645	5.65645	HIST1H1 up vs Control
40191	17023658	NM_015529 // MOXD1 // monooxygenase, DBH-like 1 // 6q23.2 // 26002 /// ENST00000336749	MOXD1	NM_015529	1.47896e-05	1.47896e-05	9.01118	9.01118	HIST1H1 up vs Control
40370	17025417	NM_020133 // AGPAT4 // 1-acylglycerol-3-phosphate O-acyltransferase 4 // 6q26 // 56895	AGPAT4	NM_020133	1.48148e-05	1.48148e-05	3.8373	3.8373	HIST1H1 up vs Control
50731	17120778	ENST00000540968 // LOC100506691 // uncharacterized LOC100506691 // --- // 100506691 ///	LOC100506691	ENST00000540968	1.49623e-05	1.49623e-05	6.34007	6.34007	HIST1H1 up vs Control
13777	16762759	NM_001193451 // TMTC1 // transmembrane and tetratricopeptide repeat containing 1 // 12p	TMTC1	NM_001193451	1.50736e-05	1.50736e-05	5.69583	5.69583	HIST1H1 up vs Control
18491	16806692	NR_026859 // ULK4P3 // ULK4 pseudogene 3 // 15q13.2 // 89837 /// ENST00000568486 // ULK	ULK4P3	NR_026859	1.50971e-05	1.50971e-05	5.80659	5.80659	HIST1H1 up vs Control
43945	17065780	XM_005272385 // GATA4 // GATA binding protein 4 // 8p23.1-p22 // 2626 /// NM_002052 //	GATA4	XM_005272385	1.51185e-05	1.51185e-05	4.48501	4.48501	HIST1H1 up vs Control
25671	16877968	NM_001253723 // DPYSL5 // dihydropyrimidinase-like 5 // 2p23.3 // 56896 /// NM_00125372	DPYSL5	NM_001253723	1.51523e-05	1.51523e-05	2.86303	2.86303	HIST1H1 up vs Control
41402	17038297	NM_005345 // HSPA1A // heat shock 70kDa protein 1A // 6p21.3 // 3303 /// NM_005346 // H	HSPA1A	NM_005345	1.51598e-05	1.51598e-05	6.55463	6.55463	HIST1H1 up vs Control
28330	16905238	NM_001077269 // WIPF1 // WAS/WASL interacting protein family, member 1 // 2q31.1 // 745	WIPF1	NM_001077269	1.5174e-05	1.5174e-05	2.15749	2.15749	HIST1H1 up vs Control
39474	17016356	NM_005325 // HIST1H1A // histone cluster 1, H1a // 6p21.3 // 3024 /// BC101593 // HIST1	HIST1H1A	NM_005325	1.58447e-05	1.58447e-05	1.98976	1.98976	HIST1H1 up vs Control
38486	17006863	NM_005345 // HSPA1A // heat shock 70kDa protein 1A // 6p21.3 // 3303 /// NM_005346 // H	HSPA1A	NM_005345	1.58898e-05	1.58898e-05	7.74154	7.74154	HIST1H1 up vs Control
44339	17069728	NM_024870 // PREX2 // phosphatidylinositol-3,4,5-trisphosphate-dependent Rac exchange f	PREX2	NM_024870	1.64447e-05	1.64447e-05	1.84887	1.84887	HIST1H1 up vs Control
11736	16740703	OTTHUMT00000391826 // RP11-867G23.4 // novel transcript // --- // --- /// OTTHUMT000003	RP11-867G23.4	OTTHUMT00000391826	1.65184e-05	1.65184e-05	1.44565	1.44565	HIST1H1 up vs Control
39589	17017179	---		---	1.69008e-05	1.69008e-05	1.67821	1.67821	HIST1H1 up vs Control
40479	17026318	NM_005345 // HSPA1A // heat shock 70kDa protein 1A // 6p21.3 // 3303 /// NM_005346 // H	HSPA1A	NM_005345	1.7096e-05	1.7096e-05	6.25201	6.25201	HIST1H1 up vs Control
40619	17027994	NM_005345 // HSPA1A // heat shock 70kDa protein 1A // 6p21.3 // 3303 /// NM_005346 // H	HSPA1A	NM_005345	1.7096e-05	1.7096e-05	6.25201	6.25201	HIST1H1 up vs Control
40828	17030820	NM_005345 // HSPA1A // heat shock 70kDa protein 1A // 6p21.3 // 3303 /// NM_005346 // H	HSPA1A	NM_005345	1.7096e-05	1.7096e-05	6.25201	6.25201	HIST1H1 up vs Control
6022	16682333	NM_001135247 // MFAP2 // microfibrillar-associated protein 2 // 1p36.1-p35 // 4237 ///	MFAP2	NM_001135247	1.71823e-05	1.71823e-05	3.87895	3.87895	HIST1H1 up vs Control
9531	16718077	NM_014631 // SH3PXD2A // SH3 and PX domains 2A // 10q24.33 // 9644 /// XM_006718080 //	SH3PXD2A	NM_014631	1.73227e-05	1.73227e-05	4.15568	4.15568	HIST1H1 up vs Control
8915	16711562	NM_001018039 // SFMBT2 // Scm-like with four mbt domains 2 // 10p14 // 57713 /// NM_001	SFMBT2	NM_001018039	1.74847e-05	1.74847e-05	2.94259	2.94259	HIST1H1 up vs Control
40132	17022980	NM_001085480 // FAM162B // family with sequence similarity 162, member B // 6q22.1 // 2	FAM162B	NM_001085480	1.75188e-05	1.75188e-05	2.70276	2.70276	HIST1H1 up vs Control
34047	16965798	NM_001173523 // PCDH7 // protocadherin 7 // 4p15 // 5099 /// NM_032457 // PCDH7 // prot	PCDH7	NM_001173523	1.76939e-05	1.76939e-05	3.64733	3.64733	HIST1H1 up vs Control
48179	17105914	NM_018015 // CXorf57 // chromosome X open reading frame 57 // Xq22.3 // 55086 /// ENST0	CXorf57	NM_018015	1.81046e-05	1.81046e-05	9.63233	9.63233	HIST1H1 up vs Control
40620	17028007	NM_005346 // HSPA1B // heat shock 70kDa protein 1B // 6p21.3 // 3304 /// ENST0000037565	HSPA1B	NM_005346	1.81845e-05	1.81845e-05	4.82652	4.82652	HIST1H1 up vs Control
30141	16923268	---		---	1.8629e-05	1.8629e-05	0.717155	-1.3944	HIST1H1 down vs Control
41423	17038687	NM_002121 // HLA-DPB1 // major histocompatibility complex, class II, DP beta 1 // 6p21.	HLA-DPB1	NM_002121	1.8866e-05	1.8866e-05	4.41444	4.41444	HIST1H1 up vs Control
30790	16929442	NM_000362 // TIMP3 // TIMP metallopeptidase inhibitor 3 // 22q12.3 // 7078 /// uc003anb	TIMP3	NM_000362	1.89081e-05	1.89081e-05	4.67104	4.67104	HIST1H1 up vs Control
41462	17039184	ENST00000376377 // IER3 // immediate early response 3 // 6p21.3 // 8870 /// ENST0000038	IER3	ENST00000376377	1.91007e-05	1.91007e-05	2.66302	2.66302	HIST1H1 up vs Control
20928	16832104	NM_018242 // SLC47A1 // solute carrier family 47 (multidrug and toxin extrusion), membe	SLC47A1	NM_018242	1.94352e-05	1.94352e-05	12.5087	12.5087	HIST1H1 up vs Control
7750	16700798	NM_001098721 // GNG4 // guanine nucleotide binding protein (G protein), gamma 4 // 1q42	GNG4	NM_001098721	1.9461e-05	1.9461e-05	3.5346	3.5346	HIST1H1 up vs Control
38060	17003401	NR_026921 // LOC202181 // SUMO-interacting motifs containing 1 pseudogene // 5q35.3 //	LOC202181	NR_026921	1.95027e-05	1.95027e-05	3.9875	3.9875	HIST1H1 up vs Control
8750	16710126	NM_002775 // HTRA1 // HtrA serine peptidase 1 // 10q26.3 // 5654 /// ENST00000368984 //	HTRA1	NM_002775	1.96186e-05	1.96186e-05	11.2751	11.2751	HIST1H1 up vs Control
18919	16811672	NM_001142443 // EDC3 // enhancer of mRNA decapping 3 // 15q24.1 // 80153 /// NM_0011424	EDC3	NM_001142443	1.97158e-05	1.97158e-05	2.01367	2.01367	HIST1H1 up vs Control
8678	16709333	NM_001146274 // TCF7L2 // transcription factor 7-like 2 (T-cell specific, HMG-box) // 1	TCF7L2	NM_001146274	1.98948e-05	1.98948e-05	2.77936	2.77936	HIST1H1 up vs Control
41403	17038309	NM_005346 // HSPA1B // heat shock 70kDa protein 1B // 6p21.3 // 3304 /// ENST0000037565	HSPA1B	NM_005346	2.01845e-05	2.01845e-05	6.16325	6.16325	HIST1H1 up vs Control
23524	16857163	NM_024333 // FSD1 // fibronectin type III and SPRY domain containing 1 // 19p13.3 // 79	FSD1	NM_024333	2.05266e-05	2.05266e-05	6.1225	6.1225	HIST1H1 up vs Control
33608	16961331	NM_001105077 // MECOM // MDS1 and EVI1 complex locus // 3q26.2 // 2122 /// NM_001205194	MECOM	NM_001105077	2.06158e-05	2.06158e-05	1.82229	1.82229	HIST1H1 up vs Control
46572	17091299	NM_152421 // FAM69B // family with sequence similarity 69, member B // 9q34.3 // 138311	FAM69B	NM_152421	2.10228e-05	2.10228e-05	3.16327	3.16327	HIST1H1 up vs Control
33684	16962022	NM_014398 // LAMP3 // lysosomal-associated membrane protein 3 // 3q26.3-q27 // 27074 //	LAMP3	NM_014398	2.10633e-05	2.10633e-05	1.75157	1.75157	HIST1H1 up vs Control
44425	17070456	NM_000067 // CA2 // carbonic anhydrase II // 8q22 // 760 /// NM_001293675 // CA2 // car	CA2	NM_000067	2.16204e-05	2.16204e-05	10.9468	10.9468	HIST1H1 up vs Control
30030	16922093	XR_112178 // LOC150051 // uncharacterized LOC150051 // 21q22.11 // 150051 /// ENST00000	LOC150051	XR_112178	2.16566e-05	2.16566e-05	12.0576	12.0576	HIST1H1 up vs Control
45431	17079622	OTTHUMT00000379858 // KB-173C10.2 // novel transcript // --- // ---	KB-173C10.2	OTTHUMT00000379858	2.16687e-05	2.16687e-05	1.28304	1.28304	HIST1H1 up vs Control
33312	16957884	NM_007085 // FSTL1 // follistatin-like 1 // 3q13.33 // 11167 /// ENST00000295633 // FST	FSTL1	NM_007085	2.17739e-05	2.17739e-05	4.33032	4.33032	HIST1H1 up vs Control
19524	16818090	NM_014712 // SETD1A // SET domain containing 1A // 16p11.2 // 9739 /// ENST00000262519	SETD1A	NM_014712	2.17933e-05	2.17933e-05	2.2367	2.2367	HIST1H1 up vs Control
21048	16833373	NM_033315 // RASL10B // RAS-like, family 10, member B // 17q12 // 91608 /// ENST0000060	RASL10B	NM_033315	2.18838e-05	2.18838e-05	4.25901	4.25901	HIST1H1 up vs Control
18898	16811437	NM_000520 // HEXA // hexosaminidase A (alpha polypeptide) // 15q24.1 // 3073 /// ENST00	HEXA	NM_000520	2.20634e-05	2.20634e-05	2.21848	2.21848	HIST1H1 up vs Control
38488	17006881	NM_005345 // HSPA1A // heat shock 70kDa protein 1A // 6p21.3 // 3303 /// NM_005346 // H	HSPA1A	NM_005345	2.24519e-05	2.24519e-05	6.20687	6.20687	HIST1H1 up vs Control
5482	16677391	NM_001270616 // PROX1 // prospero homeobox 1 // 1q41 // 5629 /// NM_002763 // PROX1 //	PROX1	NM_001270616	2.26578e-05	2.26578e-05	2.41731	2.41731	HIST1H1 up vs Control
48600	17110148	NM_001123383 // BCOR // BCL6 corepressor // Xp11.4 // 54880 /// NM_001123385 // BCOR //	BCOR	NM_001123383	2.27239e-05	2.27239e-05	2.9573	2.9573	HIST1H1 up vs Control
46756	17093031	NM_024761 // MOB3B // MOB kinase activator 3B // 9p21.2 // 79817 /// ENST00000262244 //	MOB3B	NM_024761	2.27688e-05	2.27688e-05	2.58412	2.58412	HIST1H1 up vs Control
6188	16684391	NM_024522 // NKAIN1 // Na+/K+ transporting ATPase interacting 1 // 1p35.2 // 79570 ///	NKAIN1	NM_024522	2.28176e-05	2.28176e-05	2.02785	2.02785	HIST1H1 up vs Control
15662	16779990	NM_006237 // POU4F1 // POU class 4 homeobox 1 // 13q31.1 // 5457 /// ENST00000377208 //	POU4F1	NM_006237	2.31161e-05	2.31161e-05	4.26682	4.26682	HIST1H1 up vs Control
47587	17100790	---		---	2.33065e-05	2.33065e-05	0.772116	-1.29514	HIST1H1 down vs Control
30862	16930226	NM_004711 // SYNGR1 // synaptogyrin 1 // 22q13.1 // 9145 /// NM_145731 // SYNGR1 // syn	SYNGR1	NM_004711	2.33592e-05	2.33592e-05	2.37759	2.37759	HIST1H1 up vs Control
26056	16882142	NM_021103 // TMSB10 // thymosin beta 10 // 2p11.2 // 9168 /// ENST00000233143 // TMSB10	TMSB10	NM_021103	2.34085e-05	2.34085e-05	2.99056	2.99056	HIST1H1 up vs Control
40301	17024710	NM_024518 // ULBP3 // UL16 binding protein 3 // 6q25 // 79465 /// ENST00000367339 // UL	ULBP3	NM_024518	2.34353e-05	2.34353e-05	3.44553	3.44553	HIST1H1 up vs Control
6556	16688615	NM_152697 // SLC44A5 // solute carrier family 44, member 5 // 1p31.1 // 204962 /// ENST	SLC44A5	NM_152697	2.42057e-05	2.42057e-05	6.45628	6.45628	HIST1H1 up vs Control
42992	17056137	NM_019102 // HOXA5 // homeobox A5 // 7p15.2 // 3202 /// ENST00000222726 // HOXA5 // hom	HOXA5	NM_019102	2.43155e-05	2.43155e-05	7.23805	7.23805	HIST1H1 up vs Control
39673	17017885	NM_002125 // HLA-DRB5 // major histocompatibility complex, class II, DR beta 5 // 6p21.	HLA-DRB5	NM_002125	2.43174e-05	2.43174e-05	20.92	20.92	HIST1H1 up vs Control
27324	16895278	NM_004036 // ADCY3 // adenylate cyclase 3 // 2p23.3 // 109 /// ENST00000260600 // ADCY3	ADCY3	NM_004036	2.44755e-05	2.44755e-05	2.08799	2.08799	HIST1H1 up vs Control
33485	16960114	NM_000935 // PLOD2 // procollagen-lysine, 2-oxoglutarate 5-dioxygenase 2 // 3q24 // 535	PLOD2	NM_000935	2.44871e-05	2.44871e-05	10.4373	10.4373	HIST1H1 up vs Control
47045	17095499	NM_002048 // GAS1 // growth arrest-specific 1 // 9q21.3-q22 // 2619 /// ENST00000298743	GAS1	NM_002048	2.46604e-05	2.46604e-05	4.11109	4.11109	HIST1H1 up vs Control
20293	16825868	ENST00000544487 // C16orf93 // chromosome 16 open reading frame 93 // 16p11.2 // 90835	C16orf93	ENST00000544487	2.51369e-05	2.51369e-05	2.85966	2.85966	HIST1H1 up vs Control
45507	17080450	NM_000127 // EXT1 // exostosin glycosyltransferase 1 // 8q24.11 // 2131 /// ENST0000037	EXT1	NM_000127	2.55227e-05	2.55227e-05	3.48914	3.48914	HIST1H1 up vs Control
9533	16718121	XR_428807 // LOC102724351 // uncharacterized LOC102724351 // --- // 102724351 /// XR_42	LOC102724351	XR_428807	2.55597e-05	2.55597e-05	1.46744	1.46744	HIST1H1 up vs Control
13966	16764683	NM_001173452 // TFCP2 // transcription factor CP2 // 12q13 // 7024 /// NM_001173453 //	TFCP2	NM_001173452	2.61529e-05	2.61529e-05	12.7676	12.7676	HIST1H1 up vs Control
37675	16999379	NM_001182 // ALDH7A1 // aldehyde dehydrogenase 7 family, member A1 // 5q31 // 501 /// N	ALDH7A1	NM_001182	2.64095e-05	2.64095e-05	10.5009	10.5009	HIST1H1 up vs Control
21646	16839495	---		---	2.67065e-05	2.67065e-05	1.72687	1.72687	HIST1H1 up vs Control
12847	16752185	NM_152637 // METTL7B // methyltransferase like 7B // 12q13.2 // 196410 /// ENST00000394	METTL7B	NM_152637	2.70998e-05	2.70998e-05	5.10689	5.10689	HIST1H1 up vs Control
13750	16762470	NM_030762 // BHLHE41 // basic helix-loop-helix family, member e41 // 12p12.1 // 79365 /	BHLHE41	NM_030762	2.7184e-05	2.7184e-05	3.08144	3.08144	HIST1H1 up vs Control
19317	16815756	NM_000303 // PMM2 // phosphomannomutase 2 // 16p13 // 5373 /// XM_005255372 // PMM2 //	PMM2	NM_000303	2.71886e-05	2.71886e-05	0.374944	-2.66706	HIST1H1 down vs Control
52578	17124484	---		---	2.76574e-05	2.76574e-05	0.306943	-3.25793	HIST1H1 down vs Control
23917	16860920	NM_144779 // FXYD5 // FXYD domain containing ion transport regulator 5 // 19q13.12 // 5	FXYD5	NM_144779	2.77235e-05	2.77235e-05	4.96388	4.96388	HIST1H1 up vs Control
47964	17104051	NM_001039705 // TRO // trophinin // Xp11.22-p11.21 // 7216 /// NR_073148 // TRO // trop	TRO	NM_001039705	2.77826e-05	2.77826e-05	4.45485	4.45485	HIST1H1 up vs Control
35299	16977396	NM_001037582 // SCD5 // stearoyl-CoA desaturase 5 // 4q21.22 // 79966 /// NM_024906 //	SCD5	NM_001037582	2.78051e-05	2.78051e-05	3.67752	3.67752	HIST1H1 up vs Control
48730	17111611	NM_015185 // ARHGEF9 // Cdc42 guanine nucleotide exchange factor (GEF) 9 // Xq11.1 // 2	ARHGEF9	NM_015185	2.90397e-05	2.90397e-05	0.1858	-5.38212	HIST1H1 down vs Control
32531	16948675	NM_003907 // EIF2B5 // eukaryotic translation initiation factor 2B, subunit 5 epsilon,	EIF2B5	NM_003907	2.91211e-05	2.91211e-05	0.693619	-1.44171	HIST1H1 down vs Control
30099	16922779	NM_001256295 // ETS2 // v-ets avian erythroblastosis virus E26 oncogene homolog 2 // 21	ETS2	NM_001256295	2.91357e-05	2.91357e-05	2.1044	2.1044	HIST1H1 up vs Control
31150	16933470	NM_001145418 // TTC28 // tetratricopeptide repeat domain 28 // 22q12.1 // 23331 /// ENS	TTC28	NM_001145418	2.95331e-05	2.95331e-05	5.31274	5.31274	HIST1H1 up vs Control
20680	16829369	NM_000135 // FANCA // Fanconi anemia, complementation group A // 16q24.3 // 2175 /// NM	FANCA	NM_000135	2.95954e-05	2.95954e-05	3.26135	3.26135	HIST1H1 up vs Control
13836	16763295	NM_001144881 // PRICKLE1 // prickle homolog 1 (Drosophila) // 12q12 // 144165 /// NM_00	PRICKLE1	NM_001144881	2.96927e-05	2.96927e-05	3.90348	3.90348	HIST1H1 up vs Control
31317	16934991	NM_001289912 // CSNK1E // LOC400927-CSNK1E readthrough // 22q13.1 // 102800317 /// NM_0	CSNK1E	NM_001289912	2.99397e-05	2.99397e-05	2.13735	2.13735	HIST1H1 up vs Control
23102	16853716	NM_005559 // LAMA1 // laminin, alpha 1 // 18p11.3 // 284217 /// ENST00000389658 // LAMA	LAMA1	NM_005559	2.99615e-05	2.99615e-05	3.72186	3.72186	HIST1H1 up vs Control
22259	16845736	NM_001080383 // GJC1 // gap junction protein, gamma 1, 45kDa // 17q21.31 // 10052 /// N	GJC1	NM_001080383	3.01515e-05	3.01515e-05	4.35556	4.35556	HIST1H1 up vs Control
45946	17085082	NM_000692 // ALDH1B1 // aldehyde dehydrogenase 1 family, member B1 // 9p11.1 // 219 ///	ALDH1B1	NM_000692	3.03091e-05	3.03091e-05	0.477866	-2.09264	HIST1H1 down vs Control
897	16651851	---		---	3.03547e-05	3.03547e-05	2.01172	2.01172	HIST1H1 up vs Control
48029	17104664	---		---	3.05631e-05	3.05631e-05	2.40694	2.40694	HIST1H1 up vs Control
39662	17017697	NM_001136153 // ATF6B // activating transcription factor 6 beta // 6p21.3 // 1388 /// N	ATF6B	NM_001136153	3.07097e-05	3.07097e-05	4.68394	4.68394	HIST1H1 up vs Control
27059	16892826	NM_020311 // ACKR3 // atypical chemokine receptor 3 // 2q37.3 // 57007 /// XM_005246097	ACKR3	NM_020311	3.1116e-05	3.1116e-05	0.190645	-5.24535	HIST1H1 down vs Control
18414	16805870	NR_027992 // NBEAP1 // neurobeachin pseudogene 1 // 15q11.2 // 606 /// ENST00000554452	NBEAP1	NR_027992	3.1145e-05	3.1145e-05	0.0932437	-10.7246	HIST1H1 down vs Control
18396	16805719	NM_024652 // LRRK1 // leucine-rich repeat kinase 1 // 15q26.3 // 79705 /// ENST00000388	LRRK1	NM_024652	3.12906e-05	3.12906e-05	4.84868	4.84868	HIST1H1 up vs Control
15420	16777715	NM_001159920 // FLT1 // fms-related tyrosine kinase 1 // 13q12 // 2321 /// NM_001160030	FLT1	NM_001159920	3.15107e-05	3.15107e-05	2.1346	2.1346	HIST1H1 up vs Control
4495	16666545	XM_006710486 // LPHN2 // latrophilin 2 // 1p31.1 // 23266 /// XM_006710496 // LPHN2 //	LPHN2	XM_006710486	3.19545e-05	3.19545e-05	3.50687	3.50687	HIST1H1 up vs Control
3791	16659459	NM_001006624 // PDPN // podoplanin // 1p36.21 // 10630 /// NM_001006625 // PDPN // podo	PDPN	NM_001006624	3.19562e-05	3.19562e-05	3.02494	3.02494	HIST1H1 up vs Control
46834	17093920	NM_001128227 // GNE // glucosamine (UDP-N-acetyl)-2-epimerase/N-acetylmannosamine kinas	GNE	NM_001128227	3.21163e-05	3.21163e-05	6.28104	6.28104	HIST1H1 up vs Control
47156	17096516	NM_173551 // ANKS6 // ankyrin repeat and sterile alpha motif domain containing 6 // 9q2	ANKS6	NM_173551	3.22427e-05	3.22427e-05	2.06769	2.06769	HIST1H1 up vs Control
39246	17014257	NM_032532 // FNDC1 // fibronectin type III domain containing 1 // 6q25 // 84624 /// ENS	FNDC1	NM_032532	3.32794e-05	3.32794e-05	4.72376	4.72376	HIST1H1 up vs Control
8414	16706630	NM_001243779 // FAM213A // family with sequence similarity 213, member A // 10q23.1 //	FAM213A	NM_001243779	3.33841e-05	3.33841e-05	3.27457	3.27457	HIST1H1 up vs Control
47173	17096669	NM_133445 // GRIN3A // glutamate receptor, ionotropic, N-methyl-D-aspartate 3A // 9q31.	GRIN3A	NM_133445	3.34518e-05	3.34518e-05	0.245596	-4.07172	HIST1H1 down vs Control
37621	16999041	XR_427700 // CDO1 // cysteine dioxygenase type 1 // 5q23.2 // 1036 /// ENST00000250535	CDO1	XR_427700	3.37331e-05	3.37331e-05	4.65728	4.65728	HIST1H1 up vs Control
40979	17032870	ENST00000550897 // HLA-G // major histocompatibility complex, class I, G // 6p21.3 // 3	HLA-G	ENST00000550897	3.38199e-05	3.38199e-05	1.67041	1.67041	HIST1H1 up vs Control
12068	16744125	NM_153705 // KDELC2 // KDEL (Lys-Asp-Glu-Leu) containing 2 // 11q22.3 // 143888 /// ENS	KDELC2	NM_153705	3.46066e-05	3.46066e-05	10.2834	10.2834	HIST1H1 up vs Control
15652	16779839	NM_138444 // KCTD12 // potassium channel tetramerization domain containing 12 // 13q22.	KCTD12	NM_138444	3.46085e-05	3.46085e-05	19.6682	19.6682	HIST1H1 up vs Control
50687	17120690	NR_026788 // FAM66C // family with sequence similarity 66, member C // 12p13.31 // 4400	FAM66C	NR_026788	3.4802e-05	3.4802e-05	4.95511	4.95511	HIST1H1 up vs Control
47962	17104021	NM_014599 // MAGED2 // melanoma antigen family D, 2 // Xp11.2 // 10916 /// NM_177433 //	MAGED2	NM_014599	3.50709e-05	3.50709e-05	3.23987	3.23987	HIST1H1 up vs Control
29142	16914352	NM_000308 // CTSA // cathepsin A // 20q13.1 // 5476 /// NM_001127695 // CTSA // catheps	CTSA	NM_000308	3.50923e-05	3.50923e-05	2.20585	2.20585	HIST1H1 up vs Control
6362	16686376	NM_020883 // ZSWIM5 // zinc finger, SWIM-type containing 5 // 1p34.1 // 57643 /// ENST0	ZSWIM5	NM_020883	3.51193e-05	3.51193e-05	5.2024	5.2024	HIST1H1 up vs Control
8311	16705810	NM_001244889 // UNC5B // unc-5 homolog B (C. elegans) // 10q22.1 // 219699 /// NM_17074	UNC5B	NM_001244889	3.5473e-05	3.5473e-05	4.53012	4.53012	HIST1H1 up vs Control
50935	17121186	ENST00000564158 // STARD9 // StAR-related lipid transfer (START) domain containing 9 //	STARD9	ENST00000564158	3.55291e-05	3.55291e-05	2.18856	2.18856	HIST1H1 up vs Control
47138	17096335	AK098764 // ANKRD18CP // ankyrin repeat domain 18C, pseudogene // 9q22.33 // 100287922	ANKRD18CP	AK098764	3.57478e-05	3.57478e-05	2.36157	2.36157	HIST1H1 up vs Control
17770	16798755	BC137210 // ULK4P1 // ULK4 pseudogene 1 // 15q13.3 // 89838 /// OTTHUMT00000429843 // R	ULK4P1	BC137210	3.5758e-05	3.5758e-05	6.81117	6.81117	HIST1H1 up vs Control
49899	17118602	---		---	3.57799e-05	3.57799e-05	14.9116	14.9116	HIST1H1 up vs Control
39090	17012721	NM_004100 // EYA4 // EYA transcriptional coactivator and phosphatase 4 // 6q23 // 2070	EYA4	NM_004100	3.59409e-05	3.59409e-05	6.25173	6.25173	HIST1H1 up vs Control
41749	17043015	NM_001287499 // IQCE // IQ motif containing E // 7p22.3 // 23288 /// NM_001287500 // IQ	IQCE	NM_001287499	3.60192e-05	3.60192e-05	0.633751	-1.57791	HIST1H1 down vs Control
33900	16964632	XR_427477 // EVC // Ellis van Creveld syndrome // 4p16 // 2121 /// AF216184 // EVC // E	EVC	XR_427477	3.61007e-05	3.61007e-05	1.5713	1.5713	HIST1H1 up vs Control
20656	16829085	NM_003486 // SLC7A5 // solute carrier family 7 (amino acid transporter light chain, L s	SLC7A5	NM_003486	3.64997e-05	3.64997e-05	11.5509	11.5509	HIST1H1 up vs Control
42971	17055978	NM_138811 // C7orf31 // chromosome 7 open reading frame 31 // 7p15.3 // 136895 /// ENST	C7orf31	NM_138811	3.69097e-05	3.69097e-05	3.90816	3.90816	HIST1H1 up vs Control
22630	16849576	NM_005567 // LGALS3BP // lectin, galactoside-binding, soluble, 3 binding protein // 17q	LGALS3BP	NM_005567	3.69351e-05	3.69351e-05	8.51247	8.51247	HIST1H1 up vs Control
13560	16760350	ENST00000543768 // SCNN1A // sodium channel, non-voltage-gated 1 alpha subunit // 12p13	SCNN1A	ENST00000543768	3.70982e-05	3.70982e-05	0.2607	-3.83582	HIST1H1 down vs Control
24886	16870956	NM_003430 // ZNF91 // zinc finger protein 91 // 19p12 // 7644 /// XR_430154 // ZNF91 //	ZNF91	NM_003430	3.75755e-05	3.75755e-05	0.191705	-5.21634	HIST1H1 down vs Control
22315	16846218	NM_002145 // HOXB2 // homeobox B2 // 17q21.32 // 3212 /// ENST00000330070 // HOXB2 // h	HOXB2	NM_002145	3.77126e-05	3.77126e-05	5.20532	5.20532	HIST1H1 up vs Control
30983	16931677	NM_001242898 // PPP6R2 // protein phosphatase 6, regulatory subunit 2 // 22q13.33 // 97	PPP6R2	NM_001242898	3.77836e-05	3.77836e-05	2.51529	2.51529	HIST1H1 up vs Control
26580	16887589	NM_001127383 // CYBRD1 // cytochrome b reductase 1 // 2q31.1 // 79901 /// NM_001256909	CYBRD1	NM_001127383	3.784e-05	3.784e-05	4.0944	4.0944	HIST1H1 up vs Control
40267	17024394	NM_001080951 // PLAGL1 // pleiomorphic adenoma gene-like 1 // 6q24-q25 // 5325 /// NM_0	PLAGL1	NM_001080951	3.8756e-05	3.8756e-05	2.7194	2.7194	HIST1H1 up vs Control
11039	16734044	NM_001293634 // DEAF1 // DEAF1 transcription factor // 11p15.5 // 10522 /// NM_021008 /	DEAF1	NM_001293634	3.90841e-05	3.90841e-05	2.54802	2.54802	HIST1H1 up vs Control
8236	16705089	NM_001080512 // BICC1 // BicC family RNA binding protein 1 // 10q21.1 // 80114 /// XM_0	BICC1	NM_001080512	3.93906e-05	3.93906e-05	4.77186	4.77186	HIST1H1 up vs Control
25245	16874273	NM_001256658 // TEAD2 // TEA domain family member 2 // 19q13.3 // 8463 /// NM_001256659	TEAD2	NM_001256658	3.9457e-05	3.9457e-05	2.87035	2.87035	HIST1H1 up vs Control
25194	16873940	NM_018273 // TMEM143 // transmembrane protein 143 // 19q13.33 // 55260 /// ENST00000293	TMEM143	NM_018273	3.95641e-05	3.95641e-05	3.66115	3.66115	HIST1H1 up vs Control
17754	16798609	NR_037599 // PDCD6IPP2 // PDCD6IP pseudogene 2 // 15q13.1 // 646278 /// uc021sgt.1 // P	PDCD6IPP2	NR_037599	3.95939e-05	3.95939e-05	1.84355	1.84355	HIST1H1 up vs Control
3956	16661117	NM_001281517 // CEP85 // centrosomal protein 85kDa // 1p36.11 // 64793 /// NM_001281518	CEP85	NM_001281517	3.98105e-05	3.98105e-05	2.66037	2.66037	HIST1H1 up vs Control
16363	16786243	NM_024644 // C14orf169 // chromosome 14 open reading frame 169 // 14q24.3 // 79697 ///	C14orf169	NM_024644	4.02038e-05	4.02038e-05	5.47404	5.47404	HIST1H1 up vs Control
40564	17027301	NM_001098479 // HLA-F // major histocompatibility complex, class I, F // 6p21.3 // 3134	HLA-F	NM_001098479	4.09509e-05	4.09509e-05	2.03667	2.03667	HIST1H1 up vs Control
18215	16803710	ENST00000533983 // ARNT2 // aryl-hydrocarbon receptor nuclear translocator 2 // 15q24 /	ARNT2	ENST00000533983	4.10981e-05	4.10981e-05	3.04778	3.04778	HIST1H1 up vs Control
47222	17097072	NM_153366 // SVEP1 // sushi, von Willebrand factor type A, EGF and pentraxin domain con	SVEP1	NM_153366	4.10999e-05	4.10999e-05	3.28613	3.28613	HIST1H1 up vs Control
40480	17026331	NM_005346 // HSPA1B // heat shock 70kDa protein 1B // 6p21.3 // 3304 /// ENST0000037565	HSPA1B	NM_005346	4.20328e-05	4.20328e-05	5.77583	5.77583	HIST1H1 up vs Control
50937	17121190	NM_020759 // STARD9 // StAR-related lipid transfer (START) domain containing 9 // 15q15	STARD9	NM_020759	4.22961e-05	4.22961e-05	2.22842	2.22842	HIST1H1 up vs Control
26316	16884980	XM_005263598 // TMEM37 // transmembrane protein 37 // 2q14.2 // 140738 /// NM_183240 //	TMEM37	XM_005263598	4.23467e-05	4.23467e-05	1.54058	1.54058	HIST1H1 up vs Control
21969	16842517	NM_000625 // NOS2 // nitric oxide synthase 2, inducible // 17q11.2 // 4843 /// ENST0000	NOS2	NM_000625	4.24423e-05	4.24423e-05	5.00722	5.00722	HIST1H1 up vs Control
41477	17039299	ENST00000359635 // HLA-B // major histocompatibility complex, class I, B // 6p21.3 // 3	HLA-B	ENST00000359635	4.32629e-05	4.32629e-05	2.60824	2.60824	HIST1H1 up vs Control
40779	17030176	NM_002127 // HLA-G // major histocompatibility complex, class I, G // 6p21.3 // 3135 //	HLA-G	NM_002127	4.32997e-05	4.32997e-05	1.70097	1.70097	HIST1H1 up vs Control
41161	17035037	NM_002127 // HLA-G // major histocompatibility complex, class I, G // 6p21.3 // 3135 //	HLA-G	NM_002127	4.32997e-05	4.32997e-05	1.70097	1.70097	HIST1H1 up vs Control
53202	17125732	ENST00000333235 // CSPG4P1Y // chondroitin sulfate proteoglycan 4 pseudogene 1, Y-linke	CSPG4P1Y	ENST00000333235	4.33003e-05	4.33003e-05	3.50435	3.50435	HIST1H1 up vs Control
32144	16944502	NM_001168331 // NDUFB4 // NADH dehydrogenase (ubiquinone) 1 beta subcomplex, 4, 15kDa /	NDUFB4	NM_001168331	4.33667e-05	4.33667e-05	0.694986	-1.43888	HIST1H1 down vs Control
22829	16851383	NM_005257 // GATA6 // GATA binding protein 6 // 18q11.1-q11.2 // 2627 /// ENST000002692	GATA6	NM_005257	4.34024e-05	4.34024e-05	2.74432	2.74432	HIST1H1 up vs Control
10902	16732676	NM_032873 // UBASH3B // ubiquitin associated and SH3 domain containing B // 11q24.1 //	UBASH3B	NM_032873	4.36881e-05	4.36881e-05	2.90327	2.90327	HIST1H1 up vs Control
34328	16968447	NM_032717 // AGPAT9 // 1-acylglycerol-3-phosphate O-acyltransferase 9 // 4q21.23 // 848	AGPAT9	NM_032717	4.36994e-05	4.36994e-05	3.25652	3.25652	HIST1H1 up vs Control
26752	16889563	NM_003507 // FZD7 // frizzled class receptor 7 // 2q33 // 8324 /// ENST00000286201 // F	FZD7	NM_003507	4.37283e-05	4.37283e-05	4.63738	4.63738	HIST1H1 up vs Control
49054	17114520	NM_004840 // ARHGEF6 // Rac/Cdc42 guanine nucleotide exchange factor (GEF) 6 // Xq26.3	ARHGEF6	NM_004840	4.37819e-05	4.37819e-05	4.85807	4.85807	HIST1H1 up vs Control
13367	16758253	XR_159223 // LOC100506691 // uncharacterized LOC100506691 // --- // 100506691 /// XR_42	LOC100506691	XR_159223	4.45535e-05	4.45535e-05	7.52112	7.52112	HIST1H1 up vs Control
51454	17122226	XR_427054 // LOC102724689 // uncharacterized LOC102724689 // --- // 102724689	LOC102724689	XR_427054	4.50133e-05	4.50133e-05	0.0934793	-10.6976	HIST1H1 down vs Control
44894	17074721	AK125166 // LOC441268 // uncharacterized LOC441268 // 7q21.3 // 441268 /// OTTHUMT00000	LOC441268	AK125166	4.52089e-05	4.52089e-05	6.96192	6.96192	HIST1H1 up vs Control
48002	17104363	NM_004429 // EFNB1 // ephrin-B1 // Xq12 // 1947 /// ENST00000204961 // EFNB1 // ephrin-	EFNB1	NM_004429	4.52273e-05	4.52273e-05	2.81048	2.81048	HIST1H1 up vs Control
39976	17021167	NM_198920 // UBE3D // ubiquitin protein ligase E3D // 6q14.1 // 90025 /// ENST000003697	UBE3D	NM_198920	4.53452e-05	4.53452e-05	2.42231	2.42231	HIST1H1 up vs Control
42520	17051286	NM_001127487 // FLNC // filamin C, gamma // 7q32-q35 // 2318 /// NM_001458 // FLNC // f	FLNC	NM_001127487	4.53726e-05	4.53726e-05	2.75963	2.75963	HIST1H1 up vs Control
16898	16791059	NM_002818 // PSME2 // proteasome (prosome, macropain) activator subunit 2 (PA28 beta) /	PSME2	NM_002818	4.54941e-05	4.54941e-05	0.634896	-1.57506	HIST1H1 down vs Control
10035	16722987	NM_001009909 // LUZP2 // leucine zipper protein 2 // 11p14.3 // 338645 /// NM_001252008	LUZP2	NM_001009909	4.58261e-05	4.58261e-05	0.113076	-8.84358	HIST1H1 down vs Control
23441	16856216	NM_001194 // HCN2 // hyperpolarization activated cyclic nucleotide-gated potassium chan	HCN2	NM_001194	4.58268e-05	4.58268e-05	4.80718	4.80718	HIST1H1 up vs Control
25011	16872152	NM_024907 // FBXO17 // F-box protein 17 // 19q13.2 // 115290 /// NM_148169 // FBXO17 //	FBXO17	NM_024907	4.61936e-05	4.61936e-05	4.94094	4.94094	HIST1H1 up vs Control
24061	16862596	NM_001022 // RPS19 // ribosomal protein S19 // 19q13.2 // 6223 /// ENST00000221975 // R	RPS19	NM_001022	4.69699e-05	4.69699e-05	1.67089	1.67089	HIST1H1 up vs Control
46215	17087329	NM_001166116 // TMOD1 // tropomodulin 1 // 9q22.3 // 7111 /// NM_003275 // TMOD1 // tro	TMOD1	NM_001166116	4.7407e-05	4.7407e-05	3.82051	3.82051	HIST1H1 up vs Control
48360	17107559	NM_001169122 // AFF2 // AF4/FMR2 family, member 2 // Xq28 // 2334 /// NM_001169123 // A	AFF2	NM_001169122	4.78169e-05	4.78169e-05	4.21974	4.21974	HIST1H1 up vs Control
21203	16834883	NM_021079 // NMT1 // N-myristoyltransferase 1 // 17q21.31 // 4836 /// ENST00000258960 /	NMT1	NM_021079	4.81778e-05	4.81778e-05	2.78579	2.78579	HIST1H1 up vs Control
49198	17115807	NM_001184797 // TMLHE // trimethyllysine hydroxylase, epsilon // Xq28 // 55217 /// NM_0	TMLHE	NM_001184797	4.82457e-05	4.82457e-05	3.90398	3.90398	HIST1H1 up vs Control
38329	17005774	NR_026775 // LINC00240 // long intergenic non-protein coding RNA 240 // 6p22.2 // 10013	LINC00240	NR_026775	4.84998e-05	4.84998e-05	1.52014	1.52014	HIST1H1 up vs Control
40703	17029003	ENST00000496419 // HLA-C // major histocompatibility complex, class I, C // 6p21.3 // 3	HLA-C	ENST00000496419	4.86372e-05	4.86372e-05	2.53522	2.53522	HIST1H1 up vs Control
47867	17103104	NM_004651 // USP11 // ubiquitin specific peptidase 11 // Xp11.23 // 8237 /// XM_0052726	USP11	NM_004651	4.89398e-05	4.89398e-05	5.91021	5.91021	HIST1H1 up vs Control
26155	16882968	NM_001008949 // ITPRIPL1 // inositol 1,4,5-trisphosphate receptor interacting protein-l	ITPRIPL1	NM_001008949	4.94705e-05	4.94705e-05	4.92015	4.92015	HIST1H1 up vs Control
32205	16945189	NM_013336 // SEC61A1 // Sec61 alpha 1 subunit (S. cerevisiae) // 3q21.3 // 29927 /// EN	SEC61A1	NM_013336	4.9532e-05	4.9532e-05	0.54722	-1.82742	HIST1H1 down vs Control
18478	16806521	NM_139320 // CHRFAM7A // CHRNA7 (cholinergic receptor, nicotinic, alpha 7, exons 5-10)	CHRFAM7A	NM_139320	4.9588e-05	4.9588e-05	1.6845	1.6845	HIST1H1 up vs Control
14088	16766348	NM_014830 // ZBTB39 // zinc finger and BTB domain containing 39 // 12q13.3 // 9880 ///	ZBTB39	NM_014830	4.97319e-05	4.97319e-05	2.8651	2.8651	HIST1H1 up vs Control
9085	16713230	NM_001184785 // PARD3 // par-3 family cell polarity regulator // 10p11.21 // 56288 ///	PARD3	NM_001184785	4.97978e-05	4.97978e-05	5.14328	5.14328	HIST1H1 up vs Control
13035	16754771	OTTHUMT00000408180 // RP11-315E17.1 // novel transcript, antisense to PPFIA2 // --- //	RP11-315E17.1	OTTHUMT00000408180	4.99517e-05	4.99517e-05	0.301989	-3.31138	HIST1H1 down vs Control
12603	16749583	ENST00000182377 // FAR2 // fatty acyl CoA reductase 2 // 12p11.22 // 55711 /// ENST0000	FAR2	ENST00000182377	5.00158e-05	5.00158e-05	5.22796	5.22796	HIST1H1 up vs Control
11471	16737843	NM_002334 // LRP4 // low density lipoprotein receptor-related protein 4 // 11p11.2 // 4	LRP4	NM_002334	5.03064e-05	5.03064e-05	2.93922	2.93922	HIST1H1 up vs Control
40725	17029348	ENST00000461380 // NEU1 // sialidase 1 (lysosomal sialidase) // 6p21.3 // 4758 /// ENST	NEU1	ENST00000461380	5.03848e-05	5.03848e-05	1.89097	1.89097	HIST1H1 up vs Control
7415	16697463	NM_016066 // GLRX2 // glutaredoxin 2 // 1q31.2 // 51022 /// NM_197962 // GLRX2 // gluta	GLRX2	NM_016066	5.08404e-05	5.08404e-05	0.423069	-2.36368	HIST1H1 down vs Control
44116	17067696	NM_001159995 // NRG1 // neuregulin 1 // 8p12 // 3084 /// NM_001159996 // NRG1 // neureg	NRG1	NM_001159995	5.10775e-05	5.10775e-05	2.39252	2.39252	HIST1H1 up vs Control
34110	16966285	NM_004181 // UCHL1 // ubiquitin carboxyl-terminal esterase L1 (ubiquitin thiolesterase)	UCHL1	NM_004181	5.14776e-05	5.14776e-05	8.40132	8.40132	HIST1H1 up vs Control
27866	16900492	---		---	5.15884e-05	5.15884e-05	2.02046	2.02046	HIST1H1 up vs Control
13734	16762337	NM_001178091 // BCAT1 // branched chain amino-acid transaminase 1, cytosolic // 12p12.1	BCAT1	NM_001178091	5.16086e-05	5.16086e-05	4.42466	4.42466	HIST1H1 up vs Control
24074	16862721	NM_001271938 // MEGF8 // multiple EGF-like-domains 8 // 19q12 // 1954 /// NM_001410 //	MEGF8	NM_001271938	5.18191e-05	5.18191e-05	1.93989	1.93989	HIST1H1 up vs Control
21855	16841525	NM_006042 // HS3ST3A1 // heparan sulfate (glucosamine) 3-O-sulfotransferase 3A1 // 17p1	HS3ST3A1	NM_006042	5.19037e-05	5.19037e-05	3.47937	3.47937	HIST1H1 up vs Control
6519	16688269	NM_015139 // SLC35D1 // solute carrier family 35 (UDP-GlcA/UDP-GalNAc transporter), mem	SLC35D1	NM_015139	5.19516e-05	5.19516e-05	5.72995	5.72995	HIST1H1 up vs Control
6149	16684080	NM_002038 // IFI6 // interferon, alpha-inducible protein 6 // 1p35 // 2537 /// NM_02287	IFI6	NM_002038	5.19537e-05	5.19537e-05	3.3368	3.3368	HIST1H1 up vs Control
21840	16841435	NM_001004313 // TMEM220 // transmembrane protein 220 // 17p13.1 // 388335 /// ENST00000	TMEM220	NM_001004313	5.19602e-05	5.19602e-05	3.41632	3.41632	HIST1H1 up vs Control
22840	16851586	NM_012189 // CABYR // calcium binding tyrosine-(Y)-phosphorylation regulated // 18q11.2	CABYR	NM_012189	5.24573e-05	5.24573e-05	4.53691	4.53691	HIST1H1 up vs Control
18177	16803304	NM_145805 // ISL2 // ISL LIM homeobox 2 // 15q23 // 64843 /// ENST00000290759 // ISL2 /	ISL2	NM_145805	5.37207e-05	5.37207e-05	2.88426	2.88426	HIST1H1 up vs Control
45914	17084767	NM_003995 // NPR2 // natriuretic peptide receptor 2 // 9p21-p12 // 4882 /// ENST0000034	NPR2	NM_003995	5.37681e-05	5.37681e-05	0.637242	-1.56926	HIST1H1 down vs Control
31628	16938647	NM_178868 // CMTM8 // CKLF-like MARVEL transmembrane domain containing 8 // 3p22.3 // 1	CMTM8	NM_178868	5.43538e-05	5.43538e-05	1.76348	1.76348	HIST1H1 up vs Control
50941	17121198	NM_020759 // STARD9 // StAR-related lipid transfer (START) domain containing 9 // 15q15	STARD9	NM_020759	5.45202e-05	5.45202e-05	2.46812	2.46812	HIST1H1 up vs Control
39196	17013773	NM_005100 // AKAP12 // A kinase (PRKA) anchor protein 12 // 6q24-q25 // 9590 /// ENST00	AKAP12	NM_005100	5.47599e-05	5.47599e-05	3.47301	3.47301	HIST1H1 up vs Control
22792	16850998	NM_001142339 // GNAL // guanine nucleotide binding protein (G protein), alpha activatin	GNAL	NM_001142339	5.48174e-05	5.48174e-05	2.18789	2.18789	HIST1H1 up vs Control
40170	17023414	NM_001135648 // PTPRK // protein tyrosine phosphatase, receptor type, K // 6q22.2-q22.3	PTPRK	NM_001135648	5.49696e-05	5.49696e-05	3.10446	3.10446	HIST1H1 up vs Control
29035	16913065	NM_006404 // PROCR // protein C receptor, endothelial // 20q11.2 // 10544 /// XM_006723	PROCR	NM_006404	5.5165e-05	5.5165e-05	9.51551	9.51551	HIST1H1 up vs Control
4657	16668220	XM_005270773 // SYPL2 // synaptophysin-like 2 // 1p13.3 // 284612 /// ENST00000475497 /	SYPL2	XM_005270773	5.5467e-05	5.5467e-05	2.65301	2.65301	HIST1H1 up vs Control
45178	17077525	NM_004056 // CA8 // carbonic anhydrase VIII // 8q12.1 // 767 /// ENST00000317995 // CA8	CA8	NM_004056	5.55744e-05	5.55744e-05	5.45027	5.45027	HIST1H1 up vs Control
41981	17045425	NM_001193311 // SUGCT // succinyl-CoA:glutarate-CoA transferase // 7p14.1 // 79783 ///	SUGCT	NM_001193311	5.56482e-05	5.56482e-05	2.73993	2.73993	HIST1H1 up vs Control
35090	16975394	ENST00000295971 // RBM47 // RNA binding motif protein 47 // 4p14 // 54502 /// ENST00000	RBM47	ENST00000295971	5.63443e-05	5.63443e-05	0.342389	-2.92066	HIST1H1 down vs Control
44497	17071208	NM_018407 // LAPTM4B // lysosomal protein transmembrane 4 beta // 8q22.1 // 55353 /// E	LAPTM4B	NM_018407	5.63604e-05	5.63604e-05	4.48204	4.48204	HIST1H1 up vs Control
11204	16735545	NM_020645 // NRIP3 // nuclear receptor interacting protein 3 // 11p15.3 // 56675 /// EN	NRIP3	NM_020645	5.64369e-05	5.64369e-05	7.33556	7.33556	HIST1H1 up vs Control
20822	16830947	NM_001177801 // RANGRF // RAN guanine nucleotide release factor // 17p13.1 // 29098 ///	RANGRF	NM_001177801	5.67278e-05	5.67278e-05	3.65171	3.65171	HIST1H1 up vs Control
15723	16780322	XM_006719916 // DZIP1 // DAZ interacting zinc finger protein 1 // 13q32.1 // 22873 ///	DZIP1	XM_006719916	5.69086e-05	5.69086e-05	8.20464	8.20464	HIST1H1 up vs Control
12016	16743577	NM_000926 // PGR // progesterone receptor // 11q22-q23 // 5241 /// NM_001202474 // PGR	PGR	NM_000926	5.70999e-05	5.70999e-05	2.4204	2.4204	HIST1H1 up vs Control
37820	17000900	NM_003883 // HDAC3 // histone deacetylase 3 // 5q31 // 8841 /// ENST00000305264 // HDAC	HDAC3	NM_003883	5.74402e-05	5.74402e-05	1.56144	1.56144	HIST1H1 up vs Control
7726	16700515	NM_020808 // SIPA1L2 // signal-induced proliferation-associated 1 like 2 // 1q42.2 // 5	SIPA1L2	NM_020808	5.78418e-05	5.78418e-05	2.05672	2.05672	HIST1H1 up vs Control
24943	16871359	NM_001126056 // DMKN // dermokine // 19q13.12 // 93099 /// NM_001190347 // DMKN // derm	DMKN	NM_001126056	5.78952e-05	5.78952e-05	3.55428	3.55428	HIST1H1 up vs Control
44500	17071254	---		---	5.80444e-05	5.80444e-05	0.406487	-2.4601	HIST1H1 down vs Control
51887	17123092	ENST00000421572 // DGCR5 // DiGeorge syndrome critical region gene 5 (non-protein codin	DGCR5	ENST00000421572	5.83431e-05	5.83431e-05	1.69845	1.69845	HIST1H1 up vs Control
48540	17109503	NM_000292 // PHKA2 // phosphorylase kinase, alpha 2 (liver) // Xp22.2-p22.1 // 5256 ///	PHKA2	NM_000292	5.85491e-05	5.85491e-05	2.43306	2.43306	HIST1H1 up vs Control
10098	16723662	NM_014344 // FJX1 // four jointed box 1 (Drosophila) // 11p13 // 24147 /// ENST00000317	FJX1	NM_014344	5.85838e-05	5.85838e-05	6.95569	6.95569	HIST1H1 up vs Control
51854	17123026	ENST00000508033 // SLC25A15P5 // solute carrier family 25 (mitochondrial carrier; ornit	SLC25A15P5	ENST00000508033	5.86959e-05	5.86959e-05	0.531177	-1.88261	HIST1H1 down vs Control
25823	16879863	NM_002354 // EPCAM // epithelial cell adhesion molecule // 2p21 // 4072 /// ENST0000026	EPCAM	NM_002354	5.88528e-05	5.88528e-05	0.10288	-9.72007	HIST1H1 down vs Control
33707	16962333	NM_001007225 // IGF2BP2 // insulin-like growth factor 2 mRNA binding protein 2 // 3q27.	IGF2BP2	NM_001007225	5.93226e-05	5.93226e-05	3.48078	3.48078	HIST1H1 up vs Control
27692	16899150	NM_001135040 // DCTN1 // dynactin 1 // 2p13 // 1639 /// NM_001190836 // DCTN1 // dynact	DCTN1	NM_001135040	5.97107e-05	5.97107e-05	2.69726	2.69726	HIST1H1 up vs Control
9238	16714699	XR_428729 // RHOBTB1 // Rho-related BTB domain containing 1 // 10q21.2 // 9886 /// BC03	RHOBTB1	XR_428729	5.98126e-05	5.98126e-05	2.75317	2.75317	HIST1H1 up vs Control
22281	16845973	NM_001193465 // KANSL1 // KAT8 regulatory NSL complex subunit 1 // 17q21.31 // 284058 /	KANSL1	NM_001193465	5.98492e-05	5.98492e-05	2.08857	2.08857	HIST1H1 up vs Control
27465	16897026	NM_006887 // ZFP36L2 // ZFP36 ring finger protein-like 2 // 2p22.3-p21 // 678 /// ENST0	ZFP36L2	NM_006887	6.04404e-05	6.04404e-05	1.61904	1.61904	HIST1H1 up vs Control
26488	16886564	NM_052905 // FMNL2 // formin-like 2 // 2q23.3 // 114793 /// ENST00000288670 // FMNL2 //	FMNL2	NM_052905	6.12077e-05	6.12077e-05	6.40298	6.40298	HIST1H1 up vs Control
6396	16686865	NM_001286238 // SPATA6 // spermatogenesis associated 6 // 1p33 // 54558 /// NM_00128623	SPATA6	NM_001286238	6.12758e-05	6.12758e-05	2.00322	2.00322	HIST1H1 up vs Control
15058	16774679	NM_021999 // ITM2B // integral membrane protein 2B // 13q14.3 // 9445 /// ENST000003785	ITM2B	NM_021999	6.16699e-05	6.16699e-05	0.450324	-2.22063	HIST1H1 down vs Control
20289	16825855	NM_138447 // ZNF689 // zinc finger protein 689 // 16p11.2 // 115509 /// NR_073480 // ZN	ZNF689	NM_138447	6.16833e-05	6.16833e-05	3.93848	3.93848	HIST1H1 up vs Control
49017	17114288	NM_001164617 // GPC3 // glypican 3 // Xq26.1 // 2719 /// NM_001164618 // GPC3 // glypic	GPC3	NM_001164617	6.16884e-05	6.16884e-05	5.1507	5.1507	HIST1H1 up vs Control
14874	16773057	NM_024026 // MRPL57 // mitochondrial ribosomal protein L57 // 13q12.11 // 78988 /// ENS	MRPL57	NM_024026	6.19536e-05	6.19536e-05	0.463056	-2.15956	HIST1H1 down vs Control
53243	17125836	NM_198552 // FAM89A // family with sequence similarity 89, member A // 1q42.2 // 375061	FAM89A	NM_198552	6.24523e-05	6.24523e-05	8.2712	8.2712	HIST1H1 up vs Control
4894	16670739	NM_006818 // MLLT11 // myeloid/lymphoid or mixed-lineage leukemia (trithorax homolog, D	MLLT11	NM_006818	6.34222e-05	6.34222e-05	5.22066	5.22066	HIST1H1 up vs Control
42993	17056143	NM_024014 // HOXA6 // homeobox A6 // 7p15.2 // 3203 /// ENST00000222728 // HOXA6 // hom	HOXA6	NM_024014	6.36759e-05	6.36759e-05	2.69975	2.69975	HIST1H1 up vs Control
3193	16656627	---		---	6.3802e-05	6.3802e-05	0.367268	-2.7228	HIST1H1 down vs Control
51667	17122652	ENST00000409898 // LINC00152 // long intergenic non-protein coding RNA 152 // 2p11.2 //	LINC00152	ENST00000409898	6.3946e-05	6.3946e-05	2.74392	2.74392	HIST1H1 up vs Control
14381	16769419	ENST00000547583 // GLT8D2 // glycosyltransferase 8 domain containing 2 // 12q // 83468	GLT8D2	ENST00000547583	6.40134e-05	6.40134e-05	3.14914	3.14914	HIST1H1 up vs Control
25159	16873541	NM_001103149 // PNMAL1 // paraneoplastic Ma antigen family-like 1 // 19q13.32 // 55228	PNMAL1	NM_001103149	6.41584e-05	6.41584e-05	2.13169	2.13169	HIST1H1 up vs Control
11908	16742454	NM_001128620 // PAK1 // p21 protein (Cdc42/Rac)-activated kinase 1 // 11q13-q14 // 5058	PAK1	NM_001128620	6.48974e-05	6.48974e-05	3.10033	3.10033	HIST1H1 up vs Control
12714	16751020	NM_003076 // SMARCD1 // SWI/SNF related, matrix associated, actin dependent regulator o	SMARCD1	NM_003076	6.51068e-05	6.51068e-05	2.66753	2.66753	HIST1H1 up vs Control
45000	17075852	NM_001258211 // FBXO16 // F-box protein 16 // 8p21.1 // 157574 /// NM_172366 // FBXO16	FBXO16	NM_001258211	6.52298e-05	6.52298e-05	0.563655	-1.77414	HIST1H1 down vs Control
39582	17017172	NM_004640 // DDX39B // DEAD (Asp-Glu-Ala-Asp) box polypeptide 39B // 6p21.3 // 7919 ///	DDX39B	NM_004640	6.60501e-05	6.60501e-05	1.82646	1.82646	HIST1H1 up vs Control
50025	17118950	ENST00000546682 // IPW // imprinted in Prader-Willi syndrome (non-protein coding) // 15	IPW	ENST00000546682	6.67151e-05	6.67151e-05	0.150664	-6.63728	HIST1H1 down vs Control
18265	16804228	NR_003654 // SCAND2P // SCAN domain containing 2 pseudogene // 15q25.2 // 54581 /// NR_	SCAND2P	NR_003654	6.68369e-05	6.68369e-05	1.9992	1.9992	HIST1H1 up vs Control
31615	16938527	NM_001003792 // RBMS3 // RNA binding motif, single stranded interacting protein 3 // 3p	RBMS3	NM_001003792	6.69727e-05	6.69727e-05	1.77491	1.77491	HIST1H1 up vs Control
51476	17122270	---		---	6.74858e-05	6.74858e-05	6.84013	6.84013	HIST1H1 up vs Control
26610	16887927	ENST00000249504 // HOXD11 // homeobox D11 // 2q31.1 // 3237 /// OTTHUMT00000359250 // H	HOXD11	ENST00000249504	6.77083e-05	6.77083e-05	4.019	4.019	HIST1H1 up vs Control
13489	16759619	OTTHUMT00000397133 // RP11-46H11.3 // novel transcript // --- // ---	RP11-46H11.3	OTTHUMT00000397133	6.81763e-05	6.81763e-05	0.535053	-1.86897	HIST1H1 down vs Control
35316	16977624	ENST00000295886 // NKX6-1 // NK6 homeobox 1 // 4q21.33 // 4825 /// OTTHUMT00000252814 /	NKX6-1	ENST00000295886	6.83727e-05	6.83727e-05	1.84293	1.84293	HIST1H1 up vs Control
26020	16881818	NM_001271662 // SEMA4F // sema domain, immunoglobulin domain (Ig), transmembrane domain	SEMA4F	NM_001271662	6.85024e-05	6.85024e-05	2.59376	2.59376	HIST1H1 up vs Control
51591	17122500	ENST00000409139 // LINC00152 // long intergenic non-protein coding RNA 152 // 2p11.2 //	LINC00152	ENST00000409139	6.86839e-05	6.86839e-05	3.75913	3.75913	HIST1H1 up vs Control
29686	16919289	NM_052846 // EMILIN3 // elastin microfibril interfacer 3 // 20q12 // 90187 /// ENST0000	EMILIN3	NM_052846	6.87633e-05	6.87633e-05	6.13262	6.13262	HIST1H1 up vs Control
13538	16760082	NM_001144958 // EFCAB4B // EF-hand calcium binding domain 4B // 12p13.32 // 84766 /// X	EFCAB4B	NM_001144958	6.87679e-05	6.87679e-05	1.81926	1.81926	HIST1H1 up vs Control
15168	16775434	NM_005358 // LMO7 // LIM domain 7 // 13q22.2 // 4008 /// NM_015842 // LMO7 // LIM domai	LMO7	NM_005358	6.90036e-05	6.90036e-05	2.2121	2.2121	HIST1H1 up vs Control
18463	16806249	NM_000275 // OCA2 // oculocutaneous albinism II // 15q // 4948 /// ENST00000353809 // O	OCA2	NM_000275	6.91081e-05	6.91081e-05	2.81298	2.81298	HIST1H1 up vs Control
34312	16968331	NM_004464 // FGF5 // fibroblast growth factor 5 // 4q21 // 2250 /// ENST00000312465 //	FGF5	NM_004464	6.92484e-05	6.92484e-05	1.64848	1.64848	HIST1H1 up vs Control
38391	17006122	NM_002127 // HLA-G // major histocompatibility complex, class I, G // 6p21.3 // 3135 //	HLA-G	NM_002127	6.97127e-05	6.97127e-05	1.79567	1.79567	HIST1H1 up vs Control
25256	16874375	NM_001171937 // FUZ // fuzzy planar cell polarity protein // 19q13.33 // 80199 /// NM_0	FUZ	NM_001171937	6.97775e-05	6.97775e-05	3.78279	3.78279	HIST1H1 up vs Control
4805	16669821	NM_153713 // LIX1L // Lix1 homolog (mouse)-like // 1q21.1 // 128077 /// ENST00000604000	LIX1L	NM_153713	6.97973e-05	6.97973e-05	6.88912	6.88912	HIST1H1 up vs Control
47155	17096493	NM_005458 // GABBR2 // gamma-aminobutyric acid (GABA) B receptor, 2 // 9q22.1-q22.3 //	GABBR2	NM_005458	7.0532e-05	7.0532e-05	3.62976	3.62976	HIST1H1 up vs Control
39048	17012304	NM_012259 // HEY2 // hes-related family bHLH transcription factor with YRPW motif 2 //	HEY2	NM_012259	7.06775e-05	7.06775e-05	6.28217	6.28217	HIST1H1 up vs Control
40016	17021738	NM_021813 // BACH2 // BTB and CNC homology 1, basic leucine zipper transcription factor	BACH2	NM_021813	7.1648e-05	7.1648e-05	2.68868	2.68868	HIST1H1 up vs Control
32098	16944010	NM_033254 // BOC // BOC cell adhesion associated, oncogene regulated // 3q13.2 // 91653	BOC	NM_033254	7.16874e-05	7.16874e-05	1.4449	1.4449	HIST1H1 up vs Control
42775	17053864	NR_028090 // PAXIP1-AS1 // PAXIP1 antisense RNA 1 (head to head) // 7q36.2 // 202781 //	PAXIP1-AS1	NR_028090	7.18089e-05	7.18089e-05	0.53295	-1.87635	HIST1H1 down vs Control
45124	17077004	NM_003068 // SNAI2 // snail family zinc finger 2 // 8q11 // 6591 /// ENST00000020945 //	SNAI2	NM_003068	7.18912e-05	7.18912e-05	15.3777	15.3777	HIST1H1 up vs Control
5520	16677723	M60721 // HLX // H2.0-like homeobox // 1q41 // 3142 /// ENST00000549319 // HLX // H2.0-	HLX	M60721	7.1975e-05	7.1975e-05	2.23812	2.23812	HIST1H1 up vs Control
14019	16765404	ENST00000548263 // CALCOCO1 // calcium binding and coiled-coil domain 1 // 12q13.13 //	CALCOCO1	ENST00000548263	7.20984e-05	7.20984e-05	2.21155	2.21155	HIST1H1 up vs Control
31618	16938562	NM_001024847 // TGFBR2 // transforming growth factor, beta receptor II (70/80kDa) // 3p	TGFBR2	NM_001024847	7.23166e-05	7.23166e-05	4.50848	4.50848	HIST1H1 up vs Control
30887	16930598	NM_017590 // ZC3H7B // zinc finger CCCH-type containing 7B // 22q13.2 // 23264 /// ENST	ZC3H7B	NM_017590	7.34518e-05	7.34518e-05	1.79917	1.79917	HIST1H1 up vs Control
5912	16681323	NM_001042681 // RERE // arginine-glutamic acid dipeptide (RE) repeats // 1p36.23 // 473	RERE	NM_001042681	7.36612e-05	7.36612e-05	2.29567	2.29567	HIST1H1 up vs Control
48371	17107676	NM_001177466 // MAMLD1 // mastermind-like domain containing 1 // Xq28 // 10046 /// NM_0	MAMLD1	NM_001177466	7.38623e-05	7.38623e-05	2.83728	2.83728	HIST1H1 up vs Control
40778	17030147	NM_001098479 // HLA-F // major histocompatibility complex, class I, F // 6p21.3 // 3134	HLA-F	NM_001098479	7.3894e-05	7.3894e-05	1.89323	1.89323	HIST1H1 up vs Control
40977	17032837	NM_001098479 // HLA-F // major histocompatibility complex, class I, F // 6p21.3 // 3134	HLA-F	NM_001098479	7.3894e-05	7.3894e-05	1.89323	1.89323	HIST1H1 up vs Control
41353	17037629	NM_001098479 // HLA-F // major histocompatibility complex, class I, F // 6p21.3 // 3134	HLA-F	NM_001098479	7.3894e-05	7.3894e-05	1.89323	1.89323	HIST1H1 up vs Control
6119	16683719	NM_178422 // PAQR7 // progestin and adipoQ receptor family member VII // 1p36.11 // 164	PAQR7	NM_178422	7.39521e-05	7.39521e-05	1.62989	1.62989	HIST1H1 up vs Control
23414	16856031	NM_014643 // ZNF516 // zinc finger protein 516 // 18q23 // 9658 /// ENST00000443185 //	ZNF516	NM_014643	7.4422e-05	7.4422e-05	2.18068	2.18068	HIST1H1 up vs Control
37185	16995241	NM_001168316 // UGT3A2 // UDP glycosyltransferase 3 family, polypeptide A2 // 5p13.2 //	UGT3A2	NM_001168316	7.46769e-05	7.46769e-05	3.35704	3.35704	HIST1H1 up vs Control
42134	17046664	NM_001167961 // KCTD7 // potassium channel tetramerization domain containing 7 // 7q11.	KCTD7	NM_001167961	7.49171e-05	7.49171e-05	2.11003	2.11003	HIST1H1 up vs Control
10912	16732755	NM_001286563 // GRAMD1B // GRAM domain containing 1B // 11q24.1 // 57476 /// NM_0012865	GRAMD1B	NM_001286563	7.57828e-05	7.57828e-05	3.05563	3.05563	HIST1H1 up vs Control
34970	16974349	ENST00000002596 // HS3ST1 // heparan sulfate (glucosamine) 3-O-sulfotransferase 1 // 4p	HS3ST1	ENST00000002596	7.58931e-05	7.58931e-05	0.696924	-1.43488	HIST1H1 down vs Control
12154	16744731	NM_001281748 // SIK3 // SIK family kinase 3 // 11q23.3 // 23387 /// NM_001281749 // SIK	SIK3	NM_001281748	7.61387e-05	7.61387e-05	2.03129	2.03129	HIST1H1 up vs Control
20662	16829130	NM_000101 // CYBA // cytochrome b-245, alpha polypeptide // 16q24 // 1535 /// ENST00000	CYBA	NM_000101	7.62453e-05	7.62453e-05	4.55306	4.55306	HIST1H1 up vs Control
17905	16800355	NM_001167941 // WDR76 // WD repeat domain 76 // 15q15.3 // 79968 /// NM_024908 // WDR76	WDR76	NM_001167941	7.62732e-05	7.62732e-05	2.88019	2.88019	HIST1H1 up vs Control
34166	16966855	NM_000222 // KIT // v-kit Hardy-Zuckerman 4 feline sarcoma viral oncogene homolog // 4q	KIT	NM_000222	7.64948e-05	7.64948e-05	5.4905	5.4905	HIST1H1 up vs Control
41770	17043294	NM_003088 // FSCN1 // fascin actin-bundling protein 1 // 7p22 // 6624 /// ENST000003823	FSCN1	NM_003088	7.66068e-05	7.66068e-05	6.60105	6.60105	HIST1H1 up vs Control
29558	16918023	AK125058 // ACSS1 // acyl-CoA synthetase short-chain family member 1 // 20p11.23-p11.21	ACSS1	AK125058	7.67381e-05	7.67381e-05	2.31468	2.31468	HIST1H1 up vs Control
41125	17034570	NM_006411 // AGPAT1 // 1-acylglycerol-3-phosphate O-acyltransferase 1 // 6p21.3 // 1055	AGPAT1	NM_006411	7.69317e-05	7.69317e-05	1.60113	1.60113	HIST1H1 up vs Control
5787	16679847	OTTHUMT00000097321 // AL672294.1 // putative novel transcript // --- // ---	AL672294.1	OTTHUMT00000097321	7.73226e-05	7.73226e-05	0.50607	-1.97601	HIST1H1 down vs Control
5517	16677698	NM_022746 // MARC1 // mitochondrial amidoxime reducing component 1 // 1q41 // 64757 ///	2016-03-01	NM_022746	7.7734e-05	7.7734e-05	0.272582	-3.66862	HIST1H1 down vs Control
5690	16679020	NM_080738 // EDARADD // EDAR-associated death domain // 1q42.3 // 128178 /// ENST000003	EDARADD	NM_080738	7.83507e-05	7.83507e-05	2.18569	2.18569	HIST1H1 up vs Control
38933	17011397	NM_003269 // NR2E1 // nuclear receptor subfamily 2, group E, member 1 // 6q21 // 7101 /	NR2E1	NM_003269	7.87362e-05	7.87362e-05	4.7248	4.7248	HIST1H1 up vs Control
21881	16841768	NM_181716 // CENPV // centromere protein V // 17p11.2 // 201161 /// ENST00000299736 //	CENPV	NM_181716	7.89109e-05	7.89109e-05	5.7812	5.7812	HIST1H1 up vs Control
38342	17005844	---		---	7.95715e-05	7.95715e-05	3.70453	3.70453	HIST1H1 up vs Control
10979	16733377	NM_001167681 // FLI1 // Fli-1 proto-oncogene, ETS transcription factor // 11q24.1-q24.3	FLI1	NM_001167681	7.97397e-05	7.97397e-05	2.73671	2.73671	HIST1H1 up vs Control
39576	17017126	ENST00000487245 // HLA-C // major histocompatibility complex, class I, C // 6p21.3 // 3	HLA-C	ENST00000487245	7.97739e-05	7.97739e-05	2.99791	2.99791	HIST1H1 up vs Control
31085	16932867	NM_001282112 // TOP3B // topoisomerase (DNA) III beta // 22q11.22 // 8940 /// NM_001282	TOP3B	NM_001282112	7.99854e-05	7.99854e-05	1.65281	1.65281	HIST1H1 up vs Control
20901	16831800	NM_004140 // LLGL1 // lethal giant larvae homolog 1 (Drosophila) // 17p11.2 // 3996 ///	LLGL1	NM_004140	8.06029e-05	8.06029e-05	1.6679	1.6679	HIST1H1 up vs Control
34467	16969911	NM_001127493 // ANK2 // ankyrin 2, neuronal // 4q25-q27 // 287 /// NM_001148 // ANK2 //	ANK2	NM_001127493	8.08869e-05	8.08869e-05	2.73994	2.73994	HIST1H1 up vs Control
43082	17056861	NM_001635 // AMPH // amphiphysin // 7p14-p13 // 273 /// ENST00000356264 // AMPH // amph	AMPH	NM_001635	8.1515e-05	8.1515e-05	3.17564	3.17564	HIST1H1 up vs Control
43008	17056248	NM_019029 // CPVL // carboxypeptidase, vitellogenic-like // 7p15.1 // 54504 /// NM_0313	CPVL	NM_019029	8.28008e-05	8.28008e-05	4.76679	4.76679	HIST1H1 up vs Control
27567	16897946	NM_018014 // BCL11A // B-cell CLL/lymphoma 11A (zinc finger protein) // 2p16.1 // 53335	BCL11A	NM_018014	8.44893e-05	8.44893e-05	2.89167	2.89167	HIST1H1 up vs Control
16332	16785789	NM_020692 // GALNT16 // polypeptide N-acetylgalactosaminyltransferase 16 // 14q24.1 //	GALNT16	NM_020692	8.45561e-05	8.45561e-05	5.17752	5.17752	HIST1H1 up vs Control
21745	16840318	NM_001162371 // LOC728392 // uncharacterized LOC728392 // 17p13.2 // 728392 /// ENST000	LOC728392	NM_001162371	8.46819e-05	8.46819e-05	11.0031	11.0031	HIST1H1 up vs Control
25146	16873453	NM_004819 // SYMPK // symplekin // 19q13.3 // 8189 /// ENST00000245934 // SYMPK // symp	SYMPK	NM_004819	8.51042e-05	8.51042e-05	1.75165	1.75165	HIST1H1 up vs Control
33505	16960355	AL832780 // TM4SF1 // transmembrane 4 L six family member 1 // 3q21-q25 // 4071 /// NM_	TM4SF1	AL832780	8.5398e-05	8.5398e-05	0.176923	-5.65217	HIST1H1 down vs Control
47287	17097914	NM_001286840 // PHF19 // PHD finger protein 19 // 9q33.2 // 26147 /// NM_015651 // PHF1	PHF19	NM_001286840	8.5641e-05	8.5641e-05	1.79864	1.79864	HIST1H1 up vs Control
21195	16834766	NM_002087 // GRN // granulin // 17q21.32 // 2896 /// ENST00000053867 // GRN // granulin	GRN	NM_002087	8.56602e-05	8.56602e-05	2.5024	2.5024	HIST1H1 up vs Control
22744	16850595	NM_032048 // EMILIN2 // elastin microfibril interfacer 2 // 18p11.3 // 84034 /// ENST00	EMILIN2	NM_032048	8.62457e-05	8.62457e-05	4.13498	4.13498	HIST1H1 up vs Control
34134	16966514	NM_020453 // ATP10D // ATPase, class V, type 10D // 4p12 // 57205 /// XM_006714024 // A	ATP10D	NM_020453	8.66347e-05	8.66347e-05	4.94595	4.94595	HIST1H1 up vs Control
16834	16790261	---		---	8.73334e-05	8.73334e-05	0.282288	-3.54248	HIST1H1 down vs Control
24051	16862462	NM_007040 // HNRNPUL1 // heterogeneous nuclear ribonucleoprotein U-like 1 // 19q13.2 //	HNRNPUL1	NM_007040	8.74439e-05	8.74439e-05	1.74554	1.74554	HIST1H1 up vs Control
25158	16873534	NM_032040 // CCDC8 // coiled-coil domain containing 8 // 19q13.32 // 83987 /// ENST0000	CCDC8	NM_032040	8.79966e-05	8.79966e-05	2.57525	2.57525	HIST1H1 up vs Control
13621	16761148	NR_033399 // DDX12P // DEAD/H (Asp-Glu-Ala-Asp/His) box polypeptide 12, pseudogene // 1	DDX12P	NR_033399	8.79969e-05	8.79969e-05	1.86594	1.86594	HIST1H1 up vs Control
20641	16828964	NR_033925 // FENDRR // FOXF1 adjacent non-coding developmental regulatory RNA // 16q24.	FENDRR	NR_033925	8.83726e-05	8.83726e-05	3.18723	3.18723	HIST1H1 up vs Control
4115	16662664	NM_001031740 // MANEAL // mannosidase, endo-alpha-like // 1p34.3 // 149175 /// NM_15249	MANEAL	NM_001031740	8.84062e-05	8.84062e-05	2.22326	2.22326	HIST1H1 up vs Control
19996	16822728	NM_001114331 // CLCN7 // chloride channel, voltage-sensitive 7 // 16p13 // 1186 /// NM_	CLCN7	NM_001114331	8.84153e-05	8.84153e-05	2.4798	2.4798	HIST1H1 up vs Control
34802	16972824	NM_020225 // STOX2 // storkhead box 2 // 4q35.1 // 56977 /// ENST00000308497 // STOX2 /	STOX2	NM_020225	8.86396e-05	8.86396e-05	3.31663	3.31663	HIST1H1 up vs Control
26838	16889958	NM_001285549 // ZDBF2 // zinc finger, DBF-type containing 2 // 2q33.3 // 57683 /// NM_0	ZDBF2	NM_001285549	8.88069e-05	8.88069e-05	4.38526	4.38526	HIST1H1 up vs Control
27387	16896139	NM_001253826 // GALNT14 // polypeptide N-acetylgalactosaminyltransferase 14 // 2p23.1 /	GALNT14	NM_001253826	8.88265e-05	8.88265e-05	2.32323	2.32323	HIST1H1 up vs Control
53162	17125652	NR_026975 // FIRRE // firre intergenic repeating RNA element // Xq26.2 // 286467 /// EN	FIRRE	NR_026975	8.9106e-05	8.9106e-05	4.48589	4.48589	HIST1H1 up vs Control
8619	16708796	NM_032727 // INA // internexin neuronal intermediate filament protein, alpha // 10q24.3	INA	NM_032727	8.96646e-05	8.96646e-05	10.4173	10.4173	HIST1H1 up vs Control
23869	16860450	NM_014717 // ZNF536 // zinc finger protein 536 // 19q12 // 9745 /// XM_006723512 // ZNF	ZNF536	NM_014717	8.99822e-05	8.99822e-05	2.65494	2.65494	HIST1H1 up vs Control
51672	17122662	ENST00000437561 // LINC00152 // long intergenic non-protein coding RNA 152 // 2p11.2 //	LINC00152	ENST00000437561	9.00106e-05	9.00106e-05	1.82227	1.82227	HIST1H1 up vs Control
48750	17111808	uc004dye.1 // PDZD11 // PDZ domain containing 11 // Xq13.1 // 51248 /// NM_016484 // PD	PDZD11	uc004dye.1	9.01972e-05	9.01972e-05	1.54291	1.54291	HIST1H1 up vs Control
12410	16747661	NR_029779 // MIR200C // microRNA 200c // 12p13.31 // 406985 /// ENST00000384980 // MIR2	MIR200C	NR_029779	9.09051e-05	9.09051e-05	0.238667	-4.18993	HIST1H1 down vs Control
22352	16846568	NM_032595 // PPP1R9B // protein phosphatase 1, regulatory subunit 9B // 17q21.33 // 846	PPP1R9B	NM_032595	9.1171e-05	9.1171e-05	1.77253	1.77253	HIST1H1 up vs Control
48024	17104587	NM_005120 // MED12 // mediator complex subunit 12 // Xq13 // 9968 /// ENST00000333646 /	MED12	NM_005120	9.11768e-05	9.11768e-05	2.15497	2.15497	HIST1H1 up vs Control
19085	16813325	AK057584 // HDDC3 // HD domain containing 3 // 15q26.1 // 374659 /// NM_001286451 // HD	HDDC3	AK057584	9.15238e-05	9.15238e-05	1.74085	1.74085	HIST1H1 up vs Control
46658	17092268	NM_000170 // GLDC // glycine dehydrogenase (decarboxylating) // 9p22 // 2731 /// ENST00	GLDC	NM_000170	9.18589e-05	9.18589e-05	0.334282	-2.99149	HIST1H1 down vs Control
50977	17121270	ENST00000558447 // TJP1 // tight junction protein 1 // 15q13 // 7082 /// OTTHUMT0000041	TJP1	ENST00000558447	9.19382e-05	9.19382e-05	3.1344	3.1344	HIST1H1 up vs Control
50933	17121182	NM_020759 // STARD9 // StAR-related lipid transfer (START) domain containing 9 // 15q15	STARD9	NM_020759	9.2952e-05	9.2952e-05	2.87803	2.87803	HIST1H1 up vs Control
35241	16976926	NM_003948 // CDKL2 // cyclin-dependent kinase-like 2 (CDC2-related kinase) // 4q21.1 //	CDKL2	NM_003948	9.40574e-05	9.40574e-05	2.0192	2.0192	HIST1H1 up vs Control
3637	16658005	NM_007033 // RER1 // retention in endoplasmic reticulum sorting receptor 1 // 1p36 // 1	RER1	NM_007033	9.43662e-05	9.43662e-05	0.65268	-1.53214	HIST1H1 down vs Control
31274	16934597	---		---	9.45339e-05	9.45339e-05	1.70021	1.70021	HIST1H1 up vs Control
19860	16821330	NM_002661 // PLCG2 // phospholipase C, gamma 2 (phosphatidylinositol-specific) // 16q24	PLCG2	NM_002661	9.48239e-05	9.48239e-05	3.77707	3.77707	HIST1H1 up vs Control
7778	16701077	NM_000143 // FH // fumarate hydratase // 1q42.1 // 2271 /// ENST00000366560 // FH // fu	FH	NM_000143	9.55117e-05	9.55117e-05	0.326518	-3.06262	HIST1H1 down vs Control
46395	17089027	ENST00000353214 // ARPC5L // actin related protein 2/3 complex, subunit 5-like // 9q33.	ARPC5L	ENST00000353214	9.6345e-05	9.6345e-05	0.640786	-1.56058	HIST1H1 down vs Control
21964	16842484	NM_001113434 // C17orf51 // chromosome 17 open reading frame 51 // 17p11.2 // 339263 //	C17orf51	NM_001113434	9.63488e-05	9.63488e-05	3.08913	3.08913	HIST1H1 up vs Control
10927	16732850	NM_052959 // PANX3 // pannexin 3 // 11q24.2 // 116337 /// ENST00000284288 // PANX3 // p	PANX3	NM_052959	9.64016e-05	9.64016e-05	0.654203	-1.52858	HIST1H1 down vs Control
6281	16685571	ENST00000483132 // FHL3 // four and a half LIM domains 3 // 1p34 // 2275 /// AK309179 /	FHL3	ENST00000483132	9.65351e-05	9.65351e-05	5.33796	5.33796	HIST1H1 up vs Control
35306	16977502	NM_001130716 // PLAC8 // placenta-specific 8 // 4q21.22 // 51316 /// NM_016619 // PLAC8	PLAC8	NM_001130716	9.72733e-05	9.72733e-05	1.92677	1.92677	HIST1H1 up vs Control
18999	16812598	NM_001079533 // CPEB1 // cytoplasmic polyadenylation element binding protein 1 // 15q25	CPEB1	NM_001079533	9.72828e-05	9.72828e-05	2.03318	2.03318	HIST1H1 up vs Control
25012	16872163	ENST00000598394 // FBXO27 // F-box protein 27 // 19q13.2 // 126433 /// OTTHUMT000004632	FBXO27	ENST00000598394	9.74933e-05	9.74933e-05	1.81173	1.81173	HIST1H1 up vs Control
44983	17075628	NM_022659 // EBF2 // early B-cell factor 2 // 8p21.2 // 64641 /// ENST00000520164 // EB	EBF2	NM_022659	9.80356e-05	9.80356e-05	5.16974	5.16974	HIST1H1 up vs Control
23535	16857258	NM_001048201 // UHRF1 // ubiquitin-like with PHD and ring finger domains 1 // 19p13.3 /	UHRF1	NM_001048201	9.81557e-05	9.81557e-05	2.61703	2.61703	HIST1H1 up vs Control
15798	16780929	NM_001845 // COL4A1 // collagen, type IV, alpha 1 // 13q34 // 1282 /// ENST00000375820	COL4A1	NM_001845	9.85211e-05	9.85211e-05	2.88366	2.88366	HIST1H1 up vs Control
7715	16700456	ENST00000494111 // FAM89A // family with sequence similarity 89, member A // 1q42.2 //	FAM89A	ENST00000494111	9.85644e-05	9.85644e-05	2.36183	2.36183	HIST1H1 up vs Control
12713	16750996	NM_001095 // ASIC1 // acid-sensing (proton-gated) ion channel 1 // 12q12 // 41 /// NM_0	ASIC1	NM_001095	9.98161e-05	9.98161e-05	4.14043	4.14043	HIST1H1 up vs Control
42449	17050497	NM_001166345 // MDFIC // MyoD family inhibitor domain containing // 7q31.1-q31.2 // 299	MDFIC	NM_001166345	0.00010033	0.00010033	1.89165	1.89165	HIST1H1 up vs Control
12895	16753064	NM_001111270 // ARHGEF25 // Rho guanine nucleotide exchange factor (GEF) 25 // 12q13.3	ARHGEF25	NM_001111270	0.000100473	0.000100473	5.37995	5.37995	HIST1H1 up vs Control
14396	16769569	NM_014840 // NUAK1 // NUAK family, SNF1-like kinase, 1 // 12q23.3 // 9891 /// ENST00000	NUAK1	NM_014840	0.000100874	0.000100874	1.98238	1.98238	HIST1H1 up vs Control
16969	16791991	NM_020529 // NFKBIA // nuclear factor of kappa light polypeptide gene enhancer in B-cel	NFKBIA	NM_020529	0.000101186	0.000101186	0.362171	-2.76113	HIST1H1 down vs Control
51589	17122496	ENST00000439362 // LINC00152 // long intergenic non-protein coding RNA 152 // 2p11.2 //	LINC00152	ENST00000439362	0.00010135	0.00010135	2.98954	2.98954	HIST1H1 up vs Control
9444	16716782	NM_020992 // PDLIM1 // PDZ and LIM domain 1 // 10q23.1 // 9124 /// ENST00000329399 // P	PDLIM1	NM_020992	0.000101755	0.000101755	3.30605	3.30605	HIST1H1 up vs Control
27867	16900494	---		---	0.00010195	0.00010195	2.15918	2.15918	HIST1H1 up vs Control
20502	16827679	NM_000903 // NQO1 // NAD(P)H dehydrogenase, quinone 1 // 16q22.1 // 1728 /// NM_0010254	NQO1	NM_000903	0.000101966	0.000101966	0.11486	-8.70626	HIST1H1 down vs Control
26068	16882277	NM_003761 // VAMP8 // vesicle-associated membrane protein 8 // 2p12-p11.2 // 8673 /// E	VAMP8	NM_003761	0.000103514	0.000103514	0.190039	-5.26209	HIST1H1 down vs Control
13343	16757915	NM_014868 // RNF10 // ring finger protein 10 // 12q24.31 // 9921 /// ENST00000325954 //	RNF10	NM_014868	0.000104189	0.000104189	0.844768	-1.18376	HIST1H1 down vs Control
3989	16661533	NM_178191 // ATPIF1 // ATPase inhibitory factor 1 // 1p35.3 // 93974 /// ENST0000046564	ATPIF1	NM_178191	0.000105138	0.000105138	0.607221	-1.64685	HIST1H1 down vs Control
48699	17111149	NM_001282622 // KDM5C // lysine (K)-specific demethylase 5C // Xp11.22-p11.21 // 8242 /	KDM5C	NM_001282622	0.000105669	0.000105669	1.91626	1.91626	HIST1H1 up vs Control
41478	17039314	NR_037853 // ATP6V1G2-DDX39B // ATP6V1G2-DDX39B readthrough (NMD candidate) // 6p // 10	ATP6V1G2-DDX39B	NR_037853	0.000105689	0.000105689	1.56111	1.56111	HIST1H1 up vs Control
8998	16712435	NM_001010911 // CASC10 // cancer susceptibility candidate 10 // 10p12.31 // 399726 ///	CASC10	NM_001010911	0.000106941	0.000106941	3.32261	3.32261	HIST1H1 up vs Control
15539	16778849	NM_002298 // LCP1 // lymphocyte cytosolic protein 1 (L-plastin) // 13q14.3 // 3936 ///	LCP1	NM_002298	0.000107155	0.000107155	0.0833456	-11.9982	HIST1H1 down vs Control
28342	16905407	XR_251221 // LOC100129455 // uncharacterized LOC100129455 // 2q31.1 // 100129455 /// AK	LOC100129455	XR_251221	0.000108505	0.000108505	1.73149	1.73149	HIST1H1 up vs Control
41661	17041815	NM_004640 // DDX39B // DEAD (Asp-Glu-Ala-Asp) box polypeptide 39B // 6p21.3 // 7919 ///	DDX39B	NM_004640	0.000109205	0.000109205	1.74448	1.74448	HIST1H1 up vs Control
21652	16839503	---		---	0.000109369	0.000109369	1.83064	1.83064	HIST1H1 up vs Control
27204	16894139	NR_033997 // RNF144A-AS1 // RNF144A antisense RNA 1 // 2p25.2 // 386597 /// ENST0000041	RNF144A-AS1	NR_033997	0.000109904	0.000109904	3.3595	3.3595	HIST1H1 up vs Control
34207	16967202	ENST00000512091 // LPHN3 // latrophilin 3 // 4q13.1 // 23284 /// ENST00000514591 // LPH	LPHN3	ENST00000512091	0.000109906	0.000109906	4.01536	4.01536	HIST1H1 up vs Control
4910	16670959	NM_016178 // OAZ3 // ornithine decarboxylase antizyme 3 // 1q21.3 // 51686 /// ENST0000	OAZ3	NM_016178	0.000110287	0.000110287	0.382907	-2.6116	HIST1H1 down vs Control
50024	17118948	ENST00000546682 // IPW // imprinted in Prader-Willi syndrome (non-protein coding) // 15	IPW	ENST00000546682	0.000111441	0.000111441	0.136167	-7.34391	HIST1H1 down vs Control
40531	17026979	NM_006411 // AGPAT1 // 1-acylglycerol-3-phosphate O-acyltransferase 1 // 6p21.3 // 1055	AGPAT1	NM_006411	0.000111636	0.000111636	1.6538	1.6538	HIST1H1 up vs Control
40737	17029579	NM_006411 // AGPAT1 // 1-acylglycerol-3-phosphate O-acyltransferase 1 // 6p21.3 // 1055	AGPAT1	NM_006411	0.000111636	0.000111636	1.6538	1.6538	HIST1H1 up vs Control
41315	17037071	NM_006411 // AGPAT1 // 1-acylglycerol-3-phosphate O-acyltransferase 1 // 6p21.3 // 1055	AGPAT1	NM_006411	0.000111636	0.000111636	1.6538	1.6538	HIST1H1 up vs Control
41514	17039779	NM_006411 // AGPAT1 // 1-acylglycerol-3-phosphate O-acyltransferase 1 // 6p21.3 // 1055	AGPAT1	NM_006411	0.000111636	0.000111636	1.6538	1.6538	HIST1H1 up vs Control
41690	17042275	NM_006411 // AGPAT1 // 1-acylglycerol-3-phosphate O-acyltransferase 1 // 6p21.3 // 1055	AGPAT1	NM_006411	0.000111636	0.000111636	1.6538	1.6538	HIST1H1 up vs Control
35811	16982161	NM_014476 // PDLIM3 // PDZ and LIM domain 3 // 4q35 // 27295 /// ENST00000284767 // PDL	PDLIM3	NM_014476	0.000111827	0.000111827	3.25788	3.25788	HIST1H1 up vs Control
10931	16732891	NM_001126181 // NRGN // neurogranin (protein kinase C substrate, RC3) // 11q24 // 4900	NRGN	NM_001126181	0.000111914	0.000111914	3.9733	3.9733	HIST1H1 up vs Control
5064	16672635	NM_020335 // VANGL2 // VANGL planar cell polarity protein 2 // 1q22-q23 // 57216 /// EN	VANGL2	NM_020335	0.000112191	0.000112191	4.1857	4.1857	HIST1H1 up vs Control
17627	16798085	ENST00000549804 // IPW // imprinted in Prader-Willi syndrome (non-protein coding) // 15	IPW	ENST00000549804	0.000112886	0.000112886	0.254274	-3.93277	HIST1H1 down vs Control
27361	16895941	NM_022823 // FNDC4 // fibronectin type III domain containing 4 // 2p23.3 // 64838 /// E	FNDC4	NM_022823	0.000112938	0.000112938	3.57001	3.57001	HIST1H1 up vs Control
3711	16658664	NM_032315 // SLC25A33 // solute carrier family 25 (pyrimidine nucleotide carrier), memb	SLC25A33	NM_032315	0.000112957	0.000112957	0.159999	-6.25005	HIST1H1 down vs Control
19052	16812997	NM_001144074 // DET1 // de-etiolated homolog 1 (Arabidopsis) // 15q25.3 // 55070 /// NM	DET1	NM_001144074	0.000113059	0.000113059	2.76594	2.76594	HIST1H1 up vs Control
39667	17017748	NM_006411 // AGPAT1 // 1-acylglycerol-3-phosphate O-acyltransferase 1 // 6p21.3 // 1055	AGPAT1	NM_006411	0.000113261	0.000113261	1.68748	1.68748	HIST1H1 up vs Control
4263	16664388	NM_178033 // CYP4X1 // cytochrome P450, family 4, subfamily X, polypeptide 1 // 1p33|1	CYP4X1	NM_178033	0.000113392	0.000113392	4.88646	4.88646	HIST1H1 up vs Control
35309	16977537	NM_001098540 // HPSE // heparanase // 4q21.3 // 10855 /// NM_001199830 // HPSE // hepar	HPSE	NM_001098540	0.000113654	0.000113654	2.3591	2.3591	HIST1H1 up vs Control
39584	17017174	---		---	0.000113718	0.000113718	11.5988	11.5988	HIST1H1 up vs Control
41559	17040409	ENST00000465992 // ZNRD1 // zinc ribbon domain containing 1 // 6p21.3 // 30834 /// ENST	ZNRD1	ENST00000465992	0.000113784	0.000113784	1.80331	1.80331	HIST1H1 up vs Control
38396	17006171	ENST00000465992 // ZNRD1 // zinc ribbon domain containing 1 // 6p21.3 // 30834 /// ENST	ZNRD1	ENST00000465992	0.000113823	0.000113823	1.72676	1.72676	HIST1H1 up vs Control
16086	16782975	NM_005249 // FOXG1 // forkhead box G1 // 14q13 // 2290 /// ENST00000313071 // FOXG1 //	FOXG1	NM_005249	0.000113884	0.000113884	3.87184	3.87184	HIST1H1 up vs Control
22892	16852008	NM_017947 // MOCOS // molybdenum cofactor sulfurase // 18q12 // 55034 /// ENST000002613	MOCOS	NM_017947	0.000114237	0.000114237	0.23043	-4.3397	HIST1H1 down vs Control
31934	16942648	NM_001080393 // GXYLT2 // glucoside xylosyltransferase 2 // 3p13 // 727936 /// ENST0000	GXYLT2	NM_001080393	0.000114388	0.000114388	8.20398	8.20398	HIST1H1 up vs Control
2975	16656181	---		---	0.000114562	0.000114562	2.10539	2.10539	HIST1H1 up vs Control
6599	16689020	ENST00000370587 // MCOLN3 // mucolipin 3 // 1p22.3 // 55283 /// ENST00000474447 // MCOL	MCOLN3	ENST00000370587	0.000115321	0.000115321	1.67171	1.67171	HIST1H1 up vs Control
40544	17027187	NM_001242524 // HLA-DPA1 // major histocompatibility complex, class II, DP alpha 1 // 6	HLA-DPA1	NM_001242524	0.000115802	0.000115802	4.20662	4.20662	HIST1H1 up vs Control
41142	17034851	NM_001242524 // HLA-DPA1 // major histocompatibility complex, class II, DP alpha 1 // 6	HLA-DPA1	NM_001242524	0.000115802	0.000115802	4.20662	4.20662	HIST1H1 up vs Control
41330	17037331	NM_001242524 // HLA-DPA1 // major histocompatibility complex, class II, DP alpha 1 // 6	HLA-DPA1	NM_001242524	0.000115802	0.000115802	4.20662	4.20662	HIST1H1 up vs Control
7741	16700686	OTTHUMT00000092800 // RP11-443B7.1 // novel transcript // --- // --- /// OTTHUMT0000009	RP11-443B7.1	OTTHUMT00000092800	0.000116246	0.000116246	0.535667	-1.86683	HIST1H1 down vs Control
9312	16715529	NM_152586 // USP54 // ubiquitin specific peptidase 54 // 10q22.2 // 159195 /// ENST0000	USP54	NM_152586	0.000116651	0.000116651	0.359322	-2.78302	HIST1H1 down vs Control
34449	16969686	NM_017918 // CCDC109B // coiled-coil domain containing 109B // 4q25 // 55013 /// ENST00	CCDC109B	NM_017918	0.000117851	0.000117851	5.24577	5.24577	HIST1H1 up vs Control
47888	17103303	NM_001282167 // PORCN // porcupine homolog (Drosophila) // Xp11.23 // 64840 /// ENST000	PORCN	NM_001282167	0.000117931	0.000117931	2.46449	2.46449	HIST1H1 up vs Control
29839	16920671	NM_001255976 // PMEPA1 // prostate transmembrane protein, androgen induced 1 // 20q13.3	PMEPA1	NM_001255976	0.000118374	0.000118374	0.31554	-3.16917	HIST1H1 down vs Control
22265	16845817	NM_001288654 // DCAKD // dephospho-CoA kinase domain containing // 17q21.31 // 79877 //	DCAKD	NM_001288654	0.000119069	0.000119069	1.93336	1.93336	HIST1H1 up vs Control
40753	17029847	NM_001242524 // HLA-DPA1 // major histocompatibility complex, class II, DP alpha 1 // 6	HLA-DPA1	NM_001242524	0.000121029	0.000121029	4.44023	4.44023	HIST1H1 up vs Control
28348	16905436	ENST00000295549 // LINC01116 // long intergenic non-protein coding RNA 1116 // 2q31.1 /	LINC01116	ENST00000295549	0.000121869	0.000121869	1.31366	1.31366	HIST1H1 up vs Control
44989	17075731	NM_001831 // CLU // clusterin // 8p21-p12 // 1191 /// NR_038335 // CLU // clusterin //	CLU	NM_001831	0.000122482	0.000122482	4.42015	4.42015	HIST1H1 up vs Control
38452	17006459	NM_001517 // GTF2H4 // general transcription factor IIH, polypeptide 4, 52kDa // 6p21.3	GTF2H4	NM_001517	0.000122487	0.000122487	1.97906	1.97906	HIST1H1 up vs Control
41005	17033172	NM_001517 // GTF2H4 // general transcription factor IIH, polypeptide 4, 52kDa // 6p21.3	GTF2H4	NM_001517	0.000122487	0.000122487	1.97906	1.97906	HIST1H1 up vs Control
22321	16846283	NM_024016 // HOXB8 // homeobox B8 // 17q21.3 // 3218 /// ENST00000239144 // HOXB8 // ho	HOXB8	NM_024016	0.000122777	0.000122777	2.41823	2.41823	HIST1H1 up vs Control
26152	16882945	NR_003698 // FAHD2CP // fumarylacetoacetate hydrolase domain containing 2C, pseudogene	FAHD2CP	NR_003698	0.000123006	0.000123006	2.27684	2.27684	HIST1H1 up vs Control
28615	16908834	NM_001173431 // OBSL1 // obscurin-like 1 // 2q35 // 23363 /// NM_015311 // OBSL1 // obs	OBSL1	NM_001173431	0.000123187	0.000123187	2.2413	2.2413	HIST1H1 up vs Control
4899	16670826	NM_020832 // ZNF687 // zinc finger protein 687 // 1q21.3 // 57592 /// XM_005245366 // Z	ZNF687	NM_020832	0.00012324	0.00012324	2.14777	2.14777	HIST1H1 up vs Control
43671	17063194	ENST00000471405 // SLC13A4 // solute carrier family 13 (sodium/sulfate symporter), memb	SLC13A4	ENST00000471405	0.000123822	0.000123822	3.4765	3.4765	HIST1H1 up vs Control
46386	17088957	NR_027406 // LOC100129034 // uncharacterized LOC100129034 // 9q33.3 // 100129034 /// uc	LOC100129034	NR_027406	0.000123851	0.000123851	0.283253	-3.53041	HIST1H1 down vs Control
35297	16977378	NM_001080506 // TMEM150C // transmembrane protein 150C // 4q21.22 // 441027 /// ENST000	TMEM150C	NM_001080506	0.000124088	0.000124088	2.87596	2.87596	HIST1H1 up vs Control
26839	16889966	NM_003812 // ADAM23 // ADAM metallopeptidase domain 23 // 2q33 // 8745 /// ENST00000264	ADAM23	NM_003812	0.000125262	0.000125262	5.01447	5.01447	HIST1H1 up vs Control
51458	17122234	NM_001007237 // IGSF3 // immunoglobulin superfamily, member 3 // 1p13 // 3321 /// NM_00	IGSF3	NM_001007237	0.000125444	0.000125444	2.66404	2.66404	HIST1H1 up vs Control
9736	16720096	OTTHUMT00000384768 // RP11-326C3.10 // novel transcript, antisense to IFITM3 // --- //	RP11-326C3.10	OTTHUMT00000384768	0.000125886	0.000125886	2.22078	2.22078	HIST1H1 up vs Control
41097	17034254	ENST00000359635 // HLA-B // major histocompatibility complex, class I, B // 6p21.3 // 3	HLA-B	ENST00000359635	0.00012597	0.00012597	2.31924	2.31924	HIST1H1 up vs Control
15673	16780069	ENST00000377102 // SPRY2 // sprouty homolog 2 (Drosophila) // 13q31.1 // 10253 /// ENST	SPRY2	ENST00000377102	0.000126281	0.000126281	5.62	5.62	HIST1H1 up vs Control
41160	17035022	NM_001098478 // HLA-F // major histocompatibility complex, class I, F // 6p21.3 // 3134	HLA-F	NM_001098478	0.000127409	0.000127409	1.72769	1.72769	HIST1H1 up vs Control
45063	17076415	NM_001174063 // FGFR1 // fibroblast growth factor receptor 1 // 8p11.23-p11.22 // 2260	FGFR1	NM_001174063	0.000127446	0.000127446	2.94903	2.94903	HIST1H1 up vs Control
21624	16839412	NM_006224 // PITPNA // phosphatidylinositol transfer protein, alpha // 17p13.3 // 5306	PITPNA	NM_006224	0.00012762	0.00012762	0.564664	-1.77097	HIST1H1 down vs Control
2127	16654429	---		---	0.000127634	0.000127634	1.39787	1.39787	HIST1H1 up vs Control
14830	16772704	NM_015114 // ANKLE2 // ankyrin repeat and LEM domain containing 2 // 12q24.33 // 23141	ANKLE2	NM_015114	0.000128169	0.000128169	2.07909	2.07909	HIST1H1 up vs Control
5703	16679301	NM_020066 // FMN2 // formin 2 // 1q43 // 56776 /// ENST00000319653 // FMN2 // formin 2	FMN2	NM_020066	0.000128809	0.000128809	2.67459	2.67459	HIST1H1 up vs Control
39687	17018039	NM_001242524 // HLA-DPA1 // major histocompatibility complex, class II, DP alpha 1 // 6	HLA-DPA1	NM_001242524	0.000129041	0.000129041	4.24595	4.24595	HIST1H1 up vs Control
40952	17032533	NM_001242524 // HLA-DPA1 // major histocompatibility complex, class II, DP alpha 1 // 6	HLA-DPA1	NM_001242524	0.000129041	0.000129041	4.24595	4.24595	HIST1H1 up vs Control
44064	17067190	NM_001197293 // DPYSL2 // dihydropyrimidinase-like 2 // 8p22-p21 // 1808 /// NM_0012446	DPYSL2	NM_001197293	0.000129616	0.000129616	4.37246	4.37246	HIST1H1 up vs Control
36490	16988906	ENST00000305031 // CHSY3 // chondroitin sulfate synthase 3 // 5q23.3 // 337876 /// OTTH	CHSY3	ENST00000305031	0.000129824	0.000129824	1.73509	1.73509	HIST1H1 up vs Control
46078	17086208	NM_001282748 // TLE4 // transducin-like enhancer of split 4 // 9q21.31 // 7091 /// NM_0	TLE4	NM_001282748	0.000129899	0.000129899	2.40243	2.40243	HIST1H1 up vs Control
51456	17122230	NM_001007237 // IGSF3 // immunoglobulin superfamily, member 3 // 1p13 // 3321 /// ENST0	IGSF3	NM_001007237	0.000130051	0.000130051	3.25546	3.25546	HIST1H1 up vs Control
41706	17042548	NM_001242524 // HLA-DPA1 // major histocompatibility complex, class II, DP alpha 1 // 6	HLA-DPA1	NM_001242524	0.000130277	0.000130277	4.25354	4.25354	HIST1H1 up vs Control
19062	16813073	NM_001126131 // POLG // polymerase (DNA directed), gamma // 15q25 // 5428 /// NM_002693	POLG	NM_001126131	0.000130965	0.000130965	2.38451	2.38451	HIST1H1 up vs Control
17352	16795755	NM_001010854 // TTC7B // tetratricopeptide repeat domain 7B // 14q32.11 // 145567 /// E	TTC7B	NM_001010854	0.000131062	0.000131062	1.33897	1.33897	HIST1H1 up vs Control
46287	17088006	NM_007203 // PALM2-AKAP2 // PALM2-AKAP2 readthrough // 9q31.3 // 445815 /// NM_147150 /	PALM2-AKAP2	NM_007203	0.000131208	0.000131208	2.36865	2.36865	HIST1H1 up vs Control
44023	17066523	ENST00000520970 // BMP1 // bone morphogenetic protein 1 // 8p21.3 // 649 /// AB209590 /	BMP1	ENST00000520970	0.000131708	0.000131708	1.52826	1.52826	HIST1H1 up vs Control
23182	16854360	NM_015461 // ZNF521 // zinc finger protein 521 // 18q11.2 // 25925 /// ENST00000361524	ZNF521	NM_015461	0.000131728	0.000131728	2.43642	2.43642	HIST1H1 up vs Control
21982	16842637	NM_033198 // PIGS // phosphatidylinositol glycan anchor biosynthesis, class S // 17p13.	PIGS	NM_033198	0.000132314	0.000132314	1.68895	1.68895	HIST1H1 up vs Control
30849	16930100	NM_004286 // GTPBP1 // GTP binding protein 1 // 22q13.1 // 9567 /// ENST00000216044 //	GTPBP1	NM_004286	0.000132678	0.000132678	1.73128	1.73128	HIST1H1 up vs Control
41660	17041800	ENST00000359635 // HLA-B // major histocompatibility complex, class I, B // 6p21.3 // 3	HLA-B	ENST00000359635	0.000132737	0.000132737	2.23446	2.23446	HIST1H1 up vs Control
20785	16830412	NM_001251902 // TNK1 // tyrosine kinase, non-receptor, 1 // 17p13.1 // 8711 /// NM_0039	TNK1	NM_001251902	0.000132765	0.000132765	0.338518	-2.95406	HIST1H1 down vs Control
38388	17006087	NM_001098479 // HLA-F // major histocompatibility complex, class I, F // 6p21.3 // 3134	HLA-F	NM_001098479	0.000133198	0.000133198	1.88591	1.88591	HIST1H1 up vs Control
21176	16834621	NM_001661 // ARL4D // ADP-ribosylation factor-like 4D // 17q21.31 // 379 /// ENST000003	ARL4D	NM_001661	0.000133981	0.000133981	2.34583	2.34583	HIST1H1 up vs Control
32265	16946016	ENST00000471595 // PCCB // propionyl CoA carboxylase, beta polypeptide // 3q21-q22 // 5	PCCB	ENST00000471595	0.000133982	0.000133982	0.41261	-2.4236	HIST1H1 down vs Control
20464	16827353	NM_013304 // ZDHHC1 // zinc finger, DHHC-type containing 1 // 16q22.1 // 29800 /// XM_0	ZDHHC1	NM_013304	0.000134098	0.000134098	2.98711	2.98711	HIST1H1 up vs Control
38911	17011255	NM_001004317 // LIN28B // lin-28 homolog B (C. elegans) // 6q21 // 389421 /// ENST00000	LIN28B	NM_001004317	0.000134189	0.000134189	6.46654	6.46654	HIST1H1 up vs Control
15325	16776924	NM_002929 // GRK1 // G protein-coupled receptor kinase 1 // 13q34 // 6011 /// ENST00000	GRK1	NM_002929	0.000135563	0.000135563	0.305229	-3.27622	HIST1H1 down vs Control
50934	17121184	NM_020759 // STARD9 // StAR-related lipid transfer (START) domain containing 9 // 15q15	STARD9	NM_020759	0.000137008	0.000137008	2.61945	2.61945	HIST1H1 up vs Control
30055	16922275	NM_005534 // IFNGR2 // interferon gamma receptor 2 (interferon gamma transducer 1) // 2	IFNGR2	NM_005534	0.000137899	0.000137899	2.13414	2.13414	HIST1H1 up vs Control
51813	17122944	NR_002733 // DGCR5 // DiGeorge syndrome critical region gene 5 (non-protein coding) //	DGCR5	NR_002733	0.000138039	0.000138039	1.56873	1.56873	HIST1H1 up vs Control
20794	16830488	NM_000937 // POLR2A // polymerase (RNA) II (DNA directed) polypeptide A, 220kDa // 17p1	POLR2A	NM_000937	0.000139014	0.000139014	2.24417	2.24417	HIST1H1 up vs Control
40440	17025989	NM_005618 // DLL1 // delta-like 1 (Drosophila) // 6q27 // 28514 /// XM_006725014 // DLL	DLL1	NM_005618	0.000139518	0.000139518	2.65897	2.65897	HIST1H1 up vs Control
17654	16798204	ENST00000546682 // IPW // imprinted in Prader-Willi syndrome (non-protein coding) // 15	IPW	ENST00000546682	0.000139552	0.000139552	0.196608	-5.08627	HIST1H1 down vs Control
23197	16854466	NM_001941 // DSC3 // desmocollin 3 // 18q12.1 // 1825 /// NM_024423 // DSC3 // desmocol	DSC3	NM_001941	0.000140204	0.000140204	5.30331	5.30331	HIST1H1 up vs Control
21307	16835781	NM_022167 // XYLT2 // xylosyltransferase II // 17q21.33 // 64132 /// NR_110010 // XYLT2	XYLT2	NM_022167	0.00014091	0.00014091	2.12701	2.12701	HIST1H1 up vs Control
36896	16992761	ENST00000332772 // SIMC1 // SUMO-interacting motifs containing 1 // 5q35.2 // 375484 //	SIMC1	ENST00000332772	0.00014093	0.00014093	1.82928	1.82928	HIST1H1 up vs Control
17496	16797213	NM_017955 // CDCA4 // cell division cycle associated 4 // 14q32.33 // 55038 /// ENST000	CDCA4	NM_017955	0.000143063	0.000143063	1.50278	1.50278	HIST1H1 up vs Control
40900	17031781	ENST00000383323 // HLA-C // major histocompatibility complex, class I, C // 6p21.3 // 3	HLA-C	ENST00000383323	0.000143994	0.000143994	2.17508	2.17508	HIST1H1 up vs Control
6475	16687875	NM_002228 // JUN // jun proto-oncogene // 1p32-p31 // 3725 /// ENST00000371222 // JUN /	JUN	NM_002228	0.000144929	0.000144929	4.4879	4.4879	HIST1H1 up vs Control
40461	17026125	ENST00000465992 // ZNRD1 // zinc ribbon domain containing 1 // 6p21.3 // 30834 /// ENST	ZNRD1	ENST00000465992	0.000145161	0.000145161	1.74543	1.74543	HIST1H1 up vs Control
40782	17030207	ENST00000465992 // ZNRD1 // zinc ribbon domain containing 1 // 6p21.3 // 30834 /// ENST	ZNRD1	ENST00000465992	0.000145161	0.000145161	1.74543	1.74543	HIST1H1 up vs Control
12898	16753158	NR_027032 // AGAP2-AS1 // AGAP2 antisense RNA 1 // 12q14.1 // 100130776 /// ENST0000054	AGAP2-AS1	NR_027032	0.000145264	0.000145264	1.8976	1.8976	HIST1H1 up vs Control
48566	17109832	NM_001163264 // PCYT1B // phosphate cytidylyltransferase 1, choline, beta // Xp22.11 //	PCYT1B	NM_001163264	0.00014554	0.00014554	4.62085	4.62085	HIST1H1 up vs Control
24450	16866081	ENST00000536878 // ZIK1 // zinc finger protein interacting with K protein 1 // 19q13.43	ZIK1	ENST00000536878	0.000145936	0.000145936	0.2317	-4.31592	HIST1H1 down vs Control
13972	16764758	NM_007210 // GALNT6 // polypeptide N-acetylgalactosaminyltransferase 6 // 12q13 // 1122	GALNT6	NM_007210	0.00014595	0.00014595	1.65461	1.65461	HIST1H1 up vs Control
28722	16909958	NM_022817 // PER2 // period circadian clock 2 // 2q37.3 // 8864 /// XM_005246111 // PER	PER2	NM_022817	0.000146617	0.000146617	0.386792	-2.58537	HIST1H1 down vs Control
8981	16712292	NM_014241 // PTPLA // protein tyrosine phosphatase-like (proline instead of catalytic a	PTPLA	NM_014241	0.000147026	0.000147026	2.99161	2.99161	HIST1H1 up vs Control
38098	17003958	NM_182925 // FLT4 // fms-related tyrosine kinase 4 // 5q35.3 // 2324 /// ENST0000026193	FLT4	NM_182925	0.000147184	0.000147184	1.78484	1.78484	HIST1H1 up vs Control
45023	17076063	NM_000637 // GSR // glutathione reductase // 8p21.1 // 2936 /// NM_001195102 // GSR //	GSR	NM_000637	0.00014729	0.00014729	0.395257	-2.53	HIST1H1 down vs Control
18948	16811994	NM_024776 // PEAK1 // pseudopodium-enriched atypical kinase 1 // 15q24.3 // 79834 /// E	PEAK1	NM_024776	0.000147581	0.000147581	3.78606	3.78606	HIST1H1 up vs Control
19637	16819064	NM_001127891 // MMP2 // matrix metallopeptidase 2 (gelatinase A, 72kDa gelatinase, 72kD	MMP2	NM_001127891	0.000147756	0.000147756	15.4371	15.4371	HIST1H1 up vs Control
10182	16724663	NR_036119 // MIR3161 // microRNA 3161 // --- // 100423000 /// ENST00000577977 // MIR316	MIR3161	NR_036119	0.000148916	0.000148916	0.423243	-2.36271	HIST1H1 down vs Control
6683	16689969	NM_000110 // DPYD // dihydropyrimidine dehydrogenase // 1p22 // 1806 /// ENST0000037019	DPYD	NM_000110	0.000149809	0.000149809	4.98985	4.98985	HIST1H1 up vs Control
26596	16887862	ENST00000394967 // SP9 // Sp9 transcription factor // 2q31.1 // 100131390 /// OTTHUMT00	SP9	ENST00000394967	0.000151128	0.000151128	1.91299	1.91299	HIST1H1 up vs Control
12256	16745870	NM_001243597 // CDON // cell adhesion associated, oncogene regulated // 11q24.2 // 5093	CDON	NM_001243597	0.000151314	0.000151314	4.11457	4.11457	HIST1H1 up vs Control
8979	16712274	OTTHUMT00000047013 // RP11-124N14.3 // novel transcript // --- // ---	RP11-124N14.3	OTTHUMT00000047013	0.000151317	0.000151317	4.44965	4.44965	HIST1H1 up vs Control
30083	16922584	NM_005441 // CHAF1B // chromatin assembly factor 1, subunit B (p60) // 21q22.13 // 8208	CHAF1B	NM_005441	0.000151879	0.000151879	2.00853	2.00853	HIST1H1 up vs Control
17093	16793222	---		---	0.000152166	0.000152166	0.249386	-4.00985	HIST1H1 down vs Control
51669	17122656	NR_024204 // LINC00152 // long intergenic non-protein coding RNA 152 // 2p11.2 // 11259	LINC00152	NR_024204	0.000152318	0.000152318	2.06844	2.06844	HIST1H1 up vs Control
5560	16678143	OTTHUMT00000099050 // RP11-275I14.4 // novel transcript // --- // ---	RP11-275I14.4	OTTHUMT00000099050	0.000152631	0.000152631	0.162103	-6.16891	HIST1H1 down vs Control
38930	17011378	NM_018013 // SOBP // sine oculis binding protein homolog (Drosophila) // 6q21 // 55084	SOBP	NM_018013	0.000153013	0.000153013	2.3541	2.3541	HIST1H1 up vs Control
18330	16805161	NM_001145044 // SLCO3A1 // solute carrier organic anion transporter family, member 3A1	SLCO3A1	NM_001145044	0.000154473	0.000154473	2.56563	2.56563	HIST1H1 up vs Control
36799	16991991	ENST00000265293 // WWC1 // WW and C2 domain containing 1 // 5q34 // 23286 /// OTTHUMT00	WWC1	ENST00000265293	0.000155033	0.000155033	0.365208	-2.73816	HIST1H1 down vs Control
38961	17011683	NM_138408 // GTF3C6 // general transcription factor IIIC, polypeptide 6, alpha 35kDa //	GTF3C6	NM_138408	0.000155579	0.000155579	0.399685	-2.50197	HIST1H1 down vs Control
20547	16828327	NM_018124 // RFWD3 // ring finger and WD repeat domain 3 // 16q23.1 // 55159 /// XM_005	RFWD3	NM_018124	0.000155617	0.000155617	2.03395	2.03395	HIST1H1 up vs Control
29385	16916605	NM_001184699 // CPXM1 // carboxypeptidase X (M14 family), member 1 // 20p13 // 56265 //	CPXM1	NM_001184699	0.000155709	0.000155709	3.15437	3.15437	HIST1H1 up vs Control
18120	16802653	NM_024817 // THSD4 // thrombospondin, type I, domain containing 4 // 15q23 // 79875 ///	THSD4	NM_024817	0.000156723	0.000156723	2.45174	2.45174	HIST1H1 up vs Control
11661	16740074	NM_000244 // MEN1 // multiple endocrine neoplasia I // 11q13 // 4221 /// NM_130799 // M	MEN1	NM_000244	0.000157109	0.000157109	2.1128	2.1128	HIST1H1 up vs Control
22801	16851081	XM_005258159 // TUBB6 // tubulin, beta 6 class V // 18p11.21 // 84617 /// ENST000003177	TUBB6	XM_005258159	0.000157598	0.000157598	5.30744	5.30744	HIST1H1 up vs Control
39612	17017202	---		---	0.000158069	0.000158069	3.65489	3.65489	HIST1H1 up vs Control
37857	17001324	NM_001270934 // JAKMIP2 // janus kinase and microtubule interacting protein 2 // 5q32 /	JAKMIP2	NM_001270934	0.000158252	0.000158252	4.91079	4.91079	HIST1H1 up vs Control
18813	16810612	NM_001127889 // SPG21 // spastic paraplegia 21 (autosomal recessive, Mast syndrome) //	SPG21	NM_001127889	0.000158376	0.000158376	0.591587	-1.69037	HIST1H1 down vs Control
30384	16925442	NR_038892 // CBR3-AS1 // CBR3 antisense RNA 1 // --- // 100506428 /// NR_038893 // CBR3	CBR3-AS1	NR_038892	0.000159117	0.000159117	0.271269	-3.68637	HIST1H1 down vs Control
3383	16657019	---		---	0.000159215	0.000159215	0.566191	-1.76619	HIST1H1 down vs Control
37458	16997615	uc003kgl.3 // SERINC5 // serine incorporator 5 // 5q14.1 // 256987 /// NM_001174071 //	SERINC5	uc003kgl.3	0.000159374	0.000159374	0.211629	-4.72524	HIST1H1 down vs Control
46383	17088929	NM_001145001 // NEK6 // NIMA-related kinase 6 // 9q33.3-q34.11 // 10783 /// NM_00116616	NEK6	NM_001145001	0.000159957	0.000159957	0.586534	-1.70493	HIST1H1 down vs Control
35163	16976211	NM_001253835 // IGFBP7 // insulin-like growth factor binding protein 7 // 4q12 // 3490	IGFBP7	NM_001253835	0.000160409	0.000160409	2.18234	2.18234	HIST1H1 up vs Control
10024	16722890	NM_001142649 // ANO5 // anoctamin 5 // 11p14.3 // 203859 /// NM_213599 // ANO5 // anoct	ANO5	NM_001142649	0.000161346	0.000161346	4.8535	4.8535	HIST1H1 up vs Control
47080	17095712	ENST00000375715 // ROR2 // receptor tyrosine kinase-like orphan receptor 2 // 9q22 // 4	ROR2	ENST00000375715	0.000162506	0.000162506	2.25689	2.25689	HIST1H1 up vs Control
22087	16843853	NM_000458 // HNF1B // HNF1 homeobox B // 17q12 // 6928 /// NM_001165923 // HNF1B // HNF	HNF1B	NM_000458	0.000162999	0.000162999	0.295272	-3.38671	HIST1H1 down vs Control
45684	17082362	NM_031308 // EPPK1 // epiplakin 1 // 8q24.3 // 83481 /// OTTHUMT00000382675 // EPPK1 //	EPPK1	NM_031308	0.000163007	0.000163007	0.0946288	-10.5676	HIST1H1 down vs Control
5248	16674618	NM_016545 // IER5 // immediate early response 5 // 1q25.3 // 51278 /// ENST00000367577	IER5	NM_016545	0.000163009	0.000163009	2.41242	2.41242	HIST1H1 up vs Control
17674	16798244	ENST00000546682 // IPW // imprinted in Prader-Willi syndrome (non-protein coding) // 15	IPW	ENST00000546682	0.000163666	0.000163666	0.0244506	-40.8988	HIST1H1 down vs Control
10705	16730268	XM_006718772 // AMOTL1 // angiomotin like 1 // 11q14.3 // 154810 /// AK074084 // AMOTL1	AMOTL1	XM_006718772	0.000163974	0.000163974	2.49889	2.49889	HIST1H1 up vs Control
8457	16707009	NM_001015880 // PAPSS2 // 3-phosphoadenosine 5-phosphosulfate synthase 2 // 10q24 // 90	PAPSS2	NM_001015880	0.000164803	0.000164803	5.56184	5.56184	HIST1H1 up vs Control
31545	16937807	NM_001162499 // CAND2 // cullin-associated and neddylation-dissociated 2 (putative) //	CAND2	NM_001162499	0.000164868	0.000164868	2.17708	2.17708	HIST1H1 up vs Control
23576	16857794	NM_001268284 // LRRC8E // leucine rich repeat containing 8 family, member E // 19p13.2	LRRC8E	NM_001268284	0.000165076	0.000165076	0.442424	-2.26027	HIST1H1 down vs Control
14535	16770685	NM_005996 // TBX3 // T-box 3 // 12q24.21 // 6926 /// NM_016569 // TBX3 // T-box 3 // 12	TBX3	NM_005996	0.000166451	0.000166451	0.235025	-4.25487	HIST1H1 down vs Control
41034	17033549	NR_037861 // PPT2-EGFL8 // PPT2-EGFL8 readthrough (NMD candidate) // 6p // 100532746 //	PPT2-EGFL8	NR_037861	0.000166853	0.000166853	2.11752	2.11752	HIST1H1 up vs Control
41164	17035064	ENST00000465992 // ZNRD1 // zinc ribbon domain containing 1 // 6p21.3 // 30834 /// ENST	ZNRD1	ENST00000465992	0.000166877	0.000166877	1.73013	1.73013	HIST1H1 up vs Control
16231	16784333	NM_001161576 // SAMD4A // sterile alpha motif domain containing 4A // 14q22.2 // 23034	SAMD4A	NM_001161576	0.000167544	0.000167544	1.8538	1.8538	HIST1H1 up vs Control
23249	16854904	NM_024430 // PSTPIP2 // proline-serine-threonine phosphatase interacting protein 2 // 1	PSTPIP2	NM_024430	0.000167597	0.000167597	4.42737	4.42737	HIST1H1 up vs Control
25674	16878036	NM_001035507 // AGBL5 // ATP/GTP binding protein-like 5 // 2p23.3 // 60509 /// NM_02183	AGBL5	NM_001035507	0.000167781	0.000167781	2.14188	2.14188	HIST1H1 up vs Control
15838	16781315	NM_007368 // RASA3 // RAS p21 protein activator 3 // 13q34 // 22821 /// ENST00000334062	RASA3	NM_007368	0.000167899	0.000167899	2.28646	2.28646	HIST1H1 up vs Control
5486	16677451	NM_001017424 // KCNK2 // potassium channel, subfamily K, member 2 // 1q41 // 3776 /// N	KCNK2	NM_001017424	0.000169125	0.000169125	2.12396	2.12396	HIST1H1 up vs Control
36387	16987945	NM_001744 // CAMK4 // calcium/calmodulin-dependent protein kinase IV // 5q21.3 // 814 /	CAMK4	NM_001744	0.000170148	0.000170148	1.80703	1.80703	HIST1H1 up vs Control
37425	16997283	NM_001164443 // ANKRD31 // ankyrin repeat domain 31 // 5q13.3 // 256006 /// ENST0000027	ANKRD31	NM_001164443	0.000170154	0.000170154	1.44735	1.44735	HIST1H1 up vs Control
24178	16863753	NM_001425 // EMP3 // epithelial membrane protein 3 // 19q13.3 // 2014 /// ENST000002702	EMP3	NM_001425	0.000171062	0.000171062	17.6403	17.6403	HIST1H1 up vs Control
15758	16780640	---		---	0.000171414	0.000171414	0.178211	-5.61133	HIST1H1 down vs Control
19495	16817731	OTTHUMT00000435618 // CTD-2574D22.2 // novel transcript, antisense to KCTD13 // --- //	CTD-2574D22.2	OTTHUMT00000435618	0.000171469	0.000171469	3.33876	3.33876	HIST1H1 up vs Control
39998	17021478	NM_018064 // AKIRIN2 // akirin 2 // 6q15 // 55122 /// ENST00000257787 // AKIRIN2 // aki	AKIRIN2	NM_018064	0.000172143	0.000172143	3.36012	3.36012	HIST1H1 up vs Control
48744	17111769	NM_001032396 // PJA1 // praja ring finger 1, E3 ubiquitin protein ligase // Xq13.1 // 6	PJA1	NM_001032396	0.000172409	0.000172409	2.17979	2.17979	HIST1H1 up vs Control
26819	16889779	NM_001282925 // ABI2 // abl-interactor 2 // 2q33 // 10152 /// NM_001282926 // ABI2 // a	ABI2	NM_001282925	0.000172465	0.000172465	2.96283	2.96283	HIST1H1 up vs Control
48023	17104578	NM_001170931 // FOXO4 // forkhead box O4 // Xq13.1 // 4303 /// NM_005938 // FOXO4 // fo	FOXO4	NM_001170931	0.000174115	0.000174115	1.53774	1.53774	HIST1H1 up vs Control
38793	17010354	NM_001159587 // CD109 // CD109 molecule // 6q13 // 135228 /// NM_001159588 // CD109 //	CD109	NM_001159587	0.000176078	0.000176078	6.59859	6.59859	HIST1H1 up vs Control
46990	17095056	NM_015225 // PRUNE2 // prune homolog 2 (Drosophila) // 9q21.2 // 158471 /// ENST0000037	PRUNE2	NM_015225	0.000176104	0.000176104	0.16072	-6.22198	HIST1H1 down vs Control
31260	16934583	NM_003753 // EIF3D // eukaryotic translation initiation factor 3, subunit D // 22q13.1	EIF3D	NM_003753	0.000176522	0.000176522	1.55128	1.55128	HIST1H1 up vs Control
53271	17125906	XR_250611 // LOC101930288 // uncharacterized LOC101930288 // --- // 101930288 /// XR_43	LOC101930288	XR_250611	0.000177411	0.000177411	0.140574	-7.11369	HIST1H1 down vs Control
28858	16911338	NM_000933 // PLCB4 // phospholipase C, beta 4 // 20p12 // 5332 /// NM_001172646 // PLCB	PLCB4	NM_000933	0.000177898	0.000177898	0.133928	-7.46669	HIST1H1 down vs Control
43665	17063100	ENST00000434222 // AKR1B1 // aldo-keto reductase family 1, member B1 (aldose reductase)	AKR1B1	ENST00000434222	0.000178264	0.000178264	2.78205	2.78205	HIST1H1 up vs Control
52920	17125168	---		---	0.000179811	0.000179811	0.443415	-2.25523	HIST1H1 down vs Control
15003	16774235	NM_014252 // SLC25A15 // solute carrier family 25 (mitochondrial carrier; ornithine tra	SLC25A15	NM_014252	0.000180563	0.000180563	0.52239	-1.91428	HIST1H1 down vs Control
40982	17032904	ENST00000465992 // ZNRD1 // zinc ribbon domain containing 1 // 6p21.3 // 30834 /// ENST	ZNRD1	ENST00000465992	0.000180598	0.000180598	1.74368	1.74368	HIST1H1 up vs Control
41679	17042101	ENST00000461380 // NEU1 // sialidase 1 (lysosomal sialidase) // 6p21.3 // 4758 /// ENST	NEU1	ENST00000461380	0.000180827	0.000180827	1.85232	1.85232	HIST1H1 up vs Control
48103	17105163	ENST00000360700 // ZNF711 // zinc finger protein 711 // Xq21.1 // 7552 /// BX648117 //	ZNF711	ENST00000360700	0.00018112	0.00018112	5.5045	5.5045	HIST1H1 up vs Control
40143	17023150	NM_005907 // MAN1A1 // mannosidase, alpha, class 1A, member 1 // 6q22 // 4121 /// ENST0	MAN1A1	NM_005907	0.000181694	0.000181694	8.72128	8.72128	HIST1H1 up vs Control
10140	16724087	NM_130783 // TSPAN18 // tetraspanin 18 // 11p11.2 // 90139 /// XM_005253217 // TSPAN18	TSPAN18	NM_130783	0.000181897	0.000181897	3.61187	3.61187	HIST1H1 up vs Control
40088	17022529	NM_001024934 // WASF1 // WAS protein family, member 1 // 6q21 // 8936 /// NM_001024935	WASF1	NM_001024934	0.000182238	0.000182238	2.98157	2.98157	HIST1H1 up vs Control
26668	16888554	NM_177454 // FAM171B // family with sequence similarity 171, member B // 2q32.1 // 1652	FAM171B	NM_177454	0.000182793	0.000182793	4.82786	4.82786	HIST1H1 up vs Control
47993	17104240	NM_001010888 // ZC3H12B // zinc finger CCCH-type containing 12B // Xq12 // 340554 /// E	ZC3H12B	NM_001010888	0.000183092	0.000183092	2.82876	2.82876	HIST1H1 up vs Control
36332	16987395	NM_014899 // RHOBTB3 // Rho-related BTB domain containing 3 // 5q15 // 22836 /// ENST00	RHOBTB3	NM_014899	0.000183223	0.000183223	4.45924	4.45924	HIST1H1 up vs Control
4575	16667368	NR_033998 // LOC729970 // hCG2028352-like // 1p21.3 // 729970 /// ENST00000438509 // LO	LOC729970	NR_033998	0.000183328	0.000183328	1.70525	1.70525	HIST1H1 up vs Control
41557	17040387	ENST00000454091 // HLA-A // major histocompatibility complex, class I, A // 6p21.3 // 3	HLA-A	ENST00000454091	0.000183514	0.000183514	2.76572	2.76572	HIST1H1 up vs Control
42312	17048676	NM_005222 // DLX6 // distal-less homeobox 6 // 7q22 // 1750 /// ENST00000518156 // DLX6	DLX6	NM_005222	0.000183593	0.000183593	1.99362	1.99362	HIST1H1 up vs Control
45664	17082081	NR_026785 // RHPN1-AS1 // RHPN1 antisense RNA 1 (head to head) // 8q24 // 78998 /// ENS	RHPN1-AS1	NR_026785	0.000184538	0.000184538	0.362292	-2.76021	HIST1H1 down vs Control
17059	16792859	NM_002863 // PYGL // phosphorylase, glycogen, liver // 14q21-q22 // 5836 /// ENST000002	PYGL	NM_002863	0.000184973	0.000184973	7.90134	7.90134	HIST1H1 up vs Control
23642	16858321	NM_199141 // CARM1 // coactivator-associated arginine methyltransferase 1 // 19p13.2 //	CARM1	NM_199141	0.000185916	0.000185916	2.69288	2.69288	HIST1H1 up vs Control
39650	17017495	ENST00000461380 // NEU1 // sialidase 1 (lysosomal sialidase) // 6p21.3 // 4758 /// ENST	NEU1	ENST00000461380	0.000186206	0.000186206	1.8364	1.8364	HIST1H1 up vs Control
40526	17026875	ENST00000461380 // NEU1 // sialidase 1 (lysosomal sialidase) // 6p21.3 // 4758 /// ENST	NEU1	ENST00000461380	0.000186206	0.000186206	1.8364	1.8364	HIST1H1 up vs Control
40928	17032134	ENST00000461380 // NEU1 // sialidase 1 (lysosomal sialidase) // 6p21.3 // 4758 /// ENST	NEU1	ENST00000461380	0.000186206	0.000186206	1.8364	1.8364	HIST1H1 up vs Control
41121	17034509	ENST00000461380 // NEU1 // sialidase 1 (lysosomal sialidase) // 6p21.3 // 4758 /// ENST	NEU1	ENST00000461380	0.000186206	0.000186206	1.8364	1.8364	HIST1H1 up vs Control
41303	17036841	ENST00000461380 // NEU1 // sialidase 1 (lysosomal sialidase) // 6p21.3 // 4758 /// ENST	NEU1	ENST00000461380	0.000186206	0.000186206	1.8364	1.8364	HIST1H1 up vs Control
41503	17039585	ENST00000461380 // NEU1 // sialidase 1 (lysosomal sialidase) // 6p21.3 // 4758 /// ENST	NEU1	ENST00000461380	0.000186206	0.000186206	1.8364	1.8364	HIST1H1 up vs Control
43125	17057354	NM_182547 // TMED4 // transmembrane emp24 protein transport domain containing 4 // 7p13	TMED4	NM_182547	0.000186381	0.000186381	1.3944	1.3944	HIST1H1 up vs Control
12093	16744408	NR_028383 // TIMM8B // translocase of inner mitochondrial membrane 8 homolog B (yeast)	TIMM8B	NR_028383	0.000186859	0.000186859	0.596221	-1.67723	HIST1H1 down vs Control
27066	16892869	NM_001042467 // MLPH // melanophilin // 2q37.3 // 79083 /// NM_024101 // MLPH // melano	MLPH	NM_001042467	0.000187978	0.000187978	0.275073	-3.6354	HIST1H1 down vs Control
27547	16897834	NM_001039348 // EFEMP1 // EGF containing fibulin-like extracellular matrix protein 1 //	EFEMP1	NM_001039348	0.000188821	0.000188821	2.25338	2.25338	HIST1H1 up vs Control
21382	16836697	NM_001099432 // BCAS3 // breast carcinoma amplified sequence 3 // 17q23 // 54828 /// NM	BCAS3	NM_001099432	0.00019007	0.00019007	5.27451	5.27451	HIST1H1 up vs Control
43062	17056740	NM_001206480 // ELMO1 // engulfment and cell motility 1 // 7p14.1 // 9844 /// NM_001206	ELMO1	NM_001206480	0.000190932	0.000190932	2.7568	2.7568	HIST1H1 up vs Control
21629	16839473	NM_006445 // PRPF8 // pre-mRNA processing factor 8 // 17p13.3 // 10594 /// ENST00000304	PRPF8	NM_006445	0.000192213	0.000192213	1.58748	1.58748	HIST1H1 up vs Control
39336	17015084	NM_030666 // SERPINB1 // serpin peptidase inhibitor, clade B (ovalbumin), member 1 // 6	SERPINB1	NM_030666	0.000194942	0.000194942	3.05122	3.05122	HIST1H1 up vs Control
15258	16776103	AF193855 // ZIC2 // Zic family member 2 // 13q32 // 7546 /// NM_007129 // ZIC2 // Zic f	ZIC2	AF193855	0.000195187	0.000195187	2.82661	2.82661	HIST1H1 up vs Control
22246	16845537	NM_001015053 // HDAC5 // histone deacetylase 5 // 17q21 // 10014 /// NM_005474 // HDAC5	HDAC5	NM_001015053	0.000195318	0.000195318	2.07062	2.07062	HIST1H1 up vs Control
11464	16737717	NM_001267782 // AMBRA1 // autophagy/beclin-1 regulator 1 // 11p11.2 // 55626 /// NM_001	AMBRA1	NM_001267782	0.000195971	0.000195971	1.62711	1.62711	HIST1H1 up vs Control
39796	17019190	NM_001164446 // C6orf132 // chromosome 6 open reading frame 132 // 6p21.1 // 647024 ///	C6orf132	NM_001164446	0.000196855	0.000196855	0.282536	-3.53937	HIST1H1 down vs Control
47941	17103804	ENST00000494718 // MAGED1 // melanoma antigen family D, 1 // Xp11.23 // 9500 /// AK0740	MAGED1	ENST00000494718	0.000198547	0.000198547	1.97782	1.97782	HIST1H1 up vs Control
40901	17031799	NR_037853 // ATP6V1G2-DDX39B // ATP6V1G2-DDX39B readthrough (NMD candidate) // 6p // 10	ATP6V1G2-DDX39B	NR_037853	0.00019934	0.00019934	1.56274	1.56274	HIST1H1 up vs Control
41099	17034271	NR_037853 // ATP6V1G2-DDX39B // ATP6V1G2-DDX39B readthrough (NMD candidate) // 6p // 10	ATP6V1G2-DDX39B	NR_037853	0.00019934	0.00019934	1.56274	1.56274	HIST1H1 up vs Control
48664	17110771	ENST00000465806 // WDR45 // WD repeat domain 45 // Xp11.23 // 11152 /// AK023344 // WDR	WDR45	ENST00000465806	0.000200687	0.000200687	2.09499	2.09499	HIST1H1 up vs Control
10777	16731068	NM_001258390 // LAYN // layilin // 11q23.1 // 143903 /// NM_001258391 // LAYN // layili	LAYN	NM_001258390	0.000200733	0.000200733	4.65938	4.65938	HIST1H1 up vs Control
7737	16700673	NM_001077397 // IRF2BP2 // interferon regulatory factor 2 binding protein 2 // 1q42.3 /	IRF2BP2	NM_001077397	0.000202261	0.000202261	2.80982	2.80982	HIST1H1 up vs Control
33700	16962264	NM_022149 // MAGEF1 // melanoma antigen family F, 1 // 3q13 // 64110 /// ENST0000031789	MAGEF1	NM_022149	0.000202639	0.000202639	0.474388	-2.10798	HIST1H1 down vs Control
13048	16754889	---		---	0.00020392	0.00020392	0.636664	-1.57069	HIST1H1 down vs Control
38393	17006142	ENST00000376806 // HLA-A // major histocompatibility complex, class I, A // 6p21.3 // 3	HLA-A	ENST00000376806	0.000204044	0.000204044	2.65231	2.65231	HIST1H1 up vs Control
19058	16813029	NM_178232 // HAPLN3 // hyaluronan and proteoglycan link protein 3 // 15q26.1 // 145864	HAPLN3	NM_178232	0.000204975	0.000204975	3.58744	3.58744	HIST1H1 up vs Control
13417	16758885	NM_023928 // AACS // acetoacetyl-CoA synthetase // 12q24.31 // 65985 /// ENST0000031651	AACS	NM_023928	0.000205743	0.000205743	0.525825	-1.90177	HIST1H1 down vs Control
40633	17028258	NR_037861 // PPT2-EGFL8 // PPT2-EGFL8 readthrough (NMD candidate) // 6p // 100532746 //	PPT2-EGFL8	NR_037861	0.000206857	0.000206857	2.02786	2.02786	HIST1H1 up vs Control
47225	17097132	NM_001401 // LPAR1 // lysophosphatidic acid receptor 1 // 9q31.3 // 1902 /// NM_057159	LPAR1	NM_001401	0.000207261	0.000207261	5.64123	5.64123	HIST1H1 up vs Control
7368	16696979	NM_001033044 // GLUL // glutamate-ammonia ligase // 1q31 // 2752 /// NM_002065 // GLUL	GLUL	NM_001033044	0.00020741	0.00020741	2.14504	2.14504	HIST1H1 up vs Control
6817	16691414	NM_001007237 // IGSF3 // immunoglobulin superfamily, member 3 // 1p13 // 3321 /// NM_00	IGSF3	NM_001007237	0.000207648	0.000207648	2.80454	2.80454	HIST1H1 up vs Control
37766	17000298	OTTHUMT00000372529 // RP11-381K20.2 // novel transcript // --- // --- /// XR_246591 //	RP11-381K20.2	OTTHUMT00000372529	0.000208579	0.000208579	3.74544	3.74544	HIST1H1 up vs Control
28451	16907044	NM_001172509 // SATB2 // SATB homeobox 2 // 2q33 // 23314 /// NM_001172517 // SATB2 //	SATB2	NM_001172509	0.00020931	0.00020931	2.70028	2.70028	HIST1H1 up vs Control
44143	17067941	NM_032777 // GPR124 // G protein-coupled receptor 124 // 8p11.23 // 25960 /// ENST00000	GPR124	NM_032777	0.000209775	0.000209775	2.12519	2.12519	HIST1H1 up vs Control
5449	16677071	NM_019605 // SERTAD4 // SERTA domain containing 4 // 1q32.1-q41 // 56256 /// XM_0067114	SERTAD4	NM_019605	0.000209783	0.000209783	3.29374	3.29374	HIST1H1 up vs Control
25530	16876777	NM_014746 // RNF144A // ring finger protein 144A // 2p25.2 // 9781 /// XM_005246200 //	RNF144A	NM_014746	0.000210985	0.000210985	2.07201	2.07201	HIST1H1 up vs Control
11589	16738963	NM_001923 // DDB1 // damage-specific DNA binding protein 1, 127kDa // 11q12-q13 // 1642	DDB1	NM_001923	0.000211577	0.000211577	2.63397	2.63397	HIST1H1 up vs Control
44963	17075478	NM_002318 // LOXL2 // lysyl oxidase-like 2 // 8p21.3 // 4017 /// ENST00000389131 // LOX	LOXL2	NM_002318	0.000211995	0.000211995	4.00695	4.00695	HIST1H1 up vs Control
42333	17049003	NM_001195541 // GS1-259H13.2 // transmembrane protein 225-like // 7q22.1 // 100289187 /	GS1-259H13.2	NM_001195541	0.000212098	0.000212098	1.52632	1.52632	HIST1H1 up vs Control
48772	17112005	---		---	0.000212105	0.000212105	2.1403	2.1403	HIST1H1 up vs Control
26592	16887763	NM_001100397 // RAPGEF4 // Rap guanine nucleotide exchange factor (GEF) 4 // 2q31-q32 /	RAPGEF4	NM_001100397	0.000212575	0.000212575	1.56928	1.56928	HIST1H1 up vs Control
38042	17003096	NM_052899 // GPRIN1 // G protein regulated inducer of neurite outgrowth 1 // 5q35.2 //	GPRIN1	NM_052899	0.000214623	0.000214623	1.39933	1.39933	HIST1H1 up vs Control
8543	16707983	ENST00000370846 // ZDHHC16 // zinc finger, DHHC-type containing 16 // 10q24.1 // 84287	ZDHHC16	ENST00000370846	0.000214931	0.000214931	1.44638	1.44638	HIST1H1 up vs Control
41855	17044199	NR_003075 // SNORD93 // small nucleolar RNA, C/D box 93 // 7p15.3 // 692210 /// ENST000	SNORD93	NR_003075	0.000215233	0.000215233	2.03614	2.03614	HIST1H1 up vs Control
49015	17114272	NM_001448 // GPC4 // glypican 4 // Xq26.1 // 2239 /// ENST00000370828 // GPC4 // glypic	GPC4	NM_001448	0.00021531	0.00021531	3.43449	3.43449	HIST1H1 up vs Control
41410	17038541	NR_037861 // PPT2-EGFL8 // PPT2-EGFL8 readthrough (NMD candidate) // 6p // 100532746 //	PPT2-EGFL8	NR_037861	0.000215394	0.000215394	1.92702	1.92702	HIST1H1 up vs Control
37342	16996684	NM_197941 // ADAMTS6 // ADAM metallopeptidase with thrombospondin type 1 motif, 6 // 5q	ADAMTS6	NM_197941	0.00021599	0.00021599	1.41379	1.41379	HIST1H1 up vs Control
35245	16976994	NM_001042402 // NAAA // N-acylethanolamine acid amidase // 4q21.1 // 27163 /// NM_01443	NAAA	NM_001042402	0.000216612	0.000216612	0.427138	-2.34116	HIST1H1 down vs Control
43490	17061119	NM_001277335 // RASA4B // RAS p21 protein activator 4B // 7q22.1 // 100271927 /// ENST0	RASA4B	NM_001277335	0.000216613	0.000216613	2.48157	2.48157	HIST1H1 up vs Control
19689	16819678	NM_001126129 // GINS3 // GINS complex subunit 3 (Psf3 homolog) // 16q21 // 64785 /// NM	GINS3	NM_001126129	0.000216964	0.000216964	1.7706	1.7706	HIST1H1 up vs Control
52088	17123494	NM_001286625 // RNPS1 // RNA binding protein S1, serine-rich domain // 16p13.3 // 10921	RNPS1	NM_001286625	0.000218803	0.000218803	1.62668	1.62668	HIST1H1 up vs Control
7052	16693546	NM_020699 // GATAD2B // GATA zinc finger domain containing 2B // 1q21.3 // 57459 /// EN	GATAD2B	NM_020699	0.000218897	0.000218897	1.98806	1.98806	HIST1H1 up vs Control
19646	16819161	NM_020988 // GNAO1 // guanine nucleotide binding protein (G protein), alpha activating	GNAO1	NM_020988	0.000220395	0.000220395	1.9662	1.9662	HIST1H1 up vs Control
12803	16752009	---		---	0.00022086	0.00022086	1.71287	1.71287	HIST1H1 up vs Control
28511	16907691	NM_003468 // FZD5 // frizzled class receptor 5 // 2q33.3 // 7855 /// ENST00000295417 //	FZD5	NM_003468	0.000220976	0.000220976	0.675909	-1.47949	HIST1H1 down vs Control
32156	16944654	NM_014367 // FAM162A // family with sequence similarity 162, member A // 3q21.1 // 2635	FAM162A	NM_014367	0.000221242	0.000221242	0.284935	-3.50957	HIST1H1 down vs Control
10482	16727919	NM_000852 // GSTP1 // glutathione S-transferase pi 1 // 11q13 // 2950 /// ENST000003986	GSTP1	NM_000852	0.000221831	0.000221831	4.34538	4.34538	HIST1H1 up vs Control
15151	16775338	NM_006346 // PIBF1 // progesterone immunomodulatory binding factor 1 // 13q22.1 // 1046	PIBF1	NM_006346	0.000222088	0.000222088	5.25299	5.25299	HIST1H1 up vs Control
40907	17031855	NM_004640 // DDX39B // DEAD (Asp-Glu-Ala-Asp) box polypeptide 39B // 6p21.3 // 7919 ///	DDX39B	NM_004640	0.000224075	0.000224075	1.70764	1.70764	HIST1H1 up vs Control
41105	17034327	NM_004640 // DDX39B // DEAD (Asp-Glu-Ala-Asp) box polypeptide 39B // 6p21.3 // 7919 ///	DDX39B	NM_004640	0.000224075	0.000224075	1.70764	1.70764	HIST1H1 up vs Control
41283	17036575	NM_004640 // DDX39B // DEAD (Asp-Glu-Ala-Asp) box polypeptide 39B // 6p21.3 // 7919 ///	DDX39B	NM_004640	0.000224075	0.000224075	1.70764	1.70764	HIST1H1 up vs Control
41484	17039368	NM_004640 // DDX39B // DEAD (Asp-Glu-Ala-Asp) box polypeptide 39B // 6p21.3 // 7919 ///	DDX39B	NM_004640	0.000224075	0.000224075	1.70764	1.70764	HIST1H1 up vs Control
31246	16934385	NM_005368 // MB // myoglobin // 22q13.1 // 4151 /// NM_203377 // MB // myoglobin // 22q	MB	NM_005368	0.000224208	0.000224208	0.507407	-1.9708	HIST1H1 down vs Control
31278	16934602	---		---	0.000224739	0.000224739	1.45235	1.45235	HIST1H1 up vs Control
14556	16770915	ENST00000441406 // WSB2 // WD repeat and SOCS box containing 2 // 12q24.23 // 55884 ///	WSB2	ENST00000441406	0.000224964	0.000224964	0.355292	-2.81459	HIST1H1 down vs Control
12321	16746546	NM_173593 // B4GALNT3 // beta-1,4-N-acetyl-galactosaminyl transferase 3 // 12p13.33 //	B4GALNT3	NM_173593	0.000225138	0.000225138	2.6591	2.6591	HIST1H1 up vs Control
47544	17100649	ENST00000387365 // MT-TI // mitochondrially encoded tRNA isoleucine // --- // ---	MT-TI	ENST00000387365	0.000225652	0.000225652	0.234443	-4.26543	HIST1H1 down vs Control
30873	16930381	NR_039988 // LOC100130899 // uncharacterized LOC100130899 // 22q13.1 // 100130899 /// E	LOC100130899	NR_039988	0.000226319	0.000226319	0.434128	-2.30347	HIST1H1 down vs Control
5150	16673525	ENST00000494797 // ATP1B1 // ATPase, Na+/K+ transporting, beta 1 polypeptide // 1q24 //	ATP1B1	ENST00000494797	0.000226867	0.000226867	0.194751	-5.13476	HIST1H1 down vs Control
21190	16834733	NM_177441 // TMUB2 // transmembrane and ubiquitin-like domain containing 2 // 17q21.31	TMUB2	NM_177441	0.000226894	0.000226894	2.75075	2.75075	HIST1H1 up vs Control
41520	17039907	ENST00000307137 // HLA-DRB3 // major histocompatibility complex, class II, DR beta 3 //	HLA-DRB3	ENST00000307137	0.00022695	0.00022695	6.87685	6.87685	HIST1H1 up vs Control
13846	16763410	NM_001145107 // NELL2 // NEL-like 2 (chicken) // 12q12 // 4753 /// NM_001145108 // NELL	NELL2	NM_001145107	0.000227011	0.000227011	1.94537	1.94537	HIST1H1 up vs Control
13676	16761617	NM_018050 // MANSC1 // MANSC domain containing 1 // 12p13.2 // 54682 /// ENST0000039634	MANSC1	NM_018050	0.000227208	0.000227208	0.344957	-2.89891	HIST1H1 down vs Control
26594	16887840	ENST00000496441 // CDCA7 // cell division cycle associated 7 // 2q31 // 83879 /// AK075	CDCA7	ENST00000496441	0.000227746	0.000227746	3.37623	3.37623	HIST1H1 up vs Control
51860	17123038	NM_001288833 // GGT1 // gamma-glutamyltransferase 1 // 22q11.23 // 2678 /// NM_013421 /	GGT1	NM_001288833	0.000227846	0.000227846	0.264178	-3.78532	HIST1H1 down vs Control
12934	16753550	NM_015279 // TBC1D30 // TBC1 domain family, member 30 // 12q14.3 // 23329 /// ENST00000	TBC1D30	NM_015279	0.000228008	0.000228008	0.354008	-2.8248	HIST1H1 down vs Control
38264	17005276	NM_003107 // SOX4 // SRY (sex determining region Y)-box 4 // 6p22.3 // 6659 /// ENST000	SOX4	NM_003107	0.000228042	0.000228042	2.16298	2.16298	HIST1H1 up vs Control
34149	16966708	XR_171454 // USP46-AS1 // USP46 antisense RNA 1 // 4q12 // 643783 /// ENST00000503051 /	USP46-AS1	XR_171454	0.000228288	0.000228288	0.664201	-1.50557	HIST1H1 down vs Control
46613	17091819	NM_000718 // CACNA1B // calcium channel, voltage-dependent, N type, alpha 1B subunit //	CACNA1B	NM_000718	0.000228978	0.000228978	1.36743	1.36743	HIST1H1 up vs Control
41223	17035950	NM_001113182 // BRD2 // bromodomain containing 2 // 6p21.3 // 6046 /// NM_001199455 //	BRD2	NM_001113182	0.000229074	0.000229074	1.70636	1.70636	HIST1H1 up vs Control
46335	17088511	NM_001099679 // TRIM32 // tripartite motif containing 32 // 9q33.1 // 22954 /// NM_0122	TRIM32	NM_001099679	0.00022939	0.00022939	1.96476	1.96476	HIST1H1 up vs Control
40517	17026742	ENST00000462256 // DDX39B // DEAD (Asp-Glu-Ala-Asp) box polypeptide 39B // 6p21.3 // 79	DDX39B	ENST00000462256	0.00022974	0.00022974	1.78903	1.78903	HIST1H1 up vs Control
13898	16764078	---		---	0.000229879	0.000229879	0.62286	-1.6055	HIST1H1 down vs Control
29386	16916623	NM_001271168 // PCED1A // PC-esterase domain containing 1A // 20p13 // 64773 /// NM_022	PCED1A	NM_001271168	0.00022999	0.00022999	2.04167	2.04167	HIST1H1 up vs Control
37215	16995645	NM_001244871 // DAB2 // Dab, mitogen-responsive phosphoprotein, homolog 2 (Drosophila)	DAB2	NM_001244871	0.000230317	0.000230317	2.53082	2.53082	HIST1H1 up vs Control
14079	16766215	NM_013449 // BAZ2A // bromodomain adjacent to zinc finger domain, 2A // 12q13.3 // 1117	BAZ2A	NM_013449	0.000230371	0.000230371	1.61731	1.61731	HIST1H1 up vs Control
15822	16781177	NR_034002 // MCF2L-AS1 // MCF2L antisense RNA 1 // 13q34 // 100289410 /// BC064982 // M	MCF2L-AS1	NR_034002	0.000230946	0.000230946	0.348717	-2.86765	HIST1H1 down vs Control
31557	16937941	ENST00000362739 // RNA5SP124 // RNA, 5S ribosomal pseudogene 124 // --- // ---	RNA5SP124	ENST00000362739	0.000231119	0.000231119	0.694555	-1.43977	HIST1H1 down vs Control
7057	16693643	---		---	0.000231708	0.000231708	0.449098	-2.22668	HIST1H1 down vs Control
26175	16883380	ENST00000302513 // C2orf15 // chromosome 2 open reading frame 15 // 2q11.2 // 150590 //	C2orf15	ENST00000302513	0.000232227	0.000232227	0.497726	-2.00914	HIST1H1 down vs Control
26224	16883853	ENST00000361360 // POU3F3 // POU class 3 homeobox 3 // 2q12.1 // 5455 /// OTTHUMT000003	POU3F3	ENST00000361360	0.000232319	0.000232319	2.43695	2.43695	HIST1H1 up vs Control
6673	16689907	NM_001286055 // CNN3 // calponin 3, acidic // 1p22-p21 // 1266 /// NM_001286056 // CNN3	CNN3	NM_001286055	0.000232825	0.000232825	6.20761	6.20761	HIST1H1 up vs Control
20477	16827502	NM_001145961 // SLC12A4 // solute carrier family 12 (potassium/chloride transporter), m	SLC12A4	NM_001145961	0.000232856	0.000232856	6.14743	6.14743	HIST1H1 up vs Control
47895	17103413	NM_001282166 // SUV39H1 // suppressor of variegation 3-9 homolog 1 (Drosophila) // Xp11	SUV39H1	NM_001282166	0.000234698	0.000234698	2.33424	2.33424	HIST1H1 up vs Control
10593	16729168	ENST00000603276 // DGAT2 // diacylglycerol O-acyltransferase 2 // 11q13.5 // 84649 ///	DGAT2	ENST00000603276	0.000234707	0.000234707	0.433178	-2.30852	HIST1H1 down vs Control
24457	16866139	NM_001204814 // ZNF586 // zinc finger protein 586 // 19q13.43 // 54807 /// ENST00000391	ZNF586	NM_001204814	0.000235296	0.000235296	0.453441	-2.20536	HIST1H1 down vs Control
32214	16945254	NR_033426 // ACAD9 // acyl-CoA dehydrogenase family, member 9 // 3q21.3 // 28976 /// AB	ACAD9	NR_033426	0.000235395	0.000235395	0.58646	-1.70515	HIST1H1 down vs Control
38096	17003924	NM_005110 // GFPT2 // glutamine-fructose-6-phosphate transaminase 2 // 5q34-q35 // 9945	GFPT2	NM_005110	0.00023567	0.00023567	3.54123	3.54123	HIST1H1 up vs Control
24688	16868619	NM_004230 // S1PR2 // sphingosine-1-phosphate receptor 2 // 19p13.2 // 9294 /// uc002mn	S1PR2	NM_004230	0.000236604	0.000236604	2.30476	2.30476	HIST1H1 up vs Control
33478	16960054	NM_013363 // PCOLCE2 // procollagen C-endopeptidase enhancer 2 // 3q21-q24 // 26577 ///	PCOLCE2	NM_013363	0.000236624	0.000236624	3.19752	3.19752	HIST1H1 up vs Control
25168	16873608	NM_001039877 // STRN4 // striatin, calmodulin binding protein 4 // 19q13.2 // 29888 ///	STRN4	NM_001039877	0.000237273	0.000237273	1.5654	1.5654	HIST1H1 up vs Control
52977	17125282	NM_021965 // PGM5 // phosphoglucomutase 5 // 9q13 // 5239 /// ENST00000396392 // PGM5 /	PGM5	NM_021965	0.000238382	0.000238382	4.15968	4.15968	HIST1H1 up vs Control
29300	16915748	NM_018270 // MRGBP // MRG/MORF4L binding protein // 20q13.33 // 55257 /// XR_244123 //	MRGBP	NM_018270	0.000238415	0.000238415	2.34635	2.34635	HIST1H1 up vs Control
46454	17089877	NM_001100876 // PHYHD1 // phytanoyl-CoA dioxygenase domain containing 1 // 9q34.11 // 2	PHYHD1	NM_001100876	0.000239314	0.000239314	2.30055	2.30055	HIST1H1 up vs Control
43750	17063945	XM_006710194 // LOC100507507 // uncharacterized LOC100507507 // --- // 100507507 /// EN	LOC100507507	XM_006710194	0.000239724	0.000239724	2.43162	2.43162	HIST1H1 up vs Control
15479	16778325	ENST00000436678 // PROSER1 // proline and serine rich 1 // 13q13.3 // 80209 /// AK29966	PROSER1	ENST00000436678	0.000239768	0.000239768	0.472987	-2.11422	HIST1H1 down vs Control
53422	17126274	ENST00000386347 // MT-TL1 // mitochondrially encoded tRNA leucine 1 (UUA/G) // --- // -	MT-TL1	ENST00000386347	0.000241134	0.000241134	0.609277	-1.64129	HIST1H1 down vs Control
18182	16803373	NM_018200 // HMG20A // high mobility group 20A // 15q24 // 10363 /// ENST00000336216 //	HMG20A	NM_018200	0.000241242	0.000241242	4.36215	4.36215	HIST1H1 up vs Control
31041	16932359	NM_006440 // TXNRD2 // thioredoxin reductase 2 // 22q11.21 // 10587 /// ENST00000400518	TXNRD2	NM_006440	0.000241601	0.000241601	0.615332	-1.62514	HIST1H1 down vs Control
36632	16990257	NM_018936 // PCDHB2 // protocadherin beta 2 // 5q31 // 56133 /// ENST00000194155 // PCD	PCDHB2	NM_018936	0.000241625	0.000241625	0.27213	-3.67472	HIST1H1 down vs Control
46499	17090568	ENST00000423007 // POMT1 // protein-O-mannosyltransferase 1 // 9q34.1 // 10585 /// NM_0	POMT1	ENST00000423007	0.000241631	0.000241631	1.91589	1.91589	HIST1H1 up vs Control
19517	16817973	NM_006662 // SRCAP // Snf2-related CREBBP activator protein // 16p11.2 // 10847 /// ENS	SRCAP	NM_006662	0.000242938	0.000242938	2.4762	2.4762	HIST1H1 up vs Control
9627	16719025	NM_000141 // FGFR2 // fibroblast growth factor receptor 2 // 10q26 // 2263 /// NM_00114	FGFR2	NM_000141	0.000243365	0.000243365	2.27771	2.27771	HIST1H1 up vs Control
47943	17103837	NM_001098800 // MAGED4 // melanoma antigen family D, 4 // Xp11.22 // 728239 /// NM_0012	MAGED4	NM_001098800	0.000244168	0.000244168	4.53805	4.53805	HIST1H1 up vs Control
12169	16745002	NM_144765 // MPZL2 // myelin protein zero-like 2 // 11q24 // 10205 /// ENST00000438295	MPZL2	NM_144765	0.000245443	0.000245443	0.39291	-2.54511	HIST1H1 down vs Control
20663	16829139	NM_002461 // MVD // mevalonate (diphospho) decarboxylase // 16q24.3 // 4597 /// XM_0067	MVD	NM_002461	0.000245829	0.000245829	1.9857	1.9857	HIST1H1 up vs Control
22986	16852760	NM_001270949 // TNFRSF11A // tumor necrosis factor receptor superfamily, member 11a, NF	TNFRSF11A	NM_001270949	0.000245882	0.000245882	1.93095	1.93095	HIST1H1 up vs Control
14701	16771549	---		---	0.000246022	0.000246022	5.81222	5.81222	HIST1H1 up vs Control
49144	17115050	---		---	0.000246306	0.000246306	0.225783	-4.42903	HIST1H1 down vs Control
50517	17120350	ENST00000422642 // SVILP1 // supervillin pseudogene 1 // 10p11.23 // 645954 /// AK30472	SVILP1	ENST00000422642	0.000246865	0.000246865	1.72441	1.72441	HIST1H1 up vs Control
21678	16839604	NR_003072 // SNORD91A // small nucleolar RNA, C/D box 91A // 17p13.3 // 692207 /// ENST	SNORD91A	NR_003072	0.00024706	0.00024706	3.61569	3.61569	HIST1H1 up vs Control
18712	16809326	NM_153374 // LYSMD2 // LysM, putative peptidoglycan-binding, domain containing 2 // 15q	LYSMD2	NM_153374	0.000247243	0.000247243	0.574729	-1.73995	HIST1H1 down vs Control
13724	16762146	NM_004982 // KCNJ8 // potassium inwardly-rectifying channel, subfamily J, member 8 // 1	KCNJ8	NM_004982	0.000247318	0.000247318	2.53861	2.53861	HIST1H1 up vs Control
40183	17023551	NM_001431 // EPB41L2 // erythrocyte membrane protein band 4.1-like 2 // 6q23 // 2037 //	EPB41L2	NM_001431	0.000248529	0.000248529	3.73372	3.73372	HIST1H1 up vs Control
47815	17102607	ENST00000471410 // TSPAN7 // tetraspanin 7 // Xp11.4 // 7102 /// AK293534 // TSPAN7 //	TSPAN7	ENST00000471410	0.000249408	0.000249408	3.83483	3.83483	HIST1H1 up vs Control
34291	16968008	NM_020859 // SHROOM3 // shroom family member 3 // 4q21.1 // 57619 /// XM_005263163 // S	SHROOM3	NM_020859	0.000250186	0.000250186	0.500399	-1.9984	HIST1H1 down vs Control
25192	16873880	NM_001184902 // CARD8 // caspase recruitment domain family, member 8 // 19q13.33 // 229	CARD8	NM_001184902	0.000250323	0.000250323	1.29656	1.29656	HIST1H1 up vs Control
48947	17113606	NM_015129 // SEPT6 // septin 6 // Xq24 // 23157 /// NM_145799 // SEPT6 // septin 6 // X	2016-09-06	NM_015129	0.000252024	0.000252024	2.46329	2.46329	HIST1H1 up vs Control
7647	16699780	OTTHUMT00000091225 // RP11-504P24.2 // pseudogene similar to part of general transcript	RP11-504P24.2	OTTHUMT00000091225	0.00025233	0.00025233	2.35654	2.35654	HIST1H1 up vs Control
6405	16686945	NM_032110 // DMRTA2 // DMRT-like family A2 // 1p32.3 // 63950 /// ENST00000404795 // DM	DMRTA2	NM_032110	0.00025327	0.00025327	1.54087	1.54087	HIST1H1 up vs Control
26550	16887171	NM_020981 // B3GALT1 // UDP-Gal:betaGlcNAc beta 1,3-galactosyltransferase, polypeptide	B3GALT1	NM_020981	0.000253435	0.000253435	2.95402	2.95402	HIST1H1 up vs Control
40372	17025440	NM_004562 // PARK2 // parkin RBR E3 ubiquitin protein ligase // 6q25.2-q27 // 5071 ///	PARK2	NM_004562	0.000254265	0.000254265	2.82049	2.82049	HIST1H1 up vs Control
35217	16976706	NM_014243 // ADAMTS3 // ADAM metallopeptidase with thrombospondin type 1 motif, 3 // 4q	ADAMTS3	NM_014243	0.000255743	0.000255743	2.22111	2.22111	HIST1H1 up vs Control
17650	16798196	ENST00000546682 // IPW // imprinted in Prader-Willi syndrome (non-protein coding) // 15	IPW	ENST00000546682	0.000255865	0.000255865	0.0769738	-12.9914	HIST1H1 down vs Control
44934	17075221	NM_021020 // LZTS1 // leucine zipper, putative tumor suppressor 1 // 8p22 // 11178 ///	LZTS1	NM_021020	0.000256096	0.000256096	3.50548	3.50548	HIST1H1 up vs Control
26095	16882615	NM_001244676 // THNSL2 // threonine synthase-like 2 (S. cerevisiae) // 2p11.2 // 55258	THNSL2	NM_001244676	0.000256116	0.000256116	0.283777	-3.52389	HIST1H1 down vs Control
19822	16821033	ENST00000429990 // NPIPB15 // nuclear pore complex interacting protein family, member B	NPIPB15	ENST00000429990	0.000256958	0.000256958	1.44837	1.44837	HIST1H1 up vs Control
23739	16859300	NM_001130524 // AP1M1 // adaptor-related protein complex 1, mu 1 subunit // 19p13.12 //	AP1M1	NM_001130524	0.000257314	0.000257314	2.2386	2.2386	HIST1H1 up vs Control
52574	17124476	---		---	0.000257764	0.000257764	0.212802	-4.6992	HIST1H1 down vs Control
8787	16710608	NM_002412 // MGMT // O-6-methylguanine-DNA methyltransferase // 10q26 // 4255 /// XM_00	MGMT	NM_002412	0.000257803	0.000257803	0.572623	-1.74635	HIST1H1 down vs Control
31273	16934596	---		---	0.000258551	0.000258551	1.89118	1.89118	HIST1H1 up vs Control
29621	16918569	NM_178026 // GGT7 // gamma-glutamyltransferase 7 // 20q11.22 // 2686 /// ENST0000033643	GGT7	NM_178026	0.000259031	0.000259031	2.64837	2.64837	HIST1H1 up vs Control
30962	16931499	NR_122046 // LOC284930 // uncharacterized LOC284930 // 22q13.32 // 284930 /// ENST00000	LOC284930	NR_122046	0.000259069	0.000259069	0.576155	-1.73564	HIST1H1 down vs Control
37793	17000650	ENST00000507297 // TMEM173 // transmembrane protein 173 // 5q31.2 // 340061 /// OTTHUMT	TMEM173	ENST00000507297	0.000259308	0.000259308	2.87685	2.87685	HIST1H1 up vs Control
48041	17104681	---		---	0.00025947	0.00025947	1.65698	1.65698	HIST1H1 up vs Control
15517	16778652	NM_006022 // TSC22D1 // TSC22 domain family, member 1 // 13q14 // 8848 /// ENST00000261	TSC22D1	NM_006022	0.000259518	0.000259518	0.552148	-1.81111	HIST1H1 down vs Control
14076	16766137	NM_003920 // TIMELESS // timeless circadian clock // 12q13.3 // 8914 /// ENST0000022920	TIMELESS	NM_003920	0.000259595	0.000259595	1.47189	1.47189	HIST1H1 up vs Control
21511	16838103	NR_004395 // SNORD1A // small nucleolar RNA, C/D box 1A // 17q25.1 // 677848 /// ENST00	SNORD1A	NR_004395	0.000260096	0.000260096	2.18035	2.18035	HIST1H1 up vs Control
36570	16989719	NM_001271803 // REEP2 // receptor accessory protein 2 // 5q31 // 51308 /// NM_016606 //	REEP2	NM_001271803	0.00026013	0.00026013	2.70793	2.70793	HIST1H1 up vs Control
41100	17034296	ENST00000462954 // DDX39B // DEAD (Asp-Glu-Ala-Asp) box polypeptide 39B // 6p21.3 // 79	DDX39B	ENST00000462954	0.000260447	0.000260447	1.79826	1.79826	HIST1H1 up vs Control
11788	16741287	NM_001031847 // CPT1A // carnitine palmitoyltransferase 1A (liver) // 11q13.2 // 1374 /	CPT1A	NM_001031847	0.00026069	0.00026069	0.608003	-1.64473	HIST1H1 down vs Control
37934	17002194	NM_033274 // ADAM19 // ADAM metallopeptidase domain 19 // 5q33.3 // 8728 /// XM_0052660	ADAM19	NM_033274	0.000261143	0.000261143	2.77317	2.77317	HIST1H1 up vs Control
18957	16812087	NM_006383 // CIB2 // calcium and integrin binding family member 2 // 15q24 // 10518 ///	CIB2	NM_006383	0.000261544	0.000261544	2.96944	2.96944	HIST1H1 up vs Control
9375	16716150	NM_017551 // GRID1 // glutamate receptor, ionotropic, delta 1 // 10q22 // 2894 /// ENST	GRID1	NM_017551	0.000261685	0.000261685	1.96138	1.96138	HIST1H1 up vs Control
30787	16929416	NM_001033024 // FBXO7 // F-box protein 7 // 22q12.3 // 25793 /// NM_001257990 // FBXO7	FBXO7	NM_001033024	0.00026171	0.00026171	1.75005	1.75005	HIST1H1 up vs Control
18176	16803282	NM_152335 // C15orf27 // chromosome 15 open reading frame 27 // 15q24.2 // 123591 /// E	C15orf27	NM_152335	0.00026382	0.00026382	2.63111	2.63111	HIST1H1 up vs Control
23292	16855184	NM_006111 // ACAA2 // acetyl-CoA acyltransferase 2 // 18q21.1 // 10449 /// ENST00000285	ACAA2	NM_006111	0.000264633	0.000264633	7.05818	7.05818	HIST1H1 up vs Control
48237	17106526	NM_001031855 // LONRF3 // LON peptidase N-terminal domain and ring finger 3 // Xq24 //	LONRF3	NM_001031855	0.000265266	0.000265266	2.18233	2.18233	HIST1H1 up vs Control
37449	16997503	NM_005779 // LHFPL2 // lipoma HMGIC fusion partner-like 2 // 5q14.1 // 10184 /// ENST00	LHFPL2	NM_005779	0.000266222	0.000266222	1.64378	1.64378	HIST1H1 up vs Control
30712	16928533	NM_020437 // ASPHD2 // aspartate beta-hydroxylase domain containing 2 // 22q12.1 // 571	ASPHD2	NM_020437	0.000267561	0.000267561	1.6976	1.6976	HIST1H1 up vs Control
15718	16780271	ENST00000536256 // ABCC4 // ATP-binding cassette, sub-family C (CFTR/MRP), member 4 //	ABCC4	ENST00000536256	0.000268982	0.000268982	0.221593	-4.51278	HIST1H1 down vs Control
23641	16858312	NM_001136482 // C19orf38 // chromosome 19 open reading frame 38 // 19p13.2 // 255809 //	C19orf38	NM_001136482	0.000269113	0.000269113	2.67911	2.67911	HIST1H1 up vs Control
45874	17084363	NR_003573 // ANXA2P2 // annexin A2 pseudogene 2 // 9p13 // 304 /// ENST00000435128 // A	ANXA2P2	NR_003573	0.00026933	0.00026933	4.03681	4.03681	HIST1H1 up vs Control
51592	17122502	NR_015395 // MIR4435-1HG // MIR4435-1 host gene (non-protein coding) // 2q13 // 541471	MIR4435-1HG	NR_015395	0.000270155	0.000270155	2.17085	2.17085	HIST1H1 up vs Control
38769	17010005	NM_001704 // BAI3 // brain-specific angiogenesis inhibitor 3 // 6q12 // 577 /// XM_0052	BAI3	NM_001704	0.000270567	0.000270567	2.08474	2.08474	HIST1H1 up vs Control
10509	16728261	NM_053056 // CCND1 // cyclin D1 // 11q13 // 595 /// XM_006718653 // CCND1 // cyclin D1	CCND1	NM_053056	0.000270879	0.000270879	0.57183	-1.74877	HIST1H1 down vs Control
6992	16693272	NM_002966 // S100A10 // S100 calcium binding protein A10 // 1q21 // 6281 /// ENST000003	S100A10	NM_002966	0.00027175	0.00027175	3.36066	3.36066	HIST1H1 up vs Control
48629	17110429	NM_001135998 // NDUFB11 // NADH dehydrogenase (ubiquinone) 1 beta subcomplex, 11, 17.3k	NDUFB11	NM_001135998	0.000272383	0.000272383	1.7143	1.7143	HIST1H1 up vs Control
21354	16836404	NM_080677 // DYNLL2 // dynein, light chain, LC8-type 2 // 17q22 // 140735 /// ENST00000	DYNLL2	NM_080677	0.00027243	0.00027243	0.413087	-2.4208	HIST1H1 down vs Control
21272	16835615	NM_001199155 // KAT7 // K(lysine) acetyltransferase 7 // 17q21.32 // 11143 /// NM_00119	KAT7	NM_001199155	0.000273135	0.000273135	1.48402	1.48402	HIST1H1 up vs Control
15353	16777198	NM_015974 // CRYL1 // crystallin, lambda 1 // 13q12.11 // 51084 /// ENST00000298248 //	CRYL1	NM_015974	0.000273851	0.000273851	0.36105	-2.7697	HIST1H1 down vs Control
8513	16707631	NM_001165979 // PLCE1 // phospholipase C, epsilon 1 // 10q23 // 51196 /// NM_001288989	PLCE1	NM_001165979	0.000274845	0.000274845	2.65221	2.65221	HIST1H1 up vs Control
14072	16766051	NM_001127460 // PAN2 // PAN2 poly(A) specific ribonuclease subunit // 12q13.2 // 9924 /	PAN2	NM_001127460	0.000275624	0.000275624	2.07128	2.07128	HIST1H1 up vs Control
4968	16671457	NM_000565 // IL6R // interleukin 6 receptor // 1q21 // 3570 /// NM_001206866 // IL6R //	IL6R	NM_000565	0.000275733	0.000275733	0.269706	-3.70774	HIST1H1 down vs Control
19362	16816178	NM_001128423 // MPV17L // MPV17 mitochondrial membrane protein-like // 16p13.11 // 2550	MPV17L	NM_001128423	0.00027589	0.00027589	0.07256	-13.7817	HIST1H1 down vs Control
52089	17123496	NM_001286625 // RNPS1 // RNA binding protein S1, serine-rich domain // 16p13.3 // 10921	RNPS1	NM_001286625	0.000276481	0.000276481	1.60487	1.60487	HIST1H1 up vs Control
49953	17118754	NR_027322 // LOC283070 // uncharacterized LOC283070 // 10p13 // 283070 /// OTTHUMT00000	LOC283070	NR_027322	0.000276512	0.000276512	2.25591	2.25591	HIST1H1 up vs Control
32571	16949403	NM_003032 // ST6GAL1 // ST6 beta-galactosamide alpha-2,6-sialyltranferase 1 // 3q27-q28	ST6GAL1	NM_003032	0.000277572	0.000277572	1.95492	1.95492	HIST1H1 up vs Control
16938	16791580	NM_002742 // PRKD1 // protein kinase D1 // 14q11 // 5587 /// ENST00000331968 // PRKD1 /	PRKD1	NM_002742	0.00027779	0.00027779	0.136149	-7.34488	HIST1H1 down vs Control
19097	16813429	ENST00000327355 // FAM174B // family with sequence similarity 174, member B // 15q26.1	FAM174B	ENST00000327355	0.000278734	0.000278734	0.360409	-2.77462	HIST1H1 down vs Control
21738	16840235	NM_032530 // ZNF594 // zinc finger protein 594 // 17p13 // 84622 /// ENST00000399604 //	ZNF594	NM_032530	0.000279236	0.000279236	1.32322	1.32322	HIST1H1 up vs Control
5450	16677082	NM_001122834 // HHAT // hedgehog acyltransferase // 1q32 // 55733 /// NM_001170564 // H	HHAT	NM_001122834	0.000280063	0.000280063	2.16124	2.16124	HIST1H1 up vs Control
47982	17104186	NR_015367 // LINC01420 // long intergenic non-protein coding RNA 1420 // Xp11.1 // 5506	LINC01420	NR_015367	0.000280454	0.000280454	2.27707	2.27707	HIST1H1 up vs Control
35717	16981516	OTTHUMT00000473141 // RP11-798M19.6 // novel transcript, antisense to SAP30 // --- // -	RP11-798M19.6	OTTHUMT00000473141	0.000281727	0.000281727	1.65956	1.65956	HIST1H1 up vs Control
4706	16668817	NM_001130079 // MOV10 // Mov10, Moloney leukemia virus 10, homolog (mouse) // 1p13.2 //	MOV10	NM_001130079	0.000282324	0.000282324	2.58848	2.58848	HIST1H1 up vs Control
39231	17014091	NM_016224 // SNX9 // sorting nexin 9 // 6q25.1-q26 // 51429 /// XM_005267015 // SNX9 //	SNX9	NM_016224	0.000282783	0.000282783	4.6721	4.6721	HIST1H1 up vs Control
12378	16747184	NM_001769 // CD9 // CD9 molecule // 12p13.3 // 928 /// ENST00000009180 // CD9 // CD9 mo	CD9	NM_001769	0.000285261	0.000285261	0.291639	-3.42889	HIST1H1 down vs Control
51673	17122664	ENST00000441075 // LINC00152 // long intergenic non-protein coding RNA 152 // 2p11.2 //	LINC00152	ENST00000441075	0.000285486	0.000285486	2.33373	2.33373	HIST1H1 up vs Control
3876	16660403	NM_001256416 // NBPF3 // neuroblastoma breakpoint family, member 3 // 1p36.12 // 84224	NBPF3	NM_001256416	0.000285941	0.000285941	2.07498	2.07498	HIST1H1 up vs Control
34793	16972710	NM_024949 // WWC2 // WW and C2 domain containing 2 // 4q35.1 // 80014 /// ENST000004037	WWC2	NM_024949	0.00028697	0.00028697	3.15588	3.15588	HIST1H1 up vs Control
40902	17031824	ENST00000462954 // DDX39B // DEAD (Asp-Glu-Ala-Asp) box polypeptide 39B // 6p21.3 // 79	DDX39B	ENST00000462954	0.000288901	0.000288901	1.81916	1.81916	HIST1H1 up vs Control
41278	17036544	ENST00000462954 // DDX39B // DEAD (Asp-Glu-Ala-Asp) box polypeptide 39B // 6p21.3 // 79	DDX39B	ENST00000462954	0.000288901	0.000288901	1.81916	1.81916	HIST1H1 up vs Control
41479	17039337	ENST00000462954 // DDX39B // DEAD (Asp-Glu-Ala-Asp) box polypeptide 39B // 6p21.3 // 79	DDX39B	ENST00000462954	0.000288901	0.000288901	1.81916	1.81916	HIST1H1 up vs Control
18471	16806445	NM_015307 // FAM189A1 // family with sequence similarity 189, member A1 // 15q13.1 // 2	FAM189A1	NM_015307	0.000288959	0.000288959	1.9448	1.9448	HIST1H1 up vs Control
19072	16813237	NM_001282380 // ARPIN // actin-related protein 2/3 complex inhibitor // 15q26.1 // 3481	ARPIN	NM_001282380	0.000289432	0.000289432	2.07822	2.07822	HIST1H1 up vs Control
49145	17115060	NM_175742 // MAGEA2 // melanoma antigen family A, 2 // Xq28 // 4101 /// NM_175743 // MA	MAGEA2	NM_175742	0.000290332	0.000290332	0.215754	-4.63491	HIST1H1 down vs Control
51559	17122436	ENST00000603980 // PEBP1P2 // phosphatidylethanolamine binding protein 1 pseudogene 2 /	PEBP1P2	ENST00000603980	0.000290906	0.000290906	0.621113	-1.61001	HIST1H1 down vs Control
38311	17005600	NM_003524 // HIST1H2BH // histone cluster 1, H2bh // 6p21.3 // 8345 /// BC096116 // HIS	HIST1H2BH	NM_003524	0.000291741	0.000291741	2.71327	2.71327	HIST1H1 up vs Control
36992	16993528	NR_027183 // LINC00847 // long intergenic non-protein coding RNA 847 // 5q35.3 // 72967	LINC00847	NR_027183	0.000294998	0.000294998	0.338573	-2.95358	HIST1H1 down vs Control
8278	16705381	NM_030625 // TET1 // tet methylcytosine dioxygenase 1 // 10q21 // 80312 /// ENST0000037	TET1	NM_030625	0.000295236	0.000295236	3.90811	3.90811	HIST1H1 up vs Control
48511	17109211	NM_001018113 // FANCB // Fanconi anemia, complementation group B // Xp22.2 // 2187 ///	FANCB	NM_001018113	0.000295836	0.000295836	6.99737	6.99737	HIST1H1 up vs Control
48494	17109078	NM_001287242 // ARHGAP6 // Rho GTPase activating protein 6 // Xp22.3 // 395 /// NM_0061	ARHGAP6	NM_001287242	0.000296493	0.000296493	0.181714	-5.50315	HIST1H1 down vs Control
32242	16945659	NR_027766 // NUDT16P1 // nudix (nucleoside diphosphate linked moiety X)-type motif 16 p	NUDT16P1	NR_027766	0.000296527	0.000296527	0.323922	-3.08716	HIST1H1 down vs Control
27639	16898533	NM_001111101 // CNRIP1 // cannabinoid receptor interacting protein 1 // 2p14 // 25927 /	CNRIP1	NM_001111101	0.000296576	0.000296576	3.07487	3.07487	HIST1H1 up vs Control
18289	16804539	NM_007011 // ABHD2 // abhydrolase domain containing 2 // 15q26.1 // 11057 /// ENST00000	ABHD2	NM_007011	0.000297054	0.000297054	0.159173	-6.28248	HIST1H1 down vs Control
25748	16879067	NM_016441 // CRIM1 // cysteine rich transmembrane BMP regulator 1 (chordin-like) // 2p2	CRIM1	NM_016441	0.00029852	0.00029852	4.82149	4.82149	HIST1H1 up vs Control
47989	17104226	---		---	0.000299551	0.000299551	1.99545	1.99545	HIST1H1 up vs Control
30925	16931040	NM_001003828 // PARVB // parvin, beta // 22q13.2-q13.33 // 29780 /// ENST00000406477 //	PARVB	NM_001003828	0.000300614	0.000300614	0.603285	-1.65759	HIST1H1 down vs Control
41277	17036519	NR_037853 // ATP6V1G2-DDX39B // ATP6V1G2-DDX39B readthrough (NMD candidate) // 6p // 10	ATP6V1G2-DDX39B	NR_037853	0.000301094	0.000301094	1.57301	1.57301	HIST1H1 up vs Control
35136	16975947	NM_001242690 // ERVMER34-1 // endogenous retrovirus group MER34, member 1 // 4q12 // 10	ERVMER34-1	NM_001242690	0.000301772	0.000301772	2.01382	2.01382	HIST1H1 up vs Control
15398	16777571	NM_001007538 // SHISA2 // shisa family member 2 // 13q12.13 // 387914 /// ENST000003194	SHISA2	NM_001007538	0.000303775	0.000303775	2.94535	2.94535	HIST1H1 up vs Control
47843	17102829	NM_000240 // MAOA // monoamine oxidase A // Xp11.3 // 4128 /// NM_001270458 // MAOA //	MAOA	NM_000240	0.000303813	0.000303813	0.217653	-4.59447	HIST1H1 down vs Control
35629	16980727	---		---	0.000304529	0.000304529	4.2141	4.2141	HIST1H1 up vs Control
16835	16790262	---		---	0.000304734	0.000304734	0.236195	-4.23379	HIST1H1 down vs Control
32163	16944738	NM_006810 // PDIA5 // protein disulfide isomerase family A, member 5 // 3q21.1 // 10954	PDIA5	NM_006810	0.000305707	0.000305707	0.367411	-2.72175	HIST1H1 down vs Control
40254	17024312	XR_432075 // LOC102723724 // uncharacterized LOC102723724 // --- // 102723724 /// OTTHU	LOC102723724	XR_432075	0.000306613	0.000306613	2.81798	2.81798	HIST1H1 up vs Control
21385	16836735	NM_005994 // TBX2 // T-box 2 // 17q23.2 // 6909 /// ENST00000240328 // TBX2 // T-box 2	TBX2	NM_005994	0.000306614	0.000306614	1.87618	1.87618	HIST1H1 up vs Control
18896	16811391	NM_020214 // PARP6 // poly (ADP-ribose) polymerase family, member 6 // 15q23 // 56965 /	PARP6	NM_020214	0.000307439	0.000307439	4.67231	4.67231	HIST1H1 up vs Control
50949	17121214	NM_001897 // CSPG4 // chondroitin sulfate proteoglycan 4 // 15q24.2 // 1464 /// ENST000	CSPG4	NM_001897	0.000307805	0.000307805	3.63896	3.63896	HIST1H1 up vs Control
48687	17111025	NM_001242362 // MAGED4B // melanoma antigen family D, 4B // Xp11 // 81557 /// NM_001272	MAGED4B	NM_001242362	0.000308009	0.000308009	4.37388	4.37388	HIST1H1 up vs Control
27030	16892342	ENST00000264059 // EFHD1 // EF-hand domain family, member D1 // 2q37.1 // 80303 /// ENS	EFHD1	ENST00000264059	0.000308111	0.000308111	2.11351	2.11351	HIST1H1 up vs Control
9589	16718670	NM_001145453 // GFRA1 // GDNF family receptor alpha 1 // 10q26.11 // 2674 /// NM_005264	GFRA1	NM_001145453	0.000308827	0.000308827	2.96637	2.96637	HIST1H1 up vs Control
31803	16940965	NM_006841 // SLC38A3 // solute carrier family 38, member 3 // 3p21.3 // 10991 /// OTTHU	SLC38A3	NM_006841	0.000309075	0.000309075	2.76701	2.76701	HIST1H1 up vs Control
13226	16756597	NM_032663 // USP30 // ubiquitin specific peptidase 30 // 12q24.11 // 84749 /// XM_00671	USP30	NM_032663	0.000309412	0.000309412	1.71268	1.71268	HIST1H1 up vs Control
8902	16711464	NM_001009941 // ANKRD16 // ankyrin repeat domain 16 // 10p15.1 // 54522 /// NM_00100994	ANKRD16	NM_001009941	0.000311339	0.000311339	1.96034	1.96034	HIST1H1 up vs Control
42904	17055216	NM_001136020 // ICA1 // islet cell autoantigen 1, 69kDa // 7p22 // 3382 /// ENST0000026	ICA1	NM_001136020	0.000311764	0.000311764	0.519705	-1.92417	HIST1H1 down vs Control
36267	16986777	NM_006909 // RASGRF2 // Ras protein-specific guanine nucleotide-releasing factor 2 // 5	RASGRF2	NM_006909	0.000312805	0.000312805	2.18223	2.18223	HIST1H1 up vs Control
27876	16900507	---		---	0.00031329	0.00031329	2.30514	2.30514	HIST1H1 up vs Control
51530	17122378	NR_110220 // LINC01237 // long intergenic non-protein coding RNA 1237 // 2q37.3 // 1019	LINC01237	NR_110220	0.000314225	0.000314225	0.427844	-2.3373	HIST1H1 down vs Control
46222	17087413	NM_024642 // GALNT12 // polypeptide N-acetylgalactosaminyltransferase 12 // 9q22.33 //	GALNT12	NM_024642	0.000314274	0.000314274	2.2739	2.2739	HIST1H1 up vs Control
36150	16985229	NM_001029875 // RGS7BP // regulator of G-protein signaling 7 binding protein // 5q12.3	RGS7BP	NM_001029875	0.000314745	0.000314745	2.33287	2.33287	HIST1H1 up vs Control
21498	16837979	NM_001080419 // UNK // unkempt family zinc finger // 17q25.1 // 85451 /// XM_006722144	UNK	NM_001080419	0.000315721	0.000315721	2.11608	2.11608	HIST1H1 up vs Control
12778	16751910	NM_014212 // HOXC11 // homeobox C11 // 12q13.3 // 3227 /// ENST00000243082 // HOXC11 //	HOXC11	NM_014212	0.000316036	0.000316036	1.5113	1.5113	HIST1H1 up vs Control
19494	16817721	ENST00000566693 // ASPHD1 // aspartate beta-hydroxylase domain containing 1 // 16p11.2	ASPHD1	ENST00000566693	0.000316109	0.000316109	0.377724	-2.64744	HIST1H1 down vs Control
4893	16670728	NM_017860 // C1orf56 // chromosome 1 open reading frame 56 // 1q21.3 // 54964 /// ENST0	C1orf56	NM_017860	0.000317017	0.000317017	2.04822	2.04822	HIST1H1 up vs Control
44344	17069816	NM_001128204 // SULF1 // sulfatase 1 // 8q13.1 // 23213 /// NM_001128205 // SULF1 // su	SULF1	NM_001128204	0.000317159	0.000317159	2.4431	2.4431	HIST1H1 up vs Control
49185	17115677	NM_001081573 // GAB3 // GRB2-associated binding protein 3 // Xq28 // 139716 /// NM_0806	GAB3	NM_001081573	0.000317608	0.000317608	1.53444	1.53444	HIST1H1 up vs Control
50324	17119964	NR_027238 // LOC654342 // lymphocyte-specific protein 1 pseudogene // 2p11.1 // 654342	LOC654342	NR_027238	0.000318287	0.000318287	0.503274	-1.98699	HIST1H1 down vs Control
6786	16691046	NM_006608 // PHTF1 // putative homeodomain transcription factor 1 // 1p13 // 10745 ///	PHTF1	NM_006608	0.000318292	0.000318292	4.24738	4.24738	HIST1H1 up vs Control
43595	17062321	NM_001009571 // CADPS2 // Ca++-dependent secretion activator 2 // 7q31.3 // 93664 /// N	CADPS2	NM_001009571	0.000318479	0.000318479	3.60277	3.60277	HIST1H1 up vs Control
43045	17056587	NM_015283 // DPY19L1 // dpy-19-like 1 (C. elegans) // 7p14.3-p14.2 // 23333 /// ENST000	DPY19L1	NM_015283	0.000318631	0.000318631	2.9403	2.9403	HIST1H1 up vs Control
27103	16893392	NM_001282409 // PPP1R7 // protein phosphatase 1, regulatory subunit 7 // 2q37.3 // 5510	PPP1R7	NM_001282409	0.000319493	0.000319493	0.645281	-1.54971	HIST1H1 down vs Control
12860	16752397	NM_001982 // ERBB3 // v-erb-b2 avian erythroblastic leukemia viral oncogene homolog 3 /	ERBB3	NM_001982	0.000319783	0.000319783	0.123781	-8.07882	HIST1H1 down vs Control
31235	16934308	NM_004737 // LARGE // like-glycosyltransferase // 22q12.3 // 9215 /// NM_133642 // LARG	LARGE	NM_004737	0.000320078	0.000320078	2.13865	2.13865	HIST1H1 up vs Control
42329	17048923	NM_001081559 // CPSF4 // cleavage and polyadenylation specific factor 4, 30kDa // 7q22.	CPSF4	NM_001081559	0.000320535	0.000320535	1.53082	1.53082	HIST1H1 up vs Control
22121	16844207	NM_001284514 // IKZF3 // IKAROS family zinc finger 3 (Aiolos) // 17q21 // 22806 /// NM_	IKZF3	NM_001284514	0.000320593	0.000320593	1.9845	1.9845	HIST1H1 up vs Control
43374	17059756	NM_001145306 // CDK6 // cyclin-dependent kinase 6 // 7q21-q22 // 1021 /// uc010lez.3 //	CDK6	NM_001145306	0.00032091	0.00032091	3.21413	3.21413	HIST1H1 up vs Control
19191	16814211	NM_001286435 // NME4 // NME/NM23 nucleoside diphosphate kinase 4 // 16p13.3 // 4833 ///	NME4	NM_001286435	0.000321188	0.000321188	2.18816	2.18816	HIST1H1 up vs Control
38101	17004032	NR_045680 // HEIH // hepatocellular carcinoma up-regulated EZH2-associated long non-cod	HEIH	NR_045680	0.000321972	0.000321972	0.457009	-2.18814	HIST1H1 down vs Control
24681	16868472	NM_017703 // FBXL12 // F-box and leucine-rich repeat protein 12 // 19p13.2 // 54850 ///	FBXL12	NM_017703	0.000323264	0.000323264	2.03922	2.03922	HIST1H1 up vs Control
11934	16742763	NR_120571 // LOC101928989 // uncharacterized LOC101928989 // 11q14.1 // 101928989 /// E	LOC101928989	NR_120571	0.000323425	0.000323425	0.870981	-1.14813	HIST1H1 down vs Control
20413	16826879	NM_001896 // CSNK2A2 // casein kinase 2, alpha prime polypeptide // 16q21 // 1459 /// E	CSNK2A2	NM_001896	0.000325682	0.000325682	2.15882	2.15882	HIST1H1 up vs Control
7559	16698923	NM_001206696 // IRF6 // interferon regulatory factor 6 // 1q32.3-q41 // 3664 /// ENST00	IRF6	NM_001206696	0.000327927	0.000327927	0.164318	-6.08578	HIST1H1 down vs Control
23346	16855510	NM_005603 // ATP8B1 // ATPase, aminophospholipid transporter, class I, type 8B, member	ATP8B1	NM_005603	0.000327968	0.000327968	0.0899333	-11.1193	HIST1H1 down vs Control
18917	16811656	NM_001286739 // UBL7 // ubiquitin-like 7 // 15q24.1 // 84993 /// NM_001286740 // UBL7 /	UBL7	NM_001286739	0.000328391	0.000328391	1.76768	1.76768	HIST1H1 up vs Control
19022	16812824	NM_021077 // NMB // neuromedin B // 15q22-qter // 4828 /// NM_205858 // NMB // neuromed	NMB	NM_021077	0.000328746	0.000328746	1.9287	1.9287	HIST1H1 up vs Control
51689	17122696	NR_110001 // LOC101926935 // uncharacterized LOC101926935 // --- // 101926935 /// BX648	LOC101926935	NR_110001	0.000329154	0.000329154	1.53948	1.53948	HIST1H1 up vs Control
34298	16968122	NM_025074 // FRAS1 // Fraser extracellular matrix complex subunit 1 // 4q21.21 // 80144	FRAS1	NM_025074	0.00032937	0.00032937	3.01021	3.01021	HIST1H1 up vs Control
31538	16937725	uc003bwl.1 // SYN2 // synapsin II // 3p25 // 6854 /// uc003bwm.3 // SYN2 // synapsin II	SYN2	uc003bwl.1	0.000329556	0.000329556	2.93221	2.93221	HIST1H1 up vs Control
4890	16670681	NM_003568 // ANXA9 // annexin A9 // 1q21 // 8416 /// XM_005245539 // ANXA9 // annexin A	ANXA9	NM_003568	0.000329621	0.000329621	0.164884	-6.06487	HIST1H1 down vs Control
53120	17125568	ENST00000498161 // FTH1P8 // ferritin, heavy polypeptide 1 pseudogene 8 // --- // --- /	FTH1P8	ENST00000498161	0.000330874	0.000330874	0.708815	-1.41081	HIST1H1 down vs Control
25504	16876609	NM_016030 // TRAPPC12 // trafficking protein particle complex 12 // 2p25.3 // 51112 ///	TRAPPC12	NM_016030	0.000333278	0.000333278	1.68208	1.68208	HIST1H1 up vs Control
4505	16666657	NM_021233 // DNASE2B // deoxyribonuclease II beta // 1p22.3 // 58511 /// NM_058248 // D	DNASE2B	NM_021233	0.000333634	0.000333634	0.103788	-9.63502	HIST1H1 down vs Control
45009	17075973	NM_057158 // DUSP4 // dual specificity phosphatase 4 // 8p12-p11 // 1846 /// uc003xhl.3	DUSP4	NM_057158	0.000333733	0.000333733	2.25218	2.25218	HIST1H1 up vs Control
16071	16782862	NM_025081 // NYNRIN // NYN domain and retroviral integrase containing // 14q12 // 57523	NYNRIN	NM_025081	0.000333956	0.000333956	5.78911	5.78911	HIST1H1 up vs Control
46235	17087584	---		---	0.000334268	0.000334268	5.77191	5.77191	HIST1H1 up vs Control
31166	16933630	NM_001002877 // THOC5 // THO complex 5 // 22q12.2 // 8563 /// NM_001002878 // THOC5 //	THOC5	NM_001002877	0.000334525	0.000334525	1.83287	1.83287	HIST1H1 up vs Control
22372	16846734	NM_001243877 // TOB1 // transducer of ERBB2, 1 // 17q21 // 10140 /// uc010wmz.2 // TOB1	TOB1	NM_001243877	0.000335961	0.000335961	0.2927	-3.41646	HIST1H1 down vs Control
5662	16678838	NM_032324 // NTPCR // nucleoside-triphosphatase, cancer-related // 1q42.2 // 84284 ///	NTPCR	NM_032324	0.000337144	0.000337144	1.56209	1.56209	HIST1H1 up vs Control
7461	16697981	OTTHUMT00000087343 // RP11-465N4.4 // novel transcript // --- // --- /// XR_425055 // L	RP11-465N4.4	OTTHUMT00000087343	0.000337316	0.000337316	0.229492	-4.35745	HIST1H1 down vs Control
7204	16695490	NM_016946 // F11R // F11 receptor // 1q21.2-q21.3 // 50848 /// ENST00000368026 // F11R	F11R	NM_016946	0.000337341	0.000337341	0.350292	-2.85476	HIST1H1 down vs Control
29874	16921036	NM_031215 // CABLES2 // Cdk5 and Abl enzyme substrate 2 // 20q13.33 // 81928 /// ENST00	CABLES2	NM_031215	0.00033832	0.00033832	1.97939	1.97939	HIST1H1 up vs Control
43487	17061110	NM_001079877 // RASA4 // RAS p21 protein activator 4 // 7q22 // 10156 /// NM_001277335	RASA4	NM_001079877	0.000338796	0.000338796	3.09551	3.09551	HIST1H1 up vs Control
38810	17010522	NM_001010844 // IRAK1BP1 // interleukin-1 receptor-associated kinase 1 binding protein	IRAK1BP1	NM_001010844	0.000340149	0.000340149	2.19321	2.19321	HIST1H1 up vs Control
53119	17125566	ENST00000498161 // FTH1P8 // ferritin, heavy polypeptide 1 pseudogene 8 // --- // --- /	FTH1P8	ENST00000498161	0.000340305	0.000340305	0.713747	-1.40106	HIST1H1 down vs Control
30896	16930758	NM_024821 // CCDC134 // coiled-coil domain containing 134 // 22q13.2 // 79879 /// ENST0	CCDC134	NM_024821	0.000340917	0.000340917	1.70224	1.70224	HIST1H1 up vs Control
32961	16953636	NM_001407 // CELSR3 // cadherin, EGF LAG seven-pass G-type receptor 3 // 3p21.31 // 195	CELSR3	NM_001407	0.000341026	0.000341026	2.04899	2.04899	HIST1H1 up vs Control
45113	17076859	ENST00000364116 // RNU6-819P // RNA, U6 small nuclear 819, pseudogene // --- // ---	RNU6-819P	ENST00000364116	0.000341439	0.000341439	0.279159	-3.58218	HIST1H1 down vs Control
40565	17027330	ENST00000546545 // HLA-G // major histocompatibility complex, class I, G // 6p21.3 // 3	HLA-G	ENST00000546545	0.000342131	0.000342131	2.03979	2.03979	HIST1H1 up vs Control
41354	17037658	ENST00000546545 // HLA-G // major histocompatibility complex, class I, G // 6p21.3 // 3	HLA-G	ENST00000546545	0.000342131	0.000342131	2.03979	2.03979	HIST1H1 up vs Control
41929	17044905	NM_001118 // ADCYAP1R1 // adenylate cyclase activating polypeptide 1 (pituitary) recept	ADCYAP1R1	NM_001118	0.000342954	0.000342954	3.10512	3.10512	HIST1H1 up vs Control
47606	17100888	XR_424068 // LOC102723630 // uncharacterized LOC102723630 // --- // 102723630 /// XR_43	LOC102723630	XR_424068	0.000343628	0.000343628	0.028534	-35.0459	HIST1H1 down vs Control
34519	16970404	NM_002006 // FGF2 // fibroblast growth factor 2 (basic) // 4q26 // 2247 /// ENST0000026	FGF2	NM_002006	0.000344036	0.000344036	3.54675	3.54675	HIST1H1 up vs Control
7493	16698304	NM_198447 // GOLT1A // golgi transport 1A // 1q32.1 // 127845 /// ENST00000308302 // GO	GOLT1A	NM_198447	0.000344174	0.000344174	0.316557	-3.15899	HIST1H1 down vs Control
44961	17075460	ENST00000221132 // TNFRSF10A // tumor necrosis factor receptor superfamily, member 10a	TNFRSF10A	ENST00000221132	0.000344991	0.000344991	0.266218	-3.75632	HIST1H1 down vs Control
6527	16688339	NM_001002292 // WLS // wntless Wnt ligand secretion mediator // 1p31.3 // 79971 /// NM_	WLS	NM_001002292	0.000345466	0.000345466	6.76206	6.76206	HIST1H1 up vs Control
51742	17122802	ENST00000427691 // MIR646HG // MIR646 host gene (non-protein coding) // 20q13.33 // 284	MIR646HG	ENST00000427691	0.000346718	0.000346718	0.788787	-1.26777	HIST1H1 down vs Control
21986	16842722	NM_014680 // KIAA0100 // KIAA0100 // 17q11.2 // 9703 /// ENST00000389003 // KIAA0100 //	KIAA0100	NM_014680	0.0003486	0.0003486	0.745526	-1.34133	HIST1H1 down vs Control
40904	17031847	NM_004640 // DDX39B // DEAD (Asp-Glu-Ala-Asp) box polypeptide 39B // 6p21.3 // 7919 ///	DDX39B	NM_004640	0.000348632	0.000348632	1.42872	1.42872	HIST1H1 up vs Control
41102	17034319	NM_004640 // DDX39B // DEAD (Asp-Glu-Ala-Asp) box polypeptide 39B // 6p21.3 // 7919 ///	DDX39B	NM_004640	0.000348632	0.000348632	1.42872	1.42872	HIST1H1 up vs Control
41280	17036567	NM_004640 // DDX39B // DEAD (Asp-Glu-Ala-Asp) box polypeptide 39B // 6p21.3 // 7919 ///	DDX39B	NM_004640	0.000348632	0.000348632	1.42872	1.42872	HIST1H1 up vs Control
41481	17039360	NM_004640 // DDX39B // DEAD (Asp-Glu-Ala-Asp) box polypeptide 39B // 6p21.3 // 7919 ///	DDX39B	NM_004640	0.000348632	0.000348632	1.42872	1.42872	HIST1H1 up vs Control
27598	16898362	NM_014755 // SERTAD2 // SERTA domain containing 2 // 2p14 // 9792 /// XM_005264669 // S	SERTAD2	NM_014755	0.000349275	0.000349275	1.45153	1.45153	HIST1H1 up vs Control
31455	16936325	NM_020461 // TUBGCP6 // tubulin, gamma complex associated protein 6 // 22q13.31-q13.33	TUBGCP6	NM_020461	0.00035055	0.00035055	1.35213	1.35213	HIST1H1 up vs Control
25200	16873987	ENST00000547892 // RPL18 // ribosomal protein L18 // 19q13 // 6141 /// AK091257 // RPL1	RPL18	ENST00000547892	0.00035056	0.00035056	1.1555	1.1555	HIST1H1 up vs Control
48037	17104674	---		---	0.000350664	0.000350664	1.9963	1.9963	HIST1H1 up vs Control
45726	17083052	NM_001256877 // KANK1 // KN motif and ankyrin repeat domains 1 // 9p24.3 // 23189 /// D	KANK1	NM_001256877	0.000350869	0.000350869	1.79507	1.79507	HIST1H1 up vs Control
15757	16780632	NM_033132 // ZIC5 // Zic family member 5 // 13q32.3 // 85416 /// ENST00000267294 // ZIC	ZIC5	NM_033132	0.000350874	0.000350874	2.4866	2.4866	HIST1H1 up vs Control
21759	16840448	ENST00000399540 // LOC100506713 // uncharacterized LOC100506713 // --- // 100506713 ///	LOC100506713	ENST00000399540	0.000351169	0.000351169	0.609284	-1.64127	HIST1H1 down vs Control
46311	17088206	NM_017688 // BSPRY // B-box and SPRY domain containing // 9q32 // 54836 /// ENST0000037	BSPRY	NM_017688	0.00035216	0.00035216	0.316798	-3.15658	HIST1H1 down vs Control
21169	16834545	NM_005533 // IFI35 // interferon-induced protein 35 // 17q21 // 3430 /// ENST0000041581	IFI35	NM_005533	0.000352199	0.000352199	1.67691	1.67691	HIST1H1 up vs Control
21546	16838418	NM_030968 // C1QTNF1 // C1q and tumor necrosis factor related protein 1 // 17q25.3 // 1	C1QTNF1	NM_030968	0.000352284	0.000352284	1.90029	1.90029	HIST1H1 up vs Control
17661	16798218	ENST00000553108 // IPW // imprinted in Prader-Willi syndrome (non-protein coding) // 15	IPW	ENST00000553108	0.000352363	0.000352363	0.018081	-55.3067	HIST1H1 down vs Control
16755	16789536	NM_001112726 // CEP170B // centrosomal protein 170B // 14q32.33 // 283638 /// NM_015005	CEP170B	NM_001112726	0.00035281	0.00035281	0.525005	-1.90474	HIST1H1 down vs Control
43358	17059586	NR_110029 // STEAP2-AS1 // STEAP2 antisense RNA 1 // 7q21.13 // 100874100 /// ENST00000	STEAP2-AS1	NR_110029	0.000353346	0.000353346	0.710884	-1.4067	HIST1H1 down vs Control
43494	17061127	NM_001079877 // RASA4 // RAS p21 protein activator 4 // 7q22 // 10156 /// NM_001277335	RASA4	NM_001079877	0.000353731	0.000353731	4.30442	4.30442	HIST1H1 up vs Control
49558	17117778	NM_194249 // DND1 // DND microRNA-mediated repression inhibitor 1 // 5q31.3 // 373863 /	DND1	NM_194249	0.000354058	0.000354058	1.43701	1.43701	HIST1H1 up vs Control
49561	17117784	NM_194249 // DND1 // DND microRNA-mediated repression inhibitor 1 // 5q31.3 // 373863 /	DND1	NM_194249	0.000354058	0.000354058	1.43701	1.43701	HIST1H1 up vs Control
48682	17111008	NM_018159 // NUDT11 // nudix (nucleoside diphosphate linked moiety X)-type motif 11 //	NUDT11	NM_018159	0.000355669	0.000355669	8.12982	8.12982	HIST1H1 up vs Control
34828	16973006	NM_001006655 // FAM149A // family with sequence similarity 149, member A // 4q35.1 // 2	FAM149A	NM_001006655	0.000355901	0.000355901	2.11932	2.11932	HIST1H1 up vs Control
28962	16912227	---		---	0.000356146	0.000356146	0.351308	-2.84651	HIST1H1 down vs Control
44153	17068064	NM_001199659 // LETM2 // leucine zipper-EF-hand containing transmembrane protein 2 // 8	LETM2	NM_001199659	0.000356618	0.000356618	1.482	1.482	HIST1H1 up vs Control
3487	16657233	---		---	0.000356971	0.000356971	0.644252	-1.55219	HIST1H1 down vs Control
30536	16926849	NM_001290046 // CECR2 // cat eye syndrome chromosome region, candidate 2 // 22q11.2 //	CECR2	NM_001290046	0.000358752	0.000358752	2.50677	2.50677	HIST1H1 up vs Control
29557	16918011	NM_020531 // APMAP // adipocyte plasma membrane associated protein // 20p11.2 // 57136	APMAP	NM_020531	0.000358998	0.000358998	0.487701	-2.05044	HIST1H1 down vs Control
27877	16900508	---		---	0.000360309	0.000360309	1.944	1.944	HIST1H1 up vs Control
17675	16798246	ENST00000546682 // IPW // imprinted in Prader-Willi syndrome (non-protein coding) // 15	IPW	ENST00000546682	0.000360784	0.000360784	0.0205984	-48.5475	HIST1H1 down vs Control
28062	16902199	NM_001426 // EN1 // engrailed homeobox 1 // 2q14.2 // 2019 /// uc002tlm.3 // EN1 // eng	EN1	NM_001426	0.000362181	0.000362181	2.52693	2.52693	HIST1H1 up vs Control
27218	16894283	NM_138799 // MBOAT2 // membrane bound O-acyltransferase domain containing 2 // 2p25.1 /	MBOAT2	NM_138799	0.000362401	0.000362401	0.195714	-5.1095	HIST1H1 down vs Control
10780	16731105	ENST00000529270 // C11orf1 // chromosome 11 open reading frame 1 // 11q23.1 // 64776 //	C11orf1	ENST00000529270	0.000365901	0.000365901	0.512084	-1.9528	HIST1H1 down vs Control
35484	16979468	NM_198179 // QRFPR // pyroglutamylated RFamide peptide receptor // 4q27 // 84109 /// uc	QRFPR	NM_198179	0.000366738	0.000366738	2.52791	2.52791	HIST1H1 up vs Control
26075	16882362	NR_038888 // LOC284950 // uncharacterized LOC284950 // 2p11.2 // 284950 /// ENST0000036	LOC284950	NR_038888	0.000366913	0.000366913	0.859575	-1.16337	HIST1H1 down vs Control
34262	16967684	OTTHUMT00000362542 // RP11-692D12.1 // novel transcript // --- // ---	RP11-692D12.1	OTTHUMT00000362542	0.000367012	0.000367012	1.73534	1.73534	HIST1H1 up vs Control
41476	17039281	ENST00000383323 // HLA-C // major histocompatibility complex, class I, C // 6p21.3 // 3	HLA-C	ENST00000383323	0.00036729	0.00036729	2.23835	2.23835	HIST1H1 up vs Control
22928	16852322	NM_001292039 // MAPK4 // mitogen-activated protein kinase 4 // 18q21.1 // 5596 /// NM_0	MAPK4	NM_001292039	0.000367729	0.000367729	2.9842	2.9842	HIST1H1 up vs Control
35258	16977159	NM_001029870 // SOWAHB // sosondowah ankyrin repeat domain family member B // 4q21.1 //	SOWAHB	NM_001029870	0.000367831	0.000367831	0.326815	-3.05984	HIST1H1 down vs Control
43130	17057413	ENST00000577700 // SNHG15 // small nucleolar RNA host gene 15 (non-protein coding) // 7	SNHG15	ENST00000577700	0.000367899	0.000367899	2.31456	2.31456	HIST1H1 up vs Control
23692	16858849	NM_001031727 // MRI1 // methylthioribose-1-phosphate isomerase 1 // 19p13.2 // 84245 //	MRI1	NM_001031727	0.000368412	0.000368412	2.73982	2.73982	HIST1H1 up vs Control
42394	17049821	ENST00000473880 // LRWD1 // leucine-rich repeats and WD repeat domain containing 1 // 7	LRWD1	ENST00000473880	0.000368628	0.000368628	1.79778	1.79778	HIST1H1 up vs Control
33665	16961823	---		---	0.000368784	0.000368784	1.14379	1.14379	HIST1H1 up vs Control
33683	16961989	NM_001293273 // MCCC1 // methylcrotonoyl-CoA carboxylase 1 (alpha) // 3q27 // 56922 ///	MCCC1	NM_001293273	0.000368894	0.000368894	0.267426	-3.73936	HIST1H1 down vs Control
21251	16835433	OTTHUMT00000440736 // CTD-2377D24.8 // novel transcript // --- // ---	CTD-2377D24.8	OTTHUMT00000440736	0.000369784	0.000369784	2.05801	2.05801	HIST1H1 up vs Control
7793	16701238	NM_001206729 // AKT3 // v-akt murine thymoma viral oncogene homolog 3 // 1q44 // 10000	AKT3	NM_001206729	0.000369926	0.000369926	6.00455	6.00455	HIST1H1 up vs Control
18637	16808345	NM_025165 // ELL3 // elongation factor RNA polymerase II-like 3 // 15q15.3 // 80237 ///	ELL3	NM_025165	0.000370578	0.000370578	0.489679	-2.04216	HIST1H1 down vs Control
11964	16743111	NM_001114173 // CTSC // cathepsin C // 11q14.2 // 1075 /// NM_148170 // CTSC // catheps	CTSC	NM_001114173	0.000370637	0.000370637	2.7225	2.7225	HIST1H1 up vs Control
43402	17060049	ENST00000222598 // DLX5 // distal-less homeobox 5 // 7q22 // 1749 /// OTTHUMT0000033437	DLX5	ENST00000222598	0.00037077	0.00037077	2.6915	2.6915	HIST1H1 up vs Control
17657	16798210	ENST00000546682 // IPW // imprinted in Prader-Willi syndrome (non-protein coding) // 15	IPW	ENST00000546682	0.000371097	0.000371097	0.0800894	-12.486	HIST1H1 down vs Control
13695	16761778	NM_175054 // HIST4H4 // histone cluster 4, H4 // 12p12.3 // 121504 /// ENST00000539745	HIST4H4	NM_175054	0.000371209	0.000371209	1.91945	1.91945	HIST1H1 up vs Control
28503	16907623	NM_003709 // KLF7 // Kruppel-like factor 7 (ubiquitous) // 2q32 // 8609 /// ENST0000030	KLF7	NM_003709	0.0003719	0.0003719	1.95529	1.95529	HIST1H1 up vs Control
4245	16664156	NM_015112 // MAST2 // microtubule associated serine/threonine kinase 2 // 1p34.1 // 231	MAST2	NM_015112	0.000372805	0.000372805	1.78583	1.78583	HIST1H1 up vs Control
3590	16657476	NR_029406 // FLJ43681 // ribosomal protein L23a pseudogene // 17q25.3 // 388574 /// ENS	FLJ43681	NR_029406	0.000373297	0.000373297	0.565756	-1.76755	HIST1H1 down vs Control
24380	16865620	NM_032430 // BRSK1 // BR serine/threonine kinase 1 // 19q13.4 // 84446 /// ENST00000309	BRSK1	NM_032430	0.000373885	0.000373885	1.85189	1.85189	HIST1H1 up vs Control
46434	17089549	NM_001005336 // DNM1 // dynamin 1 // 9q34 // 1759 /// NM_001288737 // DNM1 // dynamin 1	DNM1	NM_001005336	0.000374042	0.000374042	3.54408	3.54408	HIST1H1 up vs Control
41618	17041292	NM_001291986 // BRD2 // bromodomain containing 2 // 6p21.3 // 6046 /// ENST00000482914	BRD2	NM_001291986	0.000374363	0.000374363	1.73669	1.73669	HIST1H1 up vs Control
19782	16820676	NM_017990 // PDPR // pyruvate dehydrogenase phosphatase regulatory subunit // 16q22.1 /	PDPR	NM_017990	0.000374828	0.000374828	3.21621	3.21621	HIST1H1 up vs Control
37642	16999180	NM_001178102 // LOX // lysyl oxidase // 5q23.2 // 4015 /// NM_002317 // LOX // lysyl ox	LOX	NM_001178102	0.000376287	0.000376287	2.26733	2.26733	HIST1H1 up vs Control
51586	17122490	---		---	0.000378465	0.000378465	2.59447	2.59447	HIST1H1 up vs Control
21771	16840579	ENST00000302386 // GABARAP // GABA(A) receptor-associated protein // 17p13.1 // 11337 /	GABARAP	ENST00000302386	0.000379337	0.000379337	0.665282	-1.50312	HIST1H1 down vs Control
34670	16971526	NM_033393 // FHDC1 // FH2 domain containing 1 // 4q31.3 // 85462 /// ENST00000260008 //	FHDC1	NM_033393	0.000379764	0.000379764	0.137482	-7.27369	HIST1H1 down vs Control
20652	16829053	ENST00000538868 // LOC100129215 // uncharacterized LOC100129215 // 16q24.2 // 100129215	LOC100129215	ENST00000538868	0.000380719	0.000380719	0.74963	-1.33399	HIST1H1 down vs Control
45348	17078999	NM_001190972 // C8orf88 // chromosome 8 open reading frame 88 // 8q21.3 // 100127983 //	C8orf88	NM_001190972	0.000381822	0.000381822	3.91249	3.91249	HIST1H1 up vs Control
39968	17021092	ENST00000369754 // FAM46A // family with sequence similarity 46, member A // 6q14 // 55	FAM46A	ENST00000369754	0.000382086	0.000382086	2.05758	2.05758	HIST1H1 up vs Control
22457	16847565	NM_001017916 // CYB561 // cytochrome b561 // 17q23.3 // 1534 /// NM_001017917 // CYB561	CYB561	NM_001017916	0.000383353	0.000383353	0.11287	-8.85978	HIST1H1 down vs Control
46429	17089502	NM_001006641 // SLC25A25 // solute carrier family 25 (mitochondrial carrier; phosphate	SLC25A25	NM_001006641	0.000383571	0.000383571	0.549051	-1.82133	HIST1H1 down vs Control
43535	17061759	NM_001037132 // NRCAM // neuronal cell adhesion molecule // 7q31 // 4897 /// NM_0011935	NRCAM	NM_001037132	0.000383602	0.000383602	2.45301	2.45301	HIST1H1 up vs Control
40705	17029036	ENST00000482077 // DDX39B // DEAD (Asp-Glu-Ala-Asp) box polypeptide 39B // 6p21.3 // 79	DDX39B	ENST00000482077	0.000384189	0.000384189	1.63865	1.63865	HIST1H1 up vs Control
13897	16764077	---		---	0.000384254	0.000384254	0.587946	-1.70084	HIST1H1 down vs Control
29919	16921456	---		---	0.000385326	0.000385326	0.339996	-2.94121	HIST1H1 down vs Control
28256	16904223	NM_002897 // RBMS1 // RNA binding motif, single stranded interacting protein 1 // 2q24.	RBMS1	NM_002897	0.000386025	0.000386025	2.44539	2.44539	HIST1H1 up vs Control
23800	16859990	NM_015329 // MAU2 // MAU2 sister chromatid cohesion factor // 19p13.11 // 23383 /// ENS	MAU2	NM_015329	0.000386231	0.000386231	1.57601	1.57601	HIST1H1 up vs Control
33725	16962584	NM_001706 // BCL6 // B-cell CLL/lymphoma 6 // 3q27 // 604 /// ENST00000406870 // BCL6 /	BCL6	NM_001706	0.000387748	0.000387748	0.260433	-3.83975	HIST1H1 down vs Control
21892	16841852	NM_178836 // PLD6 // phospholipase D family, member 6 // 17p11.2 // 201164 /// ENST0000	PLD6	NM_178836	0.000389034	0.000389034	3.98838	3.98838	HIST1H1 up vs Control
20369	16826471	XR_433264 // LOC102723323 // uncharacterized LOC102723323 // --- // 102723323	LOC102723323	XR_433264	0.00038906	0.00038906	0.867227	-1.1531	HIST1H1 down vs Control
39868	17020019	NM_001270472 // MCM3 // minichromosome maintenance complex component 3 // 6p12 // 4172	MCM3	NM_001270472	0.000389525	0.000389525	2.39655	2.39655	HIST1H1 up vs Control
52443	17124208	XR_427862 // LOC102723958 // uncharacterized LOC102723958 // --- // 102723958	LOC102723958	XR_427862	0.000390231	0.000390231	0.800323	-1.2495	HIST1H1 down vs Control
17662	16798220	ENST00000546682 // IPW // imprinted in Prader-Willi syndrome (non-protein coding) // 15	IPW	ENST00000546682	0.000390381	0.000390381	0.0222444	-44.9551	HIST1H1 down vs Control
51674	17122666	ENST00000414030 // LINC00152 // long intergenic non-protein coding RNA 152 // 2p11.2 //	LINC00152	ENST00000414030	0.000390433	0.000390433	1.44504	1.44504	HIST1H1 up vs Control
9053	16712879	NM_003174 // SVIL // supervillin // 10p11.2 // 6840 /// NM_021738 // SVIL // supervilli	SVIL	NM_003174	0.000391735	0.000391735	2.28059	2.28059	HIST1H1 up vs Control
7579	16699081	---		---	0.000392355	0.000392355	4.86429	4.86429	HIST1H1 up vs Control
53016	17125360	ENST00000454635 // LINC00963 // long intergenic non-protein coding RNA 963 // --- // 10	LINC00963	ENST00000454635	0.000396473	0.000396473	0.427334	-2.34009	HIST1H1 down vs Control
22607	16849286	NM_001289107 // ST6GALNAC1 // ST6 (alpha-N-acetyl-neuraminyl-2,3-beta-galactosyl-1,3)-N	ST6GALNAC1	NM_001289107	0.000396865	0.000396865	0.312404	-3.20098	HIST1H1 down vs Control
47866	17103067	NM_001170460 // CDK16 // cyclin-dependent kinase 16 // Xp11 // 5127 /// NM_006201 // CD	CDK16	NM_001170460	0.000397028	0.000397028	1.76415	1.76415	HIST1H1 up vs Control
32386	16947173	NM_000902 // MME // membrane metallo-endopeptidase // 3q25.2 // 4311 /// NM_007287 // M	MME	NM_000902	0.000397888	0.000397888	0.0544826	-18.3545	HIST1H1 down vs Control
40908	17031857	NM_004640 // DDX39B // DEAD (Asp-Glu-Ala-Asp) box polypeptide 39B // 6p21.3 // 7919 ///	DDX39B	NM_004640	0.000398235	0.000398235	1.67718	1.67718	HIST1H1 up vs Control
41106	17034329	NM_004640 // DDX39B // DEAD (Asp-Glu-Ala-Asp) box polypeptide 39B // 6p21.3 // 7919 ///	DDX39B	NM_004640	0.000398235	0.000398235	1.67718	1.67718	HIST1H1 up vs Control
41284	17036577	NM_004640 // DDX39B // DEAD (Asp-Glu-Ala-Asp) box polypeptide 39B // 6p21.3 // 7919 ///	DDX39B	NM_004640	0.000398235	0.000398235	1.67718	1.67718	HIST1H1 up vs Control
41485	17039370	NM_004640 // DDX39B // DEAD (Asp-Glu-Ala-Asp) box polypeptide 39B // 6p21.3 // 7919 ///	DDX39B	NM_004640	0.000398235	0.000398235	1.67718	1.67718	HIST1H1 up vs Control
22410	16847095	NM_017763 // RNF43 // ring finger protein 43 // 17q22 // 54894 /// ENST00000407977 // R	RNF43	NM_017763	0.000398498	0.000398498	2.53521	2.53521	HIST1H1 up vs Control
9041	16712773	NM_001242702 // MKX // mohawk homeobox // 10p12.1 // 283078 /// NM_173576 // MKX // moh	MKX	NM_001242702	0.000399146	0.000399146	1.93374	1.93374	HIST1H1 up vs Control
16144	16783537	ENST00000267368 // TTC6 // tetratricopeptide repeat domain 6 // 14q21.1 // 319089 /// E	TTC6	ENST00000267368	0.000400037	0.000400037	0.352787	-2.83457	HIST1H1 down vs Control
41421	17038661	NM_001113182 // BRD2 // bromodomain containing 2 // 6p21.3 // 6046 /// NM_001199455 //	BRD2	NM_001113182	0.000400589	0.000400589	1.68691	1.68691	HIST1H1 up vs Control
12113	16744579	NM_001271562 // C11orf71 // chromosome 11 open reading frame 71 // 11q23.2 // 54494 ///	C11orf71	NM_001271562	0.000401457	0.000401457	0.369872	-2.70364	HIST1H1 down vs Control
38990	17011832	NM_002356 // MARCKS // myristoylated alanine-rich protein kinase C substrate // 6q22.2	MARCKS	NM_002356	0.000401606	0.000401606	2.71826	2.71826	HIST1H1 up vs Control
41214	17035827	NR_037861 // PPT2-EGFL8 // PPT2-EGFL8 readthrough (NMD candidate) // 6p // 100532746 //	PPT2-EGFL8	NR_037861	0.000402412	0.000402412	2.02403	2.02403	HIST1H1 up vs Control
28627	16908948	NM_005687 // FARSB // phenylalanyl-tRNA synthetase, beta subunit // 2q36.1 // 10056 ///	FARSB	NM_005687	0.000403681	0.000403681	0.467533	-2.13888	HIST1H1 down vs Control
15828	16781235	NM_199162 // ADPRHL1 // ADP-ribosylhydrolase like 1 // 13q34 // 113622 /// XM_006719961	ADPRHL1	NM_199162	0.000404942	0.000404942	0.339578	-2.94483	HIST1H1 down vs Control
40645	17028381	NM_001113182 // BRD2 // bromodomain containing 2 // 6p21.3 // 6046 /// NM_001199455 //	BRD2	NM_001113182	0.000406664	0.000406664	1.70601	1.70601	HIST1H1 up vs Control
15020	16774405	NM_013238 // DNAJC15 // DnaJ (Hsp40) homolog, subfamily C, member 15 // 13q14.1 // 2910	DNAJC15	NM_013238	0.000408715	0.000408715	0.179193	-5.58057	HIST1H1 down vs Control
12782	16751952	NM_006897 // HOXC9 // homeobox C9 // 12q13.3 // 3225 /// ENST00000303450 // HOXC9 // ho	HOXC9	NM_006897	0.000409567	0.000409567	2.6156	2.6156	HIST1H1 up vs Control
22576	16848761	NM_001172703 // GGA3 // golgi-associated, gamma adaptin ear containing, ARF binding pro	GGA3	NM_001172703	0.000410179	0.000410179	1.79162	1.79162	HIST1H1 up vs Control
46236	17087588	NM_001198812 // MSANTD3-TMEFF1 // MSANTD3-TMEFF1 readthrough // 9q // 100526694 /// NM_	MSANTD3-TMEFF1	NM_001198812	0.000411835	0.000411835	3.12659	3.12659	HIST1H1 up vs Control
11363	16736798	XR_432697 // LOC102725257 // uncharacterized LOC102725257 // --- // 102725257 /// OTTHU	LOC102725257	XR_432697	0.000413299	0.000413299	2.0709	2.0709	HIST1H1 up vs Control
24350	16865162	NM_031895 // CACNG8 // calcium channel, voltage-dependent, gamma subunit 8 // 19q13.4 /	CACNG8	NM_031895	0.000413717	0.000413717	1.68396	1.68396	HIST1H1 up vs Control
41355	17037670	ENST00000383619 // HLA-A // major histocompatibility complex, class I, A // 6p21.3 // 3	HLA-A	ENST00000383619	0.00041477	0.00041477	2.32577	2.32577	HIST1H1 up vs Control
20243	16825422	NR_046287 // LOC100289092 // uncharacterized LOC100289092 // 16p11.2 // 100289092 /// N	LOC100289092	NR_046287	0.000415165	0.000415165	2.01305	2.01305	HIST1H1 up vs Control
21633	16839477	---		---	0.000415328	0.000415328	1.44659	1.44659	HIST1H1 up vs Control
23400	16855973	NM_001190807 // CYB5A // cytochrome b5 type A (microsomal) // 18q23 // 1528 /// NM_0019	CYB5A	NM_001190807	0.000417607	0.000417607	0.189905	-5.2658	HIST1H1 down vs Control
8658	16709174	NM_001134363 // RBM20 // RNA binding motif protein 20 // 10q25.2 // 282996 /// ENST0000	RBM20	NM_001134363	0.000418888	0.000418888	1.63644	1.63644	HIST1H1 up vs Control
3967	16661298	NM_032283 // ZDHHC18 // zinc finger, DHHC-type containing 18 // 1p36.11 // 84243 /// EN	ZDHHC18	NM_032283	0.000419362	0.000419362	1.68196	1.68196	HIST1H1 up vs Control
48392	17107896	ENST00000598036 // CSAG3 // CSAG family, member 3 // --- // --- /// AF268421 // CSAG3 /	CSAG3	ENST00000598036	0.000419638	0.000419638	0.147301	-6.78881	HIST1H1 down vs Control
49142	17115039	ENST00000598036 // CSAG3 // CSAG family, member 3 // --- // --- /// AF268421 // CSAG3 /	CSAG3	ENST00000598036	0.000419638	0.000419638	0.147301	-6.78881	HIST1H1 down vs Control
4672	16668464	ENST00000473429 // STRIP1 // striatin interacting protein 1 // 1p13.3 // 85369 /// AK12	STRIP1	ENST00000473429	0.00042026	0.00042026	1.46885	1.46885	HIST1H1 up vs Control
17676	16798248	ENST00000546682 // IPW // imprinted in Prader-Willi syndrome (non-protein coding) // 15	IPW	ENST00000546682	0.000421649	0.000421649	0.0464548	-21.5263	HIST1H1 down vs Control
11275	16735938	ENST00000526388 // LINC00958 // long intergenic non-protein coding RNA 958 // --- // 10	LINC00958	ENST00000526388	0.000421873	0.000421873	1.95596	1.95596	HIST1H1 up vs Control
10175	16724570	NM_001128225 // SLC39A13 // solute carrier family 39 (zinc transporter), member 13 // 1	SLC39A13	NM_001128225	0.000423029	0.000423029	1.75822	1.75822	HIST1H1 up vs Control
43333	17059195	NM_000722 // CACNA2D1 // calcium channel, voltage-dependent, alpha 2/delta subunit 1 //	CACNA2D1	NM_000722	0.000424659	0.000424659	3.20386	3.20386	HIST1H1 up vs Control
22642	16849697	NM_002522 // NPTX1 // neuronal pentraxin I // 17q25.3 // 4884 /// ENST00000306773 // NP	NPTX1	NM_002522	0.000426185	0.000426185	3.48162	3.48162	HIST1H1 up vs Control
48123	17105284	NM_006729 // DIAPH2 // diaphanous-related formin 2 // Xq21.33 // 1730 /// NM_007309 //	DIAPH2	NM_006729	0.000426821	0.000426821	0.174182	-5.74114	HIST1H1 down vs Control
27169	16893846	NM_012293 // PXDN // peroxidasin homolog (Drosophila) // 2p25 // 7837 /// ENST000002528	PXDN	NM_012293	0.000427596	0.000427596	3.28526	3.28526	HIST1H1 up vs Control
23051	16853325	NM_001136180 // HSBP1L1 // heat shock factor binding protein 1-like 1 // 18q23 // 44049	HSBP1L1	NM_001136180	0.000427599	0.000427599	0.078376	-12.759	HIST1H1 down vs Control
41897	17044521	NR_002795 // HOXA11-AS // HOXA11 antisense RNA // 7p15.2 // 221883 /// ENST00000522674	HOXA11-AS	NR_002795	0.000428377	0.000428377	1.97082	1.97082	HIST1H1 up vs Control
28018	16901827	OTTHUMT00000332148 // AC017002.2 // novel transcript // --- // ---	AC017002.2	OTTHUMT00000332148	0.000429465	0.000429465	2.04116	2.04116	HIST1H1 up vs Control
4954	16671217	NM_023015 // INTS3 // integrator complex subunit 3 // 1q21.3 // 65123 /// XM_005245459	INTS3	NM_023015	0.00042993	0.00042993	1.67627	1.67627	HIST1H1 up vs Control
21485	16837729	NM_024844 // NUP85 // nucleoporin 85kDa // 17q25.1 // 79902 /// ENST00000245544 // NUP8	NUP85	NM_024844	0.000429943	0.000429943	1.37456	1.37456	HIST1H1 up vs Control
25692	16878335	NM_001271286 // ZNF512 // zinc finger protein 512 // 2p23 // 84450 /// NM_001271287 //	ZNF512	NM_001271286	0.000430042	0.000430042	4.44267	4.44267	HIST1H1 up vs Control
21065	16833502	NM_005568 // LHX1 // LIM homeobox 1 // 17q12 // 3975 /// uc002hnh.2 // LHX1 // LIM home	LHX1	NM_005568	0.000430267	0.000430267	2.02517	2.02517	HIST1H1 up vs Control
29766	16920047	NM_020820 // PREX1 // phosphatidylinositol-3,4,5-trisphosphate-dependent Rac exchange f	PREX1	NM_020820	0.000430322	0.000430322	2.69977	2.69977	HIST1H1 up vs Control
33625	16961501	ENST00000436636 // TNIK // TRAF2 and NCK interacting kinase // 3q26.31 // 23043 /// OTT	TNIK	ENST00000436636	0.000431665	0.000431665	2.55534	2.55534	HIST1H1 up vs Control
40483	17026353	NR_037861 // PPT2-EGFL8 // PPT2-EGFL8 readthrough (NMD candidate) // 6p // 100532746 //	PPT2-EGFL8	NR_037861	0.000432289	0.000432289	1.91446	1.91446	HIST1H1 up vs Control
28635	16909021	NM_001136528 // SERPINE2 // serpin peptidase inhibitor, clade E (nexin, plasminogen act	SERPINE2	NM_001136528	0.000432708	0.000432708	2.15607	2.15607	HIST1H1 up vs Control
3810	16659765	NM_015001 // SPEN // spen family transcriptional repressor // 1p36 // 23013 /// ENST000	SPEN	NM_015001	0.000433756	0.000433756	3.65363	3.65363	HIST1H1 up vs Control
6064	16682989	ENST00000264205 // ECE1 // endothelin converting enzyme 1 // 1p36.1 // 1889 /// ENST000	ECE1	ENST00000264205	0.000434313	0.000434313	2.28826	2.28826	HIST1H1 up vs Control
8912	16711533	NM_001242413 // PRKCQ // protein kinase C, theta // 10p15 // 5588 /// NM_001282644 // P	PRKCQ	NM_001242413	0.000434492	0.000434492	3.07328	3.07328	HIST1H1 up vs Control
5400	16676461	NM_002596 // CDK18 // cyclin-dependent kinase 18 // 1q31-q32 // 5129 /// NM_212502 // C	CDK18	NM_002596	0.000434915	0.000434915	1.97397	1.97397	HIST1H1 up vs Control
6059	16682861	NM_001122819 // KIF17 // kinesin family member 17 // 1p36.12 // 57576 /// NM_001287212	KIF17	NM_001122819	0.00043556	0.00043556	2.4225	2.4225	HIST1H1 up vs Control
26635	16888106	NM_001201480 // OSBPL6 // oxysterol binding protein-like 6 // 2q32.1 // 114880 /// NM_0	OSBPL6	NM_001201480	0.000436054	0.000436054	2.37066	2.37066	HIST1H1 up vs Control
23006	16852979	---		---	0.000436951	0.000436951	0.871976	-1.14682	HIST1H1 down vs Control
13195	16756212	NM_001173982 // CHST11 // carbohydrate (chondroitin 4) sulfotransferase 11 // 12q // 50	CHST11	NM_001173982	0.000437402	0.000437402	1.72565	1.72565	HIST1H1 up vs Control
13254	16757112	NM_001136538 // ACAD10 // acyl-CoA dehydrogenase family, member 10 // 12q24.12 // 80724	ACAD10	NM_001136538	0.000438269	0.000438269	1.60655	1.60655	HIST1H1 up vs Control
26255	16884187	NM_001099289 // SH3RF3 // SH3 domain containing ring finger 3 // 2q13 // 344558 /// ENS	SH3RF3	NM_001099289	0.000441638	0.000441638	1.9706	1.9706	HIST1H1 up vs Control
42784	17053917	NM_001427 // EN2 // engrailed homeobox 2 // 7q36 // 2020 /// ENST00000297375 // EN2 //	EN2	NM_001427	0.000442345	0.000442345	5.0645	5.0645	HIST1H1 up vs Control
44723	17073276	ENST00000395172 // C8orf31 // chromosome 8 open reading frame 31 // 8q24.3 // 286122 //	C8orf31	ENST00000395172	0.000443257	0.000443257	1.99873	1.99873	HIST1H1 up vs Control
13404	16758671	NM_001143850 // TCTN2 // tectonic family member 2 // 12q24.31 // 79867 /// NM_024809 //	TCTN2	NM_001143850	0.00044349	0.00044349	1.95702	1.95702	HIST1H1 up vs Control
22254	16845671	NM_198475 // FAM171A2 // family with sequence similarity 171, member A2 // 17q21.31 //	FAM171A2	NM_198475	0.000443864	0.000443864	2.80334	2.80334	HIST1H1 up vs Control
10358	16726336	NM_000932 // PLCB3 // phospholipase C, beta 3 (phosphatidylinositol-specific) // 11q13	PLCB3	NM_000932	0.000444396	0.000444396	2.14315	2.14315	HIST1H1 up vs Control
41556	17040375	ENST00000547241 // HLA-G // major histocompatibility complex, class I, G // 6p21.3 // 3	HLA-G	ENST00000547241	0.000444702	0.000444702	1.93091	1.93091	HIST1H1 up vs Control
7054	16693601	NM_181715 // CRTC2 // CREB regulated transcription coactivator 2 // 1q21.3 // 200186 //	CRTC2	NM_181715	0.000445328	0.000445328	1.94858	1.94858	HIST1H1 up vs Control
42996	17056181	NM_005523 // HOXA11 // homeobox A11 // 7p15.2 // 3207 /// ENST00000006015 // HOXA11 //	HOXA11	NM_005523	0.000445589	0.000445589	3.72485	3.72485	HIST1H1 up vs Control
16903	16791167	NM_001199821 // MDP1 // magnesium-dependent phosphatase 1 // 14q12 // 145553 /// NM_001	MDP1	NM_001199821	0.000445977	0.000445977	0.549155	-1.82098	HIST1H1 down vs Control
23096	16853674	NM_173464 // L3MBTL4 // l(3)mbt-like 4 (Drosophila) // 18p11.31 // 91133 /// ENST000002	L3MBTL4	NM_173464	0.00044614	0.00044614	1.98206	1.98206	HIST1H1 up vs Control
6100	16683551	NM_170743 // IFNLR1 // interferon, lambda receptor 1 // 1p36.11 // 163702 /// NM_173064	IFNLR1	NM_170743	0.000446331	0.000446331	2.16729	2.16729	HIST1H1 up vs Control
36185	16985704	NM_002538 // OCLN // occludin // 5q13.1 // 100506658 /// ENST00000355237 // OCLN // occ	OCLN	NM_002538	0.000446933	0.000446933	0.209248	-4.77903	HIST1H1 down vs Control
30077	16922501	NM_005128 // DOPEY2 // dopey family member 2 // 21q22.2 // 9980 /// ENST00000399151 //	DOPEY2	NM_005128	0.000447072	0.000447072	0.330939	-3.0217	HIST1H1 down vs Control
51475	17122268	OTTHUMT00000464592 // RP11-13J10.1 // novel transcript, sense overlapping POU3F3 // ---	RP11-13J10.1	OTTHUMT00000464592	0.000448455	0.000448455	3.28759	3.28759	HIST1H1 up vs Control
23498	16856828	NM_001102651 // ZNF554 // zinc finger protein 554 // 19p13.3 // 115196 /// ENST00000317	ZNF554	NM_001102651	0.000450634	0.000450634	2.00707	2.00707	HIST1H1 up vs Control
20791	16830461	NM_004112 // FGF11 // fibroblast growth factor 11 // 17p13.1 // 2256 /// ENST0000029382	FGF11	NM_004112	0.00045084	0.00045084	2.6703	2.6703	HIST1H1 up vs Control
8577	16708340	NM_001203244 // SEMA4G // sema domain, immunoglobulin domain (Ig), transmembrane domain	SEMA4G	NM_001203244	0.000451272	0.000451272	3.00686	3.00686	HIST1H1 up vs Control
11640	16739752	NM_001128203 // PLA2G16 // phospholipase A2, group XVI // 11q12.3 // 11145 /// NM_00706	PLA2G16	NM_001128203	0.000451406	0.000451406	0.324649	-3.08025	HIST1H1 down vs Control
21989	16842786	NM_001142624 // RAB34 // RAB34, member RAS oncogene family // 17q11.2 // 83871 /// NM_0	RAB34	NM_001142624	0.000453164	0.000453164	3.13142	3.13142	HIST1H1 up vs Control
24114	16863124	NM_001645 // APOC1 // apolipoprotein C-I // 19q13.2 // 341 /// ENST00000592535 // APOC1	APOC1	NM_001645	0.00045473	0.00045473	3.49684	3.49684	HIST1H1 up vs Control
25662	16877849	NM_001168241 // GAREML // GRB2 associated, regulator of MAPK1-like // 2p23.3 // 150946	GAREML	NM_001168241	0.000455371	0.000455371	2.09509	2.09509	HIST1H1 up vs Control
4073	16662209	NM_001293562 // AZIN2 // antizyme inhibitor 2 // 1p35.1 // 113451 /// NM_052998 // AZIN	AZIN2	NM_001293562	0.000455377	0.000455377	2.01605	2.01605	HIST1H1 up vs Control
11388	16737056	NM_000280 // PAX6 // paired box 6 // 11p13 // 5080 /// NM_001127612 // PAX6 // paired b	PAX6	NM_000280	0.000456102	0.000456102	2.59311	2.59311	HIST1H1 up vs Control
38960	17011671	NM_001287214 // AMD1 // adenosylmethionine decarboxylase 1 // 6q21 // 262 /// NM_001287	AMD1	NM_001287214	0.000456439	0.000456439	0.307224	-3.25496	HIST1H1 down vs Control
27649	16898617	NM_014911 // AAK1 // AP2 associated kinase 1 // 2p14 // 22848 /// ENST00000406297 // AA	AAK1	NM_014911	0.000456669	0.000456669	0.475862	-2.10145	HIST1H1 down vs Control
35003	16974670	NM_000320 // QDPR // quinoid dihydropteridine reductase // 4p15.31 // 5860 /// ENST0000	QDPR	NM_000320	0.000457586	0.000457586	1.54325	1.54325	HIST1H1 up vs Control
24906	16871085	NM_020856 // TSHZ3 // teashirt zinc finger homeobox 3 // 19q12 // 57616 /// ENST0000024	TSHZ3	NM_020856	0.000457667	0.000457667	1.99242	1.99242	HIST1H1 up vs Control
41939	17045005	NM_001284341 // FKBP9 // FK506 binding protein 9, 63 kDa // 7p11.1 // 11328 /// NM_0072	FKBP9	NM_001284341	0.000464347	0.000464347	2.74015	2.74015	HIST1H1 up vs Control
34605	16971195	ENST00000281317 // MMAA // methylmalonic aciduria (cobalamin deficiency) cblA type // 4	MMAA	ENST00000281317	0.000464368	0.000464368	0.519743	-1.92403	HIST1H1 down vs Control
48438	17108576	NM_018196 // TMLHE // trimethyllysine hydroxylase, epsilon // Xq28 // 55217 /// XR_2473	TMLHE	NM_018196	0.000464637	0.000464637	3.79924	3.79924	HIST1H1 up vs Control
25054	16872551	NM_000660 // TGFB1 // transforming growth factor, beta 1 // 19q13.1 // 7040 /// ENST000	TGFB1	NM_000660	0.000464903	0.000464903	4.55482	4.55482	HIST1H1 up vs Control
41017	17033297	NM_001289160 // MICB // MHC class I polypeptide-related sequence B // 6p21.3 // 4277 //	MICB	NM_001289160	0.000465179	0.000465179	2.25762	2.25762	HIST1H1 up vs Control
46488	17090394	NM_006059 // LAMC3 // laminin, gamma 3 // 9q31-q34 // 10319 /// ENST00000361069 // LAMC	LAMC3	NM_006059	0.000466076	0.000466076	3.06929	3.06929	HIST1H1 up vs Control
35656	16980974	NM_001031700 // FAM198B // family with sequence similarity 198, member B // 4q32.1 // 5	FAM198B	NM_001031700	0.000466231	0.000466231	0.423771	-2.35977	HIST1H1 down vs Control
29351	16916273	---		---	0.000466628	0.000466628	0.655634	-1.52524	HIST1H1 down vs Control
41275	17036486	ENST00000419135 // HLA-C // major histocompatibility complex, class I, C // 6p21.3 // 3	HLA-C	ENST00000419135	0.00046823	0.00046823	2.56115	2.56115	HIST1H1 up vs Control
12272	16746023	NR_038908 // SENCR // smooth muscle and endothelial cell enriched migration/differentia	SENCR	NR_038908	0.000469752	0.000469752	1.64961	1.64961	HIST1H1 up vs Control
22582	16848845	NM_004259 // RECQL5 // RecQ protein-like 5 // 17q25 // 9400 /// ENST00000317905 // RECQ	RECQL5	NM_004259	0.000471834	0.000471834	1.9001	1.9001	HIST1H1 up vs Control
17289	16795082	NM_013382 // POMT2 // protein-O-mannosyltransferase 2 // 14q24 // 29954 /// ENST0000026	POMT2	NM_013382	0.000472305	0.000472305	1.3954	1.3954	HIST1H1 up vs Control
39506	17016490	NM_021066 // HIST1H2AJ // histone cluster 1, H2aj // 6p22.1 // 8331 /// uc003njn.1 // H	HIST1H2AJ	NM_021066	0.000472342	0.000472342	0.0717883	-13.9298	HIST1H1 down vs Control
24359	16865308	ENST00000326764 // LENG8 // leukocyte receptor cluster (LRC) member 8 // 19q13.42 // 11	LENG8	ENST00000326764	0.000472754	0.000472754	1.43701	1.43701	HIST1H1 up vs Control
19163	16813922	NM_001291309 // PCSK6 // proprotein convertase subtilisin/kexin type 6 // 15q26.3 // 50	PCSK6	NM_001291309	0.000474041	0.000474041	2.10891	2.10891	HIST1H1 up vs Control
35730	16981606	NM_000860 // HPGD // hydroxyprostaglandin dehydrogenase 15-(NAD) // 4q34-q35 // 3248 //	HPGD	NM_000860	0.00047426	0.00047426	0.438592	-2.28002	HIST1H1 down vs Control
6857	16691828	---		---	0.00047639	0.00047639	0.544599	-1.83621	HIST1H1 down vs Control
46463	17090042	ENST00000316786 // C9orf106 // chromosome 9 open reading frame 106 // 9q34.11 // 414318	C9orf106	ENST00000316786	0.000476736	0.000476736	0.506041	-1.97613	HIST1H1 down vs Control
41659	17041782	ENST00000400341 // HLA-C // major histocompatibility complex, class I, C // 6p21.3 // 3	HLA-C	ENST00000400341	0.000477263	0.000477263	2.10294	2.10294	HIST1H1 up vs Control
42682	17052776	NM_001224 // CASP2 // caspase 2, apoptosis-related cysteine peptidase // 7q34-q35 // 83	CASP2	NM_001224	0.000478273	0.000478273	1.58099	1.58099	HIST1H1 up vs Control
46562	17091239	NM_001282946 // PMPCA // peptidase (mitochondrial processing) alpha // 9q34.3 // 23203	PMPCA	NM_001282946	0.000478824	0.000478824	1.68694	1.68694	HIST1H1 up vs Control
27359	16895871	NM_015662 // IFT172 // intraflagellar transport 172 homolog (Chlamydomonas) // 2p23.3 /	IFT172	NM_015662	0.000479257	0.000479257	2.38	2.38	HIST1H1 up vs Control
22316	16846226	NM_002146 // HOXB3 // homeobox B3 // 17q21.3 // 3213 /// ENST00000311626 // HOXB3 // ho	HOXB3	NM_002146	0.000479558	0.000479558	2.21147	2.21147	HIST1H1 up vs Control
33379	16958864	NM_002950 // RPN1 // ribophorin I // 3q21.3 // 6184 /// ENST00000296255 // RPN1 // ribo	RPN1	NM_002950	0.000480461	0.000480461	0.680567	-1.46936	HIST1H1 down vs Control
50126	17119322	OTTHUMT00000319657 // Z83851.4 // novel transcript // --- // ---	Z83851.4	OTTHUMT00000319657	0.000481601	0.000481601	0.380569	-2.62765	HIST1H1 down vs Control
44630	17072506	NM_001278645 // NDUFB9 // NADH dehydrogenase (ubiquinone) 1 beta subcomplex, 9, 22kDa /	NDUFB9	NM_001278645	0.000481634	0.000481634	0.733614	-1.36312	HIST1H1 down vs Control
21196	16834785	NM_001466 // FZD2 // frizzled class receptor 2 // 17q21.1 // 2535 /// uc002igx.2 // FZD	FZD2	NM_001466	0.000482616	0.000482616	1.45108	1.45108	HIST1H1 up vs Control
6218	16684812	NM_001127361 // RNF19B // ring finger protein 19B // 1p35.1 // 127544 /// NM_153341 //	RNF19B	NM_001127361	0.000485531	0.000485531	2.1998	2.1998	HIST1H1 up vs Control
48032	17104668	---		---	0.000485946	0.000485946	1.98698	1.98698	HIST1H1 up vs Control
27851	16900474	NM_014014 // SNRNP200 // small nuclear ribonucleoprotein 200kDa (U5) // 2q11.2 // 23020	SNRNP200	NM_014014	0.000487191	0.000487191	1.81474	1.81474	HIST1H1 up vs Control
6881	16692088	ENST00000369313 // POLR3GL // polymerase (RNA) III (DNA directed) polypeptide G (32kD)-	POLR3GL	ENST00000369313	0.000488153	0.000488153	1.71842	1.71842	HIST1H1 up vs Control
20264	16825592	NM_001197323 // HIRIP3 // HIRA interacting protein 3 // 16p11.2 // 8479 /// NM_003609 /	HIRIP3	NM_001197323	0.000488937	0.000488937	1.9891	1.9891	HIST1H1 up vs Control
14164	16767170	NM_001178074 // GRIP1 // glutamate receptor interacting protein 1 // 12q14.3 // 23426 /	GRIP1	NM_001178074	0.000489648	0.000489648	1.44844	1.44844	HIST1H1 up vs Control
21644	16839493	---		---	0.000489987	0.000489987	1.73659	1.73659	HIST1H1 up vs Control
7933	16702351	NM_001002295 // GATA3 // GATA binding protein 3 // 10p15 // 2625 /// NM_002051 // GATA3	GATA3	NM_001002295	0.000493848	0.000493848	2.10063	2.10063	HIST1H1 up vs Control
7948	16702431	NM_024693 // ECHDC3 // enoyl CoA hydratase domain containing 3 // 10p14 // 79746 /// EN	ECHDC3	NM_024693	0.000493974	0.000493974	0.342481	-2.91987	HIST1H1 down vs Control
19470	16817408	NM_007245 // ATXN2L // ataxin 2-like // 16p11 // 11273 /// NM_017492 // ATXN2L // ataxi	ATXN2L	NM_007245	0.000493991	0.000493991	1.94457	1.94457	HIST1H1 up vs Control
21653	16839504	---		---	0.000495419	0.000495419	1.84741	1.84741	HIST1H1 up vs Control
46455	17089898	NM_015354 // NUP188 // nucleoporin 188kDa // 9q34.11 // 23511 /// ENST00000372577 // NU	NUP188	NM_015354	0.000495441	0.000495441	1.83857	1.83857	HIST1H1 up vs Control
33507	16960371	NM_001168278 // WWTR1 // WW domain containing transcription regulator 1 // 3q23-q24 //	WWTR1	NM_001168278	0.000495635	0.000495635	1.71327	1.71327	HIST1H1 up vs Control
42895	17055131	---		---	0.000495714	0.000495714	0.184649	-5.41568	HIST1H1 down vs Control
6293	16685669	NM_001135653 // PABPC4 // poly(A) binding protein, cytoplasmic 4 (inducible form) // 1p	PABPC4	NM_001135653	0.000498477	0.000498477	1.56439	1.56439	HIST1H1 up vs Control
31279	16934603	---		---	0.000500929	0.000500929	1.6356	1.6356	HIST1H1 up vs Control
28432	16906749	NM_020760 // HECW2 // HECT, C2 and WW domain containing E3 ubiquitin protein ligase 2 /	HECW2	NM_020760	0.000501071	0.000501071	2.34834	2.34834	HIST1H1 up vs Control
37653	16999255	OTTHUMT00000318231 // AC106786.1 // novel transcript // --- // ---	AC106786.1	OTTHUMT00000318231	0.000501903	0.000501903	2.37371	2.37371	HIST1H1 up vs Control
51398	17122114	ENST00000591372 // LINC00665 // long intergenic non-protein coding RNA 665 // 19q13.12	LINC00665	ENST00000591372	0.000502057	0.000502057	0.11116	-8.99604	HIST1H1 down vs Control
25100	16873042	NM_182498 // ZNF428 // zinc finger protein 428 // 19q13.31 // 126299 /// ENST0000030081	ZNF428	NM_182498	0.000502187	0.000502187	1.56463	1.56463	HIST1H1 up vs Control
20294	16825888	NM_001080417 // ZNF629 // zinc finger protein 629 // 16p11.2 // 23361 /// ENST000002625	ZNF629	NM_001080417	0.000503036	0.000503036	3.05999	3.05999	HIST1H1 up vs Control
5853	16680636	NM_153818 // PEX10 // peroxisomal biogenesis factor 10 // 1p36.32 // 5192 /// ENST00000	PEX10	NM_153818	0.000503101	0.000503101	0.467004	-2.14131	HIST1H1 down vs Control
32211	16945232	XR_241562 // LOC101927167 // uncharacterized LOC101927167 // --- // 101927167 /// ENST0	LOC101927167	XR_241562	0.000506172	0.000506172	0.472548	-2.11619	HIST1H1 down vs Control
48240	17106557	ENST00000217909 // SLC25A43 // solute carrier family 25, member 43 // Xq24 // 203427 //	SLC25A43	ENST00000217909	0.000506901	0.000506901	3.5638	3.5638	HIST1H1 up vs Control
33858	16964027	NM_000142 // FGFR3 // fibroblast growth factor receptor 3 // 4p16.3 // 2261 /// NM_0011	FGFR3	NM_000142	0.000509582	0.000509582	2.77677	2.77677	HIST1H1 up vs Control
46847	17094009	NM_012166 // FBXO10 // F-box protein 10 // 9p13.2 // 26267 /// ENST00000432825 // FBXO1	FBXO10	NM_012166	0.000511798	0.000511798	1.64544	1.64544	HIST1H1 up vs Control
27131	16893531	NM_032515 // BOK // BCL2-related ovarian killer // 2q37.3 // 666 /// ENST00000318407 //	BOK	NM_032515	0.000513736	0.000513736	0.393069	-2.54408	HIST1H1 down vs Control
27907	16900547	NM_001115016 // KANSL3 // KAT8 regulatory NSL complex subunit 3 // 2q11.2 // 55683 ///	KANSL3	NM_001115016	0.000516764	0.000516764	1.3388	1.3388	HIST1H1 up vs Control
47597	17100839	NR_040004 // LINC00960 // long intergenic non-protein coding RNA 960 // 3p12.3 // 40107	LINC00960	NR_040004	0.000517185	0.000517185	0.190775	-5.24178	HIST1H1 down vs Control
17671	16798238	ENST00000546682 // IPW // imprinted in Prader-Willi syndrome (non-protein coding) // 15	IPW	ENST00000546682	0.000518457	0.000518457	0.0447566	-22.3431	HIST1H1 down vs Control
37015	16993701	NR_104613 // LOC102467073 // uncharacterized LOC102467073 // 5p15.33 // 102467073 /// E	LOC102467073	NR_104613	0.000519952	0.000519952	2.55769	2.55769	HIST1H1 up vs Control
27890	16900521	---		---	0.000520179	0.000520179	1.7687	1.7687	HIST1H1 up vs Control
9042	16712786	NM_001290020 // ARMC4 // armadillo repeat containing 4 // 10p12.1-p11.23 // 55130 /// N	ARMC4	NM_001290020	0.000520509	0.000520509	2.37841	2.37841	HIST1H1 up vs Control
8293	16705620	NM_012339 // TSPAN15 // tetraspanin 15 // 10q22.1 // 23555 /// XM_005269666 // TSPAN15	TSPAN15	NM_012339	0.00052234	0.00052234	0.440318	-2.27108	HIST1H1 down vs Control
36525	16989202	XM_006714678 // TCF7 // transcription factor 7 (T-cell specific, HMG-box) // 5q31.1 //	TCF7	XM_006714678	0.00052309	0.00052309	1.80244	1.80244	HIST1H1 up vs Control
21308	16835797	NM_001166131 // EME1 // essential meiotic structure-specific endonuclease 1 // 17q21.33	EME1	NM_001166131	0.000523149	0.000523149	1.91352	1.91352	HIST1H1 up vs Control
27892	16900523	---		---	0.000524339	0.000524339	1.94637	1.94637	HIST1H1 up vs Control
21037	16833246	NM_207313 // TMEM132E // transmembrane protein 132E // 17q12 // 124842 /// ENST00000321	TMEM132E	NM_207313	0.00052636	0.00052636	3.10582	3.10582	HIST1H1 up vs Control
28799	16910728	NM_001040022 // SIRPA // signal-regulatory protein alpha // 20p13 // 140885 /// NM_0010	SIRPA	NM_001040022	0.000526375	0.000526375	3.39862	3.39862	HIST1H1 up vs Control
4236	16664048	NM_000374 // UROD // uroporphyrinogen decarboxylase // 1p34 // 7389 /// NR_036510 // UR	UROD	NM_000374	0.00052642	0.00052642	2.20404	2.20404	HIST1H1 up vs Control
7706	16700370	NM_001258311 // PGBD5 // piggyBac transposable element derived 5 // 1q42.13 // 79605 //	PGBD5	NM_001258311	0.000527196	0.000527196	2.39088	2.39088	HIST1H1 up vs Control
27864	16900490	---		---	0.000527541	0.000527541	2.01079	2.01079	HIST1H1 up vs Control
25995	16881485	NM_001166284 // CCT7 // chaperonin containing TCP1, subunit 7 (eta) // 2p13.2 // 10574	CCT7	NM_001166284	0.000530372	0.000530372	1.7229	1.7229	HIST1H1 up vs Control
48491	17109042	NM_000381 // MID1 // midline 1 // Xp22 // 4281 /// NM_001098624 // MID1 // midline 1 //	MID1	NM_000381	0.000531473	0.000531473	2.78706	2.78706	HIST1H1 up vs Control
23746	16859395	NM_001130065 // MYO9B // myosin IXB // 19p13.1 // 4650 /// NM_004145 // MYO9B // myosin	MYO9B	NM_001130065	0.000533369	0.000533369	1.43842	1.43842	HIST1H1 up vs Control
33146	16956199	NM_001282886 // EIF4E3 // eukaryotic translation initiation factor 4E family member 3 /	EIF4E3	NM_001282886	0.00053338	0.00053338	2.84938	2.84938	HIST1H1 up vs Control
4786	16669566	NR_104081 // RNVU1-3 // RNA, variant U1 small nuclear 3 // 1q21.1 // 101954272 /// ENST	RNVU1-3	NR_104081	0.000533443	0.000533443	5.27211	5.27211	HIST1H1 up vs Control
4841	16670197	NR_104081 // RNVU1-3 // RNA, variant U1 small nuclear 3 // 1q21.1 // 101954272 /// ENST	RNVU1-3	NR_104081	0.000533443	0.000533443	5.27211	5.27211	HIST1H1 up vs Control
11295	16736120	NM_001145811 // SOX6 // SRY (sex determining region Y)-box 6 // 11p15.3 // 55553 /// NM	SOX6	NM_001145811	0.000534421	0.000534421	1.45268	1.45268	HIST1H1 up vs Control
4989	16671723	ENST00000496230 // HCN3 // hyperpolarization activated cyclic nucleotide-gated potassiu	HCN3	ENST00000496230	0.000537027	0.000537027	1.61656	1.61656	HIST1H1 up vs Control
37769	17000342	NM_003551 // NME5 // NME/NM23 family member 5 // 5q31 // 8382 /// ENST00000265191 // NM	NME5	NM_003551	0.000537163	0.000537163	0.567442	-1.76229	HIST1H1 down vs Control
47265	17097661	NM_002160 // TNC // tenascin C // 9q33 // 3371 /// ENST00000341037 // TNC // tenascin C	TNC	NM_002160	0.000537326	0.000537326	3.6588	3.6588	HIST1H1 up vs Control
12930	16753533	NM_178169 // RASSF3 // Ras association (RalGDS/AF-6) domain family member 3 // 12q14.2	RASSF3	NM_178169	0.000537916	0.000537916	0.164446	-6.08101	HIST1H1 down vs Control
49137	17115014	NM_000808 // GABRA3 // gamma-aminobutyric acid (GABA) A receptor, alpha 3 // Xq28 // 25	GABRA3	NM_000808	0.000539531	0.000539531	0.333744	-2.99631	HIST1H1 down vs Control
7383	16697138	NM_015101 // COLGALT2 // collagen beta(1-O)galactosyltransferase 2 // 1q25 // 23127 ///	COLGALT2	NM_015101	0.000539657	0.000539657	2.44221	2.44221	HIST1H1 up vs Control
34394	16969263	NR_033874 // FLJ20021 // uncharacterized LOC90024 // 4q24 // 90024 /// ENST00000527564	FLJ20021	NR_033874	0.000540193	0.000540193	0.170514	-5.86462	HIST1H1 down vs Control
22434	16847319	NR_039890 // MIR4737 // microRNA 4737 // --- // 100616210 /// ENST00000583979 // MIR473	MIR4737	NR_039890	0.000540279	0.000540279	3.07689	3.07689	HIST1H1 up vs Control
38802	17010461	NM_004999 // MYO6 // myosin VI // 6q13 // 4646 /// ENST00000369975 // MYO6 // myosin VI	MYO6	NM_004999	0.000540809	0.000540809	0.126606	-7.89853	HIST1H1 down vs Control
25656	16877795	NM_014971 // EFR3B // EFR3 homolog B (S. cerevisiae) // 2p23.3 // 22979 /// ENST0000040	EFR3B	NM_014971	0.000541473	0.000541473	2.77138	2.77138	HIST1H1 up vs Control
26330	16885150	---		---	0.000541681	0.000541681	1.27574	1.27574	HIST1H1 up vs Control
40598	17027725	ENST00000400325 // MICA // MHC class I polypeptide-related sequence A // 6p21.33 // 100	MICA	ENST00000400325	0.000544092	0.000544092	1.62445	1.62445	HIST1H1 up vs Control
41581	17040647	ENST00000400325 // MICA // MHC class I polypeptide-related sequence A // 6p21.33 // 100	MICA	ENST00000400325	0.000544092	0.000544092	1.62445	1.62445	HIST1H1 up vs Control
40578	17027459	NM_001077497 // PRR3 // proline rich 3 // 6p21.33 // 80742 /// NM_025263 // PRR3 // pro	PRR3	NM_001077497	0.000544358	0.000544358	1.91292	1.91292	HIST1H1 up vs Control
40791	17030304	NM_001077497 // PRR3 // proline rich 3 // 6p21.33 // 80742 /// NM_025263 // PRR3 // pro	PRR3	NM_001077497	0.000544358	0.000544358	1.91292	1.91292	HIST1H1 up vs Control
41365	17037788	NM_001077497 // PRR3 // proline rich 3 // 6p21.33 // 80742 /// NM_025263 // PRR3 // pro	PRR3	NM_001077497	0.000544358	0.000544358	1.91292	1.91292	HIST1H1 up vs Control
41567	17040502	NM_001077497 // PRR3 // proline rich 3 // 6p21.33 // 80742 /// NM_025263 // PRR3 // pro	PRR3	NM_001077497	0.000544358	0.000544358	1.91292	1.91292	HIST1H1 up vs Control
30945	16931315	NR_027034 // PRR34-AS1 // PRR34 antisense RNA 1 // 22q13.31 // 150381 /// OTTHUMT000003	PRR34-AS1	NR_027034	0.000546183	0.000546183	0.437594	-2.28523	HIST1H1 down vs Control
48843	17112607	NM_001278740 // TSPAN6 // tetraspanin 6 // Xq22 // 7105 /// NM_003270 // TSPAN6 // tetr	TSPAN6	NM_001278740	0.000546391	0.000546391	5.81963	5.81963	HIST1H1 up vs Control
46425	17089446	NM_001261 // CDK9 // cyclin-dependent kinase 9 // 9q34.1 // 1025 /// ENST00000373264 //	CDK9	NM_001261	0.000547652	0.000547652	0.544026	-1.83815	HIST1H1 down vs Control
10481	16727908	NM_003977 // AIP // aryl hydrocarbon receptor interacting protein // 11q13.3 // 9049 //	AIP	NM_003977	0.00054777	0.00054777	1.46145	1.46145	HIST1H1 up vs Control
41910	17044650	NM_001039936 // CHN2 // chimerin 2 // 7p15.3 // 1124 /// NM_001293069 // CHN2 // chimer	CHN2	NM_001039936	0.000547866	0.000547866	1.42273	1.42273	HIST1H1 up vs Control
46449	17089844	NR_046240 // LOC100506100 // uncharacterized LOC100506100 // --- // 100506100 /// ENST0	LOC100506100	NR_046240	0.000548188	0.000548188	0.285546	-3.50206	HIST1H1 down vs Control
38279	17005368	NM_001080 // ALDH5A1 // aldehyde dehydrogenase 5 family, member A1 // 6p22 // 7915 ///	ALDH5A1	NM_001080	0.000550262	0.000550262	2.92109	2.92109	HIST1H1 up vs Control
29045	16913204	---		---	0.000550466	0.000550466	0.795022	-1.25783	HIST1H1 down vs Control
17631	16798136	ENST00000547292 // IPW // imprinted in Prader-Willi syndrome (non-protein coding) // 15	IPW	ENST00000547292	0.000550926	0.000550926	0.303912	-3.29043	HIST1H1 down vs Control
9014	16712576	NM_001282786 // PRTFDC1 // phosphoribosyl transferase domain containing 1 // 10p12.1 //	PRTFDC1	NM_001282786	0.000551077	0.000551077	4.1082	4.1082	HIST1H1 up vs Control
38406	17006276	NM_001077497 // PRR3 // proline rich 3 // 6p21.33 // 80742 /// NM_025263 // PRR3 // pro	PRR3	NM_001077497	0.000551463	0.000551463	1.91011	1.91011	HIST1H1 up vs Control
40993	17033009	NM_001077497 // PRR3 // proline rich 3 // 6p21.33 // 80742 /// NM_025263 // PRR3 // pro	PRR3	NM_001077497	0.000551463	0.000551463	1.91011	1.91011	HIST1H1 up vs Control
41171	17035129	NM_001077497 // PRR3 // proline rich 3 // 6p21.33 // 80742 /// NM_025263 // PRR3 // pro	PRR3	NM_001077497	0.000551463	0.000551463	1.91011	1.91011	HIST1H1 up vs Control
52190	17123698	---		---	0.000551796	0.000551796	2.95449	2.95449	HIST1H1 up vs Control
39587	17017177	---		---	0.000558595	0.000558595	1.6869	1.6869	HIST1H1 up vs Control
52174	17123666	XR_251551 // LOC101928803 // uncharacterized LOC101928803 // --- // 101928803 /// NR_04	LOC101928803	XR_251551	0.000558994	0.000558994	1.51364	1.51364	HIST1H1 up vs Control
9927	16721905	ENST00000525063 // ADM // adrenomedullin // 11p15.4 // 133 /// ENST00000534464 // ADM /	ADM	ENST00000525063	0.000559258	0.000559258	1.85963	1.85963	HIST1H1 up vs Control
34965	16974280	NM_005112 // WDR1 // WD repeat domain 1 // 4p16.1 // 9948 /// NM_017491 // WDR1 // WD r	WDR1	NM_005112	0.000560347	0.000560347	0.611436	-1.63549	HIST1H1 down vs Control
48461	17108779	NM_001669 // ARSD // arylsulfatase D // Xp22.3 // 414 /// ENST00000381154 // ARSD // ar	ARSD	NM_001669	0.000560424	0.000560424	0.156444	-6.39205	HIST1H1 down vs Control
30839	16929969	NM_033386 // MICALL1 // MICAL-like 1 // 22q13.1 // 85377 /// ENST00000215957 // MICALL1	MICALL1	NM_033386	0.00056057	0.00056057	1.82233	1.82233	HIST1H1 up vs Control
27874	16900505	---		---	0.000561321	0.000561321	1.88015	1.88015	HIST1H1 up vs Control
13486	16759592	ENST00000428960 // PXMP2 // peroxisomal membrane protein 2, 22kDa // 12q24.33 // 5827 /	PXMP2	ENST00000428960	0.000561345	0.000561345	1.92651	1.92651	HIST1H1 up vs Control
43381	17059828	NM_001271003 // TFPI2 // tissue factor pathway inhibitor 2 // 7q22 // 7980 /// NM_00127	TFPI2	NM_001271003	0.000562425	0.000562425	1.39636	1.39636	HIST1H1 up vs Control
7959	16702547	NM_001008211 // OPTN // optineurin // 10p13 // 10133 /// NM_001008212 // OPTN // optine	OPTN	NM_001008211	0.000562998	0.000562998	1.66334	1.66334	HIST1H1 up vs Control
29970	16921724	NM_004540 // NCAM2 // neural cell adhesion molecule 2 // 21q21.1 // 4685 /// XM_0067240	NCAM2	NM_004540	0.000563207	0.000563207	0.0577117	-17.3275	HIST1H1 down vs Control
9115	16713454	NM_001282862 // RASGEF1A // RasGEF domain family, member 1A // 10q11.21 // 221002 /// N	RASGEF1A	NM_001282862	0.000563766	0.000563766	1.93023	1.93023	HIST1H1 up vs Control
15629	16779667	NM_203487 // PCDH9 // protocadherin 9 // 13q21.32 // 5101 /// ENST00000377865 // PCDH9	PCDH9	NM_203487	0.0005643	0.0005643	2.11019	2.11019	HIST1H1 up vs Control
16904	16791197	NM_012461 // TINF2 // TERF1 (TRF1)-interacting nuclear factor 2 // 14q12 // 26277 /// E	TINF2	NM_012461	0.000564392	0.000564392	0.560406	-1.78442	HIST1H1 down vs Control
32914	16952769	NM_022842 // CDCP1 // CUB domain containing protein 1 // 3p21.31 // 64866 /// ENST00000	CDCP1	NM_022842	0.000565435	0.000565435	0.0827078	-12.0908	HIST1H1 down vs Control
49052	17114489	NM_001173516 // MAP7D3 // MAP7 domain containing 3 // Xq26.3 // 79649 /// NM_001173517	MAP7D3	NM_001173516	0.000567103	0.000567103	3.92523	3.92523	HIST1H1 up vs Control
35463	16979225	NM_003619 // PRSS12 // protease, serine, 12 (neurotrypsin, motopsin) // 4q28.1 // 8492	PRSS12	NM_003619	0.000568294	0.000568294	2.18864	2.18864	HIST1H1 up vs Control
41401	17038267	NM_002441 // MSH5 // mutS homolog 5 // 6p21.3 // 4439 /// ENST00000375755 // MSH5 // mu	MSH5	NM_002441	0.000569141	0.000569141	1.70277	1.70277	HIST1H1 up vs Control
5218	16674273	NR_033186 // C1orf220 // chromosome 1 open reading frame 220 // 1q25.2 // 400798 /// EN	C1orf220	NR_033186	0.000574621	0.000574621	1.75298	1.75298	HIST1H1 up vs Control
49064	17114583	NR_026935 // LINC00889 // long intergenic non-protein coding RNA 889 // Xq26.3 // 15869	LINC00889	NR_026935	0.000576251	0.000576251	0.898922	-1.11244	HIST1H1 down vs Control
48854	17112769	NM_000169 // GLA // galactosidase, alpha // Xq22 // 2717 /// ENST00000218516 // GLA //	GLA	NM_000169	0.000576315	0.000576315	1.47756	1.47756	HIST1H1 up vs Control
4502	16666616	NM_001242857 // PRKACB // protein kinase, cAMP-dependent, catalytic, beta // 1p31.1 //	PRKACB	NM_001242857	0.00057867	0.00057867	0.189611	-5.27395	HIST1H1 down vs Control
27078	16893068	NM_001291832 // FAM132B // family with sequence similarity 132, member B // 2q37.3 // 1	FAM132B	NM_001291832	0.000579163	0.000579163	2.46624	2.46624	HIST1H1 up vs Control
29830	16920585	NM_001719 // BMP7 // bone morphogenetic protein 7 // 20q13 // 655 /// ENST00000395863 /	BMP7	NM_001719	0.000579955	0.000579955	2.29215	2.29215	HIST1H1 up vs Control
21454	16837418	NM_000346 // SOX9 // SRY (sex determining region Y)-box 9 // 17q24.3 // 6662 /// ENST00	SOX9	NM_000346	0.00058065	0.00058065	1.64704	1.64704	HIST1H1 up vs Control
34397	16969300	NM_001165412 // NFKB1 // nuclear factor of kappa light polypeptide gene enhancer in B-c	NFKB1	NM_001165412	0.000581564	0.000581564	0.603703	-1.65644	HIST1H1 down vs Control
17621	16798067	NR_022008 // PWAR5 // Prader Willi/Angelman region RNA 5 // 15q11.2 // 8123	PWAR5	NR_022008	0.000581692	0.000581692	0.133663	-7.4815	HIST1H1 down vs Control
28626	16908928	ENST00000350526 // PAX3 // paired box 3 // 2q35 // 5077 /// OTTHUMT00000328670 // PAX3	PAX3	ENST00000350526	0.000582513	0.000582513	2.02817	2.02817	HIST1H1 up vs Control
33731	16962620	NR_036497 // LPP-AS2 // LPP antisense RNA 2 // 3q27.3 // 339929 /// ENST00000605573 //	LPP-AS2	NR_036497	0.000583175	0.000583175	0.268253	-3.72782	HIST1H1 down vs Control
9697	16719644	ENST00000540159 // BNIP3 // BCL2/adenovirus E1B 19kDa interacting protein 3 // 10q26.3	BNIP3	ENST00000540159	0.000584372	0.000584372	0.346737	-2.88403	HIST1H1 down vs Control
17664	16798224	ENST00000546682 // IPW // imprinted in Prader-Willi syndrome (non-protein coding) // 15	IPW	ENST00000546682	0.000584795	0.000584795	0.0305177	-32.7679	HIST1H1 down vs Control
4478	16666357	AY171600 // AK5 // adenylate kinase 5 // 1p31 // 26289 /// BC033896 // AK5 // adenylate	AK5	AY171600	0.000585754	0.000585754	2.30964	2.30964	HIST1H1 up vs Control
25899	16880478	NM_001143959 // C2orf74 // chromosome 2 open reading frame 74 // 2p15 // 339804 /// NM_	C2orf74	NM_001143959	0.000586141	0.000586141	1.84527	1.84527	HIST1H1 up vs Control
34617	16971272	NM_001256283 // EDNRA // endothelin receptor type A // 4q31.22 // 1909 /// NM_001957 //	EDNRA	NM_001256283	0.000586313	0.000586313	3.64821	3.64821	HIST1H1 up vs Control
31634	16938712	NM_006371 // CRTAP // cartilage associated protein // 3p22.3 // 10491 /// ENST000003209	CRTAP	NM_006371	0.000587227	0.000587227	1.69124	1.69124	HIST1H1 up vs Control
34696	16971801	---		---	0.000587992	0.000587992	0.826411	-1.21005	HIST1H1 down vs Control
51258	17121832	---		---	0.000588435	0.000588435	2.21824	2.21824	HIST1H1 up vs Control
26203	16883647	NM_000877 // IL1R1 // interleukin 1 receptor, type I // 2q12 // 3554 /// NM_001288706 /	IL1R1	NM_000877	0.000589105	0.000589105	0.241081	-4.14798	HIST1H1 down vs Control
23925	16861012	NM_005304 // FFAR3 // free fatty acid receptor 3 // 19q13.1 // 2865 /// ENST00000327809	FFAR3	NM_005304	0.000591245	0.000591245	0.721039	-1.38689	HIST1H1 down vs Control
32029	16943328	NM_001085451 // LNP1 // leukemia NUP98 fusion partner 1 // 3q12.2 // 348801 /// ENST000	LNP1	NM_001085451	0.000592313	0.000592313	1.92171	1.92171	HIST1H1 up vs Control
39967	17021083	NM_022726 // ELOVL4 // ELOVL fatty acid elongase 4 // 6q14 // 6785 /// ENST00000369816	ELOVL4	NM_022726	0.00059293	0.00059293	6.36606	6.36606	HIST1H1 up vs Control
47999	17104313	NM_000044 // AR // androgen receptor // Xq12 // 367 /// NM_001011645 // AR // androgen	AR	NM_000044	0.000593272	0.000593272	0.0753691	-13.268	HIST1H1 down vs Control
43274	17058582	NM_148912 // ABHD11 // abhydrolase domain containing 11 // 7q11.23 // 83451 /// NM_1489	ABHD11	NM_148912	0.000593279	0.000593279	0.572517	-1.74667	HIST1H1 down vs Control
47990	17104229	---		---	0.000593328	0.000593328	4.01222	4.01222	HIST1H1 up vs Control
53217	17125762	ENST00000456738 // SLC25A15P1 // solute carrier family 25 (mitochondrial carrier; ornit	SLC25A15P1	ENST00000456738	0.000593608	0.000593608	0.464328	-2.15365	HIST1H1 down vs Control
28188	16903356	NM_001171653 // ZEB2 // zinc finger E-box binding homeobox 2 // 2q22.3 // 9839 /// NM_0	ZEB2	NM_001171653	0.000594462	0.000594462	1.98444	1.98444	HIST1H1 up vs Control
48960	17113710	NM_017938 // TMEM255A // transmembrane protein 255A // Xq24 // 55026 /// ENST0000030972	TMEM255A	NM_017938	0.000595004	0.000595004	5.11368	5.11368	HIST1H1 up vs Control
49129	17114934	NM_001242614 // CD99L2 // CD99 molecule-like 2 // Xq28 // 83692 /// NM_031462 // CD99L2	CD99L2	NM_001242614	0.000596272	0.000596272	2.76657	2.76657	HIST1H1 up vs Control
49603	17117876	BC018776 // LOC643085 // uncharacterized LOC643085 // 2q11.1 // 643085 /// OTTHUMT00000	LOC643085	BC018776	0.000597572	0.000597572	0.292945	-3.41361	HIST1H1 down vs Control
38262	17005253	NM_017774 // CDKAL1 // CDK5 regulatory subunit associated protein 1-like 1 // 6p22.3 //	CDKAL1	NM_017774	0.000597801	0.000597801	2.94103	2.94103	HIST1H1 up vs Control
41898	17044532	NR_037843 // HOTTIP // HOXA distal transcript antisense RNA // 7p15.2 // 100316868 ///	HOTTIP	NR_037843	0.000599013	0.000599013	1.50231	1.50231	HIST1H1 up vs Control
37583	16998682	NM_001962 // EFNA5 // ephrin-A5 // 5q21 // 1946 /// ENST00000333274 // EFNA5 // ephrin-	EFNA5	NM_001962	0.000599651	0.000599651	0.209052	-4.7835	HIST1H1 down vs Control
8723	16709822	NM_005308 // GRK5 // G protein-coupled receptor kinase 5 // 10q26.11 // 2869 /// ENST00	GRK5	NM_005308	0.000600492	0.000600492	1.65367	1.65367	HIST1H1 up vs Control
20406	16826779	NM_018110 // DOK4 // docking protein 4 // 16q21 // 55715 /// ENST00000340099 // DOK4 //	DOK4	NM_018110	0.000601218	0.000601218	2.14059	2.14059	HIST1H1 up vs Control
28624	16908897	NM_004438 // EPHA4 // EPH receptor A4 // 2q36.1 // 2043 /// ENST00000281821 // EPHA4 //	EPHA4	NM_004438	0.000602037	0.000602037	1.92357	1.92357	HIST1H1 up vs Control
12874	16752659	NM_002898 // RBMS2 // RNA binding motif, single stranded interacting protein 2 // 12q13	RBMS2	NM_002898	0.00060249	0.00060249	1.93128	1.93128	HIST1H1 up vs Control
16765	16789681	NM_001203258 // MTA1 // metastasis associated 1 // 14q32.3 // 9112 /// NM_004689 // MTA	MTA1	NM_001203258	0.000603075	0.000603075	1.75634	1.75634	HIST1H1 up vs Control
43743	17063845	NM_018646 // TRPV6 // transient receptor potential cation channel, subfamily V, member	TRPV6	NM_018646	0.000603464	0.000603464	0.311996	-3.20517	HIST1H1 down vs Control
12869	16752624	NM_001099337 // COQ10A // coenzyme Q10 homolog A (S. cerevisiae) // 12q13.3 // 93058 //	COQ10A	NM_001099337	0.000604087	0.000604087	2.55798	2.55798	HIST1H1 up vs Control
17889	16800117	NM_020759 // STARD9 // StAR-related lipid transfer (START) domain containing 9 // 15q15	STARD9	NM_020759	0.000604852	0.000604852	1.86692	1.86692	HIST1H1 up vs Control
28207	16903491	NM_001254738 // RND3 // Rho family GTPase 3 // 2q23.3 // 390 /// NM_005168 // RND3 // R	RND3	NM_001254738	0.00060521	0.00060521	2.4968	2.4968	HIST1H1 up vs Control
38401	17006222	NR_027822 // HLA-L // major histocompatibility complex, class I, L (pseudogene) // 6p21	HLA-L	NR_027822	0.000605346	0.000605346	1.85559	1.85559	HIST1H1 up vs Control
8026	16703242	NM_001145373 // OTUD1 // OTU deubiquitinase 1 // 10p12.2 // 220213 /// ENST00000376495	OTUD1	NM_001145373	0.000605793	0.000605793	2.32971	2.32971	HIST1H1 up vs Control
17677	16798250	ENST00000546682 // IPW // imprinted in Prader-Willi syndrome (non-protein coding) // 15	IPW	ENST00000546682	0.000606017	0.000606017	0.02011	-49.7265	HIST1H1 down vs Control
46667	17092331	NM_002839 // PTPRD // protein tyrosine phosphatase, receptor type, D // 9p23-p24.3 // 5	PTPRD	NM_002839	0.000608039	0.000608039	1.88414	1.88414	HIST1H1 up vs Control
39217	17013954	NM_012454 // TIAM2 // T-cell lymphoma invasion and metastasis 2 // 6q25.2 // 26230 ///	TIAM2	NM_012454	0.000608647	0.000608647	2.53614	2.53614	HIST1H1 up vs Control
27967	16901327	ENST00000424321 // LINC01114 // long intergenic non-protein coding RNA 1114 // 2q12.1 /	LINC01114	ENST00000424321	0.000609622	0.000609622	0.780029	-1.282	HIST1H1 down vs Control
18667	16808696	NM_013309 // SLC30A4 // solute carrier family 30 (zinc transporter), member 4 // 15q21.	SLC30A4	NM_013309	0.000610325	0.000610325	0.0658732	-15.1807	HIST1H1 down vs Control
39268	17014562	NM_206853 // QKI // QKI, KH domain containing, RNA binding // 6q26 // 9444 /// NM_20685	QKI	NM_206853	0.000611209	0.000611209	2.13028	2.13028	HIST1H1 up vs Control
6035	16682499	NM_020765 // UBR4 // ubiquitin protein ligase E3 component n-recognin 4 // 1p36.13 // 2	UBR4	NM_020765	0.00061236	0.00061236	1.8673	1.8673	HIST1H1 up vs Control
26019	16881802	NM_001197260 // DOK1 // docking protein 1, 62kDa (downstream of tyrosine kinase 1) // 2	DOK1	NM_001197260	0.00061252	0.00061252	1.52091	1.52091	HIST1H1 up vs Control
19875	16821479	NM_001286527 // ATP2C2 // ATPase, Ca++ transporting, type 2C, member 2 // 16q24.1 // 99	ATP2C2	NM_001286527	0.000612802	0.000612802	0.193684	-5.16304	HIST1H1 down vs Control
9141	16713628	NM_001128324 // ZFAND4 // zinc finger, AN1-type domain 4 // 10q11.22 // 93550 /// NM_00	ZFAND4	NM_001128324	0.000613809	0.000613809	2.3599	2.3599	HIST1H1 up vs Control
46065	17085998	NM_001190482 // PCSK5 // proprotein convertase subtilisin/kexin type 5 // 9q21.3 // 512	PCSK5	NM_001190482	0.000615289	0.000615289	2.64324	2.64324	HIST1H1 up vs Control
21935	16842350	NM_001142610 // ULK2 // unc-51 like autophagy activating kinase 2 // 17p11.2 // 9706 //	ULK2	NM_001142610	0.000616145	0.000616145	1.80654	1.80654	HIST1H1 up vs Control
7483	16698226	NR_034150 // LINC01136 // long intergenic non-protein coding RNA 1136 // 1q32.1 // 7302	LINC01136	NR_034150	0.000616477	0.000616477	0.772348	-1.29475	HIST1H1 down vs Control
42890	17055039	NM_001100603 // KDELR2 // KDEL (Lys-Asp-Glu-Leu) endoplasmic reticulum protein retentio	KDELR2	NM_001100603	0.000616657	0.000616657	0.593673	-1.68443	HIST1H1 down vs Control
35540	16979875	NM_019035 // PCDH18 // protocadherin 18 // 4q31 // 54510 /// ENST00000344876 // PCDH18	PCDH18	NM_019035	0.000618061	0.000618061	2.6788	2.6788	HIST1H1 up vs Control
4465	16666224	NM_001001933 // LHX8 // LIM homeobox 8 // 1p31.1 // 431707 /// NM_001256114 // LHX8 //	LHX8	NM_001001933	0.000619872	0.000619872	1.84841	1.84841	HIST1H1 up vs Control
6975	16693024	XR_111936 // LOC100507670 // uncharacterized LOC100507670 // --- // 100507670 /// BC021	LOC100507670	XR_111936	0.00062136	0.00062136	1.82334	1.82334	HIST1H1 up vs Control
29390	16916667	NM_023935 // DDRGK1 // DDRGK domain containing 1 // 20p13 // 65992 /// ENST00000354488	DDRGK1	NM_023935	0.000621502	0.000621502	0.614482	-1.62739	HIST1H1 down vs Control
11698	16740524	NM_032193 // RNASEH2C // ribonuclease H2, subunit C // 11q13.1 // 84153 /// ENST0000030	RNASEH2C	NM_032193	0.000622018	0.000622018	1.93673	1.93673	HIST1H1 up vs Control
39837	17019683	OTTHUMT00000040775 // RP1-8B1.4 // novel transcript // --- // --- /// XR_432025 // LOC1	RP1-8B1.4	OTTHUMT00000040775	0.000623312	0.000623312	0.8329	-1.20062	HIST1H1 down vs Control
21479	16837689	NM_001545 // ICT1 // immature colon carcinoma transcript 1 // 17q25.1 // 3396 /// ENST0	ICT1	NM_001545	0.000623403	0.000623403	0.584242	-1.71162	HIST1H1 down vs Control
4872	16670432	NM_016274 // PLEKHO1 // pleckstrin homology domain containing, family O member 1 // 1q2	PLEKHO1	NM_016274	0.000624716	0.000624716	1.48462	1.48462	HIST1H1 up vs Control
6649	16689546	NM_001195683 // TGFBR3 // transforming growth factor, beta receptor III // 1p33-p32 //	TGFBR3	NM_001195683	0.000626135	0.000626135	2.03436	2.03436	HIST1H1 up vs Control
35388	16978387	NM_000944 // PPP3CA // protein phosphatase 3, catalytic subunit, alpha isozyme // 4q24	PPP3CA	NM_000944	0.000629076	0.000629076	0.184836	-5.41019	HIST1H1 down vs Control
10137	16724031	NM_000401 // EXT2 // exostosin glycosyltransferase 2 // 11p12-p11 // 2132 /// NM_001178	EXT2	NM_000401	0.000631869	0.000631869	1.54813	1.54813	HIST1H1 up vs Control
30938	16931237	NM_006485 // FBLN1 // fibulin 1 // 22q13.31 // 2192 /// NM_006486 // FBLN1 // fibulin 1	FBLN1	NM_006485	0.000633321	0.000633321	3.16639	3.16639	HIST1H1 up vs Control
32915	16952782	NM_015444 // TMEM158 // transmembrane protein 158 (gene/pseudogene) // 3p21.3 // 25907	TMEM158	NM_015444	0.00063532	0.00063532	1.8921	1.8921	HIST1H1 up vs Control
37405	16997146	NM_004472 // FOXD1 // forkhead box D1 // 5q13.2 // 2297 /// U59832 // FOXD1 // forkhead	FOXD1	NM_004472	0.000636674	0.000636674	3.1535	3.1535	HIST1H1 up vs Control
14387	16769481	NM_001034173 // ALDH1L2 // aldehyde dehydrogenase 1 family, member L2 // 12q23.3 // 160	ALDH1L2	NM_001034173	0.000637094	0.000637094	4.88693	4.88693	HIST1H1 up vs Control
17626	16798083	NR_001289 // SNORD109B // small nucleolar RNA, C/D box 109B // 15q11.2 // 338429 /// NR	SNORD109B	NR_001289	0.000638634	0.000638634	0.293985	-3.40153	HIST1H1 down vs Control
17734	16798440	NR_001289 // SNORD109B // small nucleolar RNA, C/D box 109B // 15q11.2 // 338429 /// NR	SNORD109B	NR_001289	0.000638634	0.000638634	0.293985	-3.40153	HIST1H1 down vs Control
11777	16741161	NR_024249 // FAM86C2P // family with sequence similarity 86, member A pseudogene // 11q	FAM86C2P	NR_024249	0.000638769	0.000638769	0.39452	-2.53473	HIST1H1 down vs Control
42737	17053333	NM_013400 // REPIN1 // replication initiator 1 // 7q36.1 // 29803 /// ENST00000397281 /	REPIN1	NM_013400	0.000639442	0.000639442	0.430701	-2.3218	HIST1H1 down vs Control
39611	17017201	---		---	0.000644856	0.000644856	3.17373	3.17373	HIST1H1 up vs Control
19737	16820104	NM_015432 // PLEKHG4 // pleckstrin homology domain containing, family G (with RhoGef do	PLEKHG4	NM_015432	0.000647776	0.000647776	1.81416	1.81416	HIST1H1 up vs Control
19550	16818451	AK097435 // TP53TG3 // TP53 target 3 // 16p13 // 24150 /// AK097435 // TP53TG3C // TP53	TP53TG3	AK097435	0.000648702	0.000648702	0.488379	-2.04759	HIST1H1 down vs Control
7451	16697893	NM_005558 // LAD1 // ladinin 1 // 1q25.1-q32.3 // 3898 /// ENST00000367313 // LAD1 // l	LAD1	NM_005558	0.000650746	0.000650746	0.147608	-6.77472	HIST1H1 down vs Control
19291	16815447	NM_001083600 // NAA60 // N(alpha)-acetyltransferase 60, NatF catalytic subunit // 16p13	NAA60	NM_001083600	0.00065085	0.00065085	0.538841	-1.85584	HIST1H1 down vs Control
44600	17072125	NM_052886 // MAL2 // mal, T-cell differentiation protein 2 (gene/pseudogene) // 8q23 //	MAL2	NM_052886	0.000651249	0.000651249	0.11533	-8.67076	HIST1H1 down vs Control
20384	16826586	NM_024336 // IRX3 // iroquois homeobox 3 // 16q12.2 // 79191 /// ENST00000329734 // IRX	IRX3	NM_024336	0.000651661	0.000651661	2.03887	2.03887	HIST1H1 up vs Control
51036	17121388	NM_033103 // RHPN2 // rhophilin, Rho GTPase binding protein 2 // 19q13.11 // 85415 ///	RHPN2	NM_033103	0.00065181	0.00065181	0.374667	-2.66904	HIST1H1 down vs Control
42991	17056125	NM_002141 // HOXA4 // homeobox A4 // 7p15.2 // 3201 /// ENST00000360046 // HOXA4 // hom	HOXA4	NM_002141	0.00065286	0.00065286	3.04267	3.04267	HIST1H1 up vs Control
25048	16872496	NM_198476 // C19orf54 // chromosome 19 open reading frame 54 // 19q13.2 // 284325 /// E	C19orf54	NM_198476	0.000653229	0.000653229	3.52693	3.52693	HIST1H1 up vs Control
7371	16697018	NM_002928 // RGS16 // regulator of G-protein signaling 16 // 1q25-q31 // 6004 /// ENST0	RGS16	NM_002928	0.00065365	0.00065365	2.46661	2.46661	HIST1H1 up vs Control
9045	16712854	---		---	0.000654486	0.000654486	0.838901	-1.19204	HIST1H1 down vs Control
44801	17074135	NM_033225 // CSMD1 // CUB and Sushi multiple domains 1 // 8p23.2 // 64478 /// ENST00000	CSMD1	NM_033225	0.000654668	0.000654668	0.688303	-1.45285	HIST1H1 down vs Control
18378	16805541	NM_015286 // SYNM // synemin, intermediate filament protein // 15q26.3 // 23336 /// NM_	SYNM	NM_015286	0.000655029	0.000655029	1.53123	1.53123	HIST1H1 up vs Control
47286	17097895	NM_001270427 // PSMD5 // proteasome (prosome, macropain) 26S subunit, non-ATPase, 5 //	PSMD5	NM_001270427	0.000655369	0.000655369	0.160563	-6.22807	HIST1H1 down vs Control
30771	16929203	NM_004147 // DRG1 // developmentally regulated GTP binding protein 1 // 22q12.2 // 4733	DRG1	NM_004147	0.000655561	0.000655561	2.02689	2.02689	HIST1H1 up vs Control
8615	16708757	NM_020682 // AS3MT // arsenite methyltransferase // 10q24.32 // 57412 /// NM_144591 //	AS3MT	NM_020682	0.000656683	0.000656683	2.46931	2.46931	HIST1H1 up vs Control
6296	16685712	NM_032526 // NT5C1A // 5-nucleotidase, cytosolic IA // 1p34.3-p33 // 84618 /// ENST0000	NT5C1A	NM_032526	0.00065718	0.00065718	2.21203	2.21203	HIST1H1 up vs Control
37319	16996433	NM_001252226 // PLK2 // polo-like kinase 2 // 5q12.1-q13.2 // 10769 /// NM_006622 // PL	PLK2	NM_001252226	0.000657947	0.000657947	0.174592	-5.72763	HIST1H1 down vs Control
23173	16854245	NM_032933 // TMEM241 // transmembrane protein 241 // 18q11.2 // 85019 /// ENST000003832	TMEM241	NM_032933	0.000658261	0.000658261	0.616384	-1.62236	HIST1H1 down vs Control
23900	16860766	NM_001080436 // WTIP // Wilms tumor 1 interacting protein // 19q13.11 // 126374 /// ENS	WTIP	NM_001080436	0.000659059	0.000659059	1.76095	1.76095	HIST1H1 up vs Control
32222	16945320	ENST00000515725 // COPG1 // coatomer protein complex, subunit gamma 1 // 3q21.3 // 2282	COPG1	ENST00000515725	0.000660322	0.000660322	0.654783	-1.52722	HIST1H1 down vs Control
7777	16701049	NM_001282773 // RGS7 // regulator of G-protein signaling 7 // 1q43|1q23.1 // 6000 /// N	RGS7	NM_001282773	0.000662292	0.000662292	1.58669	1.58669	HIST1H1 up vs Control
17668	16798232	ENST00000546682 // IPW // imprinted in Prader-Willi syndrome (non-protein coding) // 15	IPW	ENST00000546682	0.000663704	0.000663704	0.0292154	-34.2285	HIST1H1 down vs Control
38517	17007377	NM_001077516 // SLC39A7 // solute carrier family 39 (zinc transporter), member 7 // 6p2	SLC39A7	NM_001077516	0.000663932	0.000663932	0.4625	-2.16216	HIST1H1 down vs Control
40649	17028426	NM_001077516 // SLC39A7 // solute carrier family 39 (zinc transporter), member 7 // 6p2	SLC39A7	NM_001077516	0.000663932	0.000663932	0.4625	-2.16216	HIST1H1 down vs Control
40848	17031238	NM_001077516 // SLC39A7 // solute carrier family 39 (zinc transporter), member 7 // 6p2	SLC39A7	NM_001077516	0.000663932	0.000663932	0.4625	-2.16216	HIST1H1 down vs Control
41050	17033723	NM_001077516 // SLC39A7 // solute carrier family 39 (zinc transporter), member 7 // 6p2	SLC39A7	NM_001077516	0.000663932	0.000663932	0.4625	-2.16216	HIST1H1 down vs Control
41227	17035987	NM_001077516 // SLC39A7 // solute carrier family 39 (zinc transporter), member 7 // 6p2	SLC39A7	NM_001077516	0.000663932	0.000663932	0.4625	-2.16216	HIST1H1 down vs Control
41425	17038706	NM_001077516 // SLC39A7 // solute carrier family 39 (zinc transporter), member 7 // 6p2	SLC39A7	NM_001077516	0.000663932	0.000663932	0.4625	-2.16216	HIST1H1 down vs Control
30685	16928124	NM_001144931 // LOC391322 // D-dopachrome tautomerase-like // 22q11.23 // 391322 /// uc	LOC391322	NM_001144931	0.000664096	0.000664096	0.36419	-2.74582	HIST1H1 down vs Control
27875	16900506	---		---	0.000664634	0.000664634	1.97006	1.97006	HIST1H1 up vs Control
21417	16837128	NM_002737 // PRKCA // protein kinase C, alpha // 17q22-q23.2 // 5578 /// ENST0000041336	PRKCA	NM_002737	0.000665302	0.000665302	5.41085	5.41085	HIST1H1 up vs Control
6337	16686122	NM_001256399 // ELOVL1 // ELOVL fatty acid elongase 1 // 1p34.2 // 64834 /// NM_0012564	ELOVL1	NM_001256399	0.000665313	0.000665313	0.491896	-2.03295	HIST1H1 down vs Control
4418	16665687	NM_001256864 // DNAJC6 // DnaJ (Hsp40) homolog, subfamily C, member 6 // 1p31.3 // 9829	DNAJC6	NM_001256864	0.000665372	0.000665372	2.73212	2.73212	HIST1H1 up vs Control
20534	16828199	XR_248225 // LOC101927957 // uncharacterized LOC101927957 // --- // 101927957	LOC101927957	XR_248225	0.000665888	0.000665888	1.79477	1.79477	HIST1H1 up vs Control
44068	17067231	NM_004103 // PTK2B // protein tyrosine kinase 2 beta // 8p21.1 // 2185 /// NM_173174 //	PTK2B	NM_004103	0.000665954	0.000665954	0.399154	-2.5053	HIST1H1 down vs Control
25951	16880955	NM_173545 // APLF // aprataxin and PNKP like factor // 2p13.3 // 200558 /// ENST0000030	APLF	NM_173545	0.000666151	0.000666151	1.9617	1.9617	HIST1H1 up vs Control
37388	16997041	NR_026578 // LOC647859 // occludin pseudogene // 5q13.2 // 647859 /// OTTHUMT0000036933	LOC647859	NR_026578	0.000666401	0.000666401	0.242804	-4.11854	HIST1H1 down vs Control
15207	16775725	AB020725 // SLITRK5 // SLIT and NTRK-like family, member 5 // 13q31.2 // 26050 /// NM_0	SLITRK5	AB020725	0.000667845	0.000667845	2.26747	2.26747	HIST1H1 up vs Control
42554	17051626	NM_001253900 // MEST // mesoderm specific transcript // 7q32 // 4232 /// NM_001253901 /	MEST	NM_001253900	0.000669129	0.000669129	0.377188	-2.6512	HIST1H1 down vs Control
47449	17099617	NM_001134398 // VAV2 // vav 2 guanine nucleotide exchange factor // 9q34.1 // 7410 ///	VAV2	NM_001134398	0.000669195	0.000669195	0.575906	-1.73639	HIST1H1 down vs Control
15504	16778545	OTTHUMT00000044693 // RP11-187A9.3 // putative novel transcript // --- // ---	RP11-187A9.3	OTTHUMT00000044693	0.00067197	0.00067197	0.822985	-1.21509	HIST1H1 down vs Control
37796	17000672	ENST00000363886 // RNU6-236P // RNA, U6 small nuclear 236, pseudogene // --- // ---	RNU6-236P	ENST00000363886	0.000672754	0.000672754	0.793488	-1.26026	HIST1H1 down vs Control
25317	16874970	NM_023074 // ZNF649 // zinc finger protein 649 // 19q13.41 // 65251 /// ENST00000354957	ZNF649	NM_023074	0.000674427	0.000674427	0.22432	-4.45791	HIST1H1 down vs Control
8574	16708278	NM_017902 // HIF1AN // hypoxia inducible factor 1, alpha subunit inhibitor // 10q24 //	HIF1AN	NM_017902	0.000674578	0.000674578	1.67913	1.67913	HIST1H1 up vs Control
22320	16846271	NM_004502 // HOXB7 // homeobox B7 // 17q21.3 // 3217 /// ENST00000239165 // HOXB7 // ho	HOXB7	NM_004502	0.000674758	0.000674758	2.77128	2.77128	HIST1H1 up vs Control
19522	16818068	NM_001099784 // FBXL19 // F-box and leucine-rich repeat protein 19 // 16p11.2 // 54620	FBXL19	NM_001099784	0.000677267	0.000677267	2.55126	2.55126	HIST1H1 up vs Control
34279	16967875	NM_015393 // PARM1 // prostate androgen-regulated mucin-like protein 1 // 4q13.3-q21.3	PARM1	NM_015393	0.000679826	0.000679826	2.67981	2.67981	HIST1H1 up vs Control
42684	17052823	NM_001010972 // ZYX // zyxin // 7q32 // 7791 /// NM_003461 // ZYX // zyxin // 7q32 // 7	ZYX	NM_001010972	0.000680326	0.000680326	1.83762	1.83762	HIST1H1 up vs Control
46467	17090063	NR_038955 // LINC00963 // long intergenic non-protein coding RNA 963 // --- // 10050619	LINC00963	NR_038955	0.000680801	0.000680801	0.505517	-1.97817	HIST1H1 down vs Control
15826	16781219	NM_001286732 // GRTP1 // growth hormone regulated TBC protein 1 // 13q34 // 79774 /// N	GRTP1	NM_001286732	0.000680895	0.000680895	0.423068	-2.36368	HIST1H1 down vs Control
21276	16835621	---		---	0.000681374	0.000681374	1.95037	1.95037	HIST1H1 up vs Control
19155	16813854	OTTHUMT00000416700 // RP11-66B24.4 // novel transcript, antisense to LRRK1 and ALDH1A3	RP11-66B24.4	OTTHUMT00000416700	0.00068166	0.00068166	1.74803	1.74803	HIST1H1 up vs Control
20233	16825295	ENST00000532254 // NPIPB6 // nuclear pore complex interacting protein family, member B6	NPIPB6	ENST00000532254	0.000682024	0.000682024	0.664261	-1.50543	HIST1H1 down vs Control
48072	17104947	NM_006517 // SLC16A2 // solute carrier family 16, member 2 (thyroid hormone transporter	SLC16A2	NM_006517	0.000682311	0.000682311	2.97766	2.97766	HIST1H1 up vs Control
8712	16709739	ENST00000546446 // EMX2 // empty spiracles homeobox 2 // 10q26.1 // 2018 /// AK311352 /	EMX2	ENST00000546446	0.000682365	0.000682365	2.43851	2.43851	HIST1H1 up vs Control
21118	16834111	NM_145274 // TMEM99 // transmembrane protein 99 // 17q21.2 // 147184 /// ENST0000030166	TMEM99	NM_145274	0.000685805	0.000685805	0.682575	-1.46504	HIST1H1 down vs Control
27144	16893697	NR_024437 // LOC728323 // uncharacterized LOC728323 // 2q37.3 // 728323 /// AK298283 //	LOC728323	NR_024437	0.000686008	0.000686008	0.288284	-3.4688	HIST1H1 down vs Control
24249	16864616	NM_001030047 // KLK3 // kallikrein-related peptidase 3 // 19q13.41 // 354 /// uc002pts.	KLK3	NM_001030047	0.00068669	0.00068669	0.0826824	-12.0945	HIST1H1 down vs Control
23393	16855906	NM_138966 // NETO1 // neuropilin (NRP) and tolloid (TLL)-like 1 // 18q22.2 // 81832 ///	NETO1	NM_138966	0.00068842	0.00068842	0.0348443	-28.6991	HIST1H1 down vs Control
30289	16924551	NM_000484 // APP // amyloid beta (A4) precursor protein // 21q21.3 // 351 /// NM_001136	APP	NM_000484	0.000691077	0.000691077	3.78859	3.78859	HIST1H1 up vs Control
32030	16943336	XM_005247569 // TMEM45A // transmembrane protein 45A // 3q12.2 // 55076 /// ENST0000040	TMEM45A	XM_005247569	0.000691691	0.000691691	2.63226	2.63226	HIST1H1 up vs Control
17938	16800707	NM_001198999 // SEMA6D // sema domain, transmembrane domain (TM), and cytoplasmic domai	SEMA6D	NM_001198999	0.00069347	0.00069347	2.17465	2.17465	HIST1H1 up vs Control
43586	17062230	NM_012338 // TSPAN12 // tetraspanin 12 // 7q31.31 // 23554 /// XM_005250239 // TSPAN12	TSPAN12	NM_012338	0.000693553	0.000693553	2.74738	2.74738	HIST1H1 up vs Control
23551	16857449	NM_139161 // CRB3 // crumbs family member 3 // 19p13.3 // 92359 /// ENST00000600229 //	CRB3	NM_139161	0.000696449	0.000696449	0.352328	-2.83826	HIST1H1 down vs Control
32089	16943919	NM_024616 // C3orf52 // chromosome 3 open reading frame 52 // 3q13.2 // 79669 /// ENST0	C3orf52	NM_024616	0.00069836	0.00069836	1.36522	1.36522	HIST1H1 up vs Control
13947	16764433	NM_001037806 // NCKAP5L // NCK-associated protein 5-like // 12q13.12 // 57701 /// ENST0	NCKAP5L	NM_001037806	0.000698661	0.000698661	1.93981	1.93981	HIST1H1 up vs Control
4711	16668880	NR_103743 // SLC16A1-AS1 // SLC16A1 antisense RNA 1 // 1p13.2 // 100506392 /// ENST0000	SLC16A1-AS1	NR_103743	0.000700512	0.000700512	2.98682	2.98682	HIST1H1 up vs Control
26585	16887675	ENST00000361725 // DLX1 // distal-less homeobox 1 // 2q32 // 1745 /// AK095266 // DLX1	DLX1	ENST00000361725	0.000700519	0.000700519	3.04824	3.04824	HIST1H1 up vs Control
9480	16717498	NM_018294 // CWF19L1 // CWF19-like 1, cell cycle control (S. pombe) // 10q24.31 // 5528	CWF19L1	NM_018294	0.000701567	0.000701567	2.32965	2.32965	HIST1H1 up vs Control
40988	17032957	ENST00000475416 // HLA-L // major histocompatibility complex, class I, L (pseudogene) /	HLA-L	ENST00000475416	0.000702232	0.000702232	2.1054	2.1054	HIST1H1 up vs Control
23667	16858592	ENST00000439326 // ZNF844 // zinc finger protein 844 // 19p13.2 // 284391 /// OTTHUMT00	ZNF844	ENST00000439326	0.000702964	0.000702964	0.490034	-2.04067	HIST1H1 down vs Control
34138	16966582	NM_152679 // SLC10A4 // solute carrier family 10, member 4 // 4p11 // 201780 /// ENST00	SLC10A4	NM_152679	0.000703252	0.000703252	1.70706	1.70706	HIST1H1 up vs Control
6884	16692122	NM_001012758 // NUDT17 // nudix (nucleoside diphosphate linked moiety X)-type motif 17	NUDT17	NM_001012758	0.000703505	0.000703505	2.23584	2.23584	HIST1H1 up vs Control
31809	16941052	NM_007022 // CYB561D2 // cytochrome b561 family, member D2 // 3p21.3 // 11068 /// ENST0	CYB561D2	NM_007022	0.000705968	0.000705968	0.418769	-2.38795	HIST1H1 down vs Control
52690	17124708	NM_001284341 // FKBP9 // FK506 binding protein 9, 63 kDa // 7p11.1 // 11328 /// NM_0072	FKBP9	NM_001284341	0.000706117	0.000706117	4.25778	4.25778	HIST1H1 up vs Control
16055	16782576	NM_001163484 // DCAF11 // DDB1 and CUL4 associated factor 11 // 14q11.2 // 80344 /// NM	DCAF11	NM_001163484	0.000706834	0.000706834	0.451382	-2.21542	HIST1H1 down vs Control
17669	16798234	ENST00000546682 // IPW // imprinted in Prader-Willi syndrome (non-protein coding) // 15	IPW	ENST00000546682	0.000707881	0.000707881	0.0643924	-15.5298	HIST1H1 down vs Control
26064	16882193	ENST00000446464 // ELMOD3 // ELMO/CED-12 domain containing 3 // 2p11.2 // 84173 /// OTT	ELMOD3	ENST00000446464	0.000711198	0.000711198	1.53604	1.53604	HIST1H1 up vs Control
24624	16867680	NM_003685 // KHSRP // KH-type splicing regulatory protein // 19p13.3 // 8570 /// uc002m	KHSRP	NM_003685	0.000711377	0.000711377	1.7105	1.7105	HIST1H1 up vs Control
31732	16939934	NM_003420 // ZNF35 // zinc finger protein 35 // 3p21.32 // 7584 /// ENST00000296092 //	ZNF35	NM_003420	0.000713825	0.000713825	0.382175	-2.6166	HIST1H1 down vs Control
22266	16845826	NM_133373 // PLCD3 // phospholipase C, delta 3 // 17q21.31 // 113026 /// AB075844 // PL	PLCD3	NM_133373	0.000714349	0.000714349	2.48268	2.48268	HIST1H1 up vs Control
18441	16806097	NM_002487 // NDN // necdin, melanoma antigen (MAGE) family member // 15q11.2-q12 // 469	NDN	NM_002487	0.000715138	0.000715138	0.219421	-4.55745	HIST1H1 down vs Control
12899	16753162	NM_005981 // TSPAN31 // tetraspanin 31 // 12q13.3 // 6302 /// ENST00000257910 // TSPAN3	TSPAN31	NM_005981	0.000715329	0.000715329	2.00488	2.00488	HIST1H1 up vs Control
29401	16916863	NM_001134338 // RNF24 // ring finger protein 24 // 20p13 // 11237 /// NM_007219 // RNF2	RNF24	NM_001134338	0.000715723	0.000715723	0.682814	-1.46453	HIST1H1 down vs Control
26614	16887962	NM_006898 // HOXD3 // homeobox D3 // 2q31.1 // 3232 /// XM_005246511 // HOXD3 // homeob	HOXD3	NM_006898	0.000716315	0.000716315	1.41105	1.41105	HIST1H1 up vs Control
50980	17121276	XR_429501 // LOC102724005 // uncharacterized LOC102724005 // --- // 102724005 /// NM_00	LOC102724005	XR_429501	0.000717354	0.000717354	2.78749	2.78749	HIST1H1 up vs Control
33649	16961704	NM_024665 // TBL1XR1 // transducin (beta)-like 1 X-linked receptor 1 // 3q26.32 // 7971	TBL1XR1	NM_024665	0.000717582	0.000717582	0.209927	-4.76356	HIST1H1 down vs Control
32391	16947229	---		---	0.000719589	0.000719589	0.363967	-2.74751	HIST1H1 down vs Control
51666	17122650	ENST00000444301 // LINC00152 // long intergenic non-protein coding RNA 152 // 2p11.2 //	LINC00152	ENST00000444301	0.000720975	0.000720975	2.62532	2.62532	HIST1H1 up vs Control
44653	17072678	---		---	0.000721157	0.000721157	0.472252	-2.11751	HIST1H1 down vs Control
44475	17070949	NM_001034915 // ESRP1 // epithelial splicing regulatory protein 1 // 8q22.1 // 54845 //	ESRP1	NM_001034915	0.000721582	0.000721582	0.090966	-10.9931	HIST1H1 down vs Control
29606	16918455	NM_007238 // PXMP4 // peroxisomal membrane protein 4, 24kDa // 20q11.22 // 11264 /// NM	PXMP4	NM_007238	0.000721695	0.000721695	3.87893	3.87893	HIST1H1 up vs Control
22124	16844248	NM_001079518 // MED24 // mediator complex subunit 24 // 17q21.1 // 9862 /// NM_00126779	MED24	NM_001079518	0.00072182	0.00072182	1.71501	1.71501	HIST1H1 up vs Control
28729	16910006	NR_034162 // FLJ43879 // FLJ43879 protein // 2q37.3 // 401039 /// ENST00000455228 // FL	FLJ43879	NR_034162	0.000724347	0.000724347	0.747991	-1.33691	HIST1H1 down vs Control
50978	17121272	---		---	0.000726327	0.000726327	1.61282	1.61282	HIST1H1 up vs Control
21394	16836824	NM_006039 // MRC2 // mannose receptor, C type 2 // 17q23.2 // 9902 /// ENST00000303375	MRC2	NM_006039	0.000726847	0.000726847	2.48666	2.48666	HIST1H1 up vs Control
17891	16800156	NM_024956 // TMEM62 // transmembrane protein 62 // 15q15.2 // 80021 /// ENST00000260403	TMEM62	NM_024956	0.000728726	0.000728726	0.46046	-2.17174	HIST1H1 down vs Control
20821	16830914	NM_012393 // PFAS // phosphoribosylformylglycinamidine synthase // 17p13.1 // 5198 ///	PFAS	NM_012393	0.000731373	0.000731373	2.12562	2.12562	HIST1H1 up vs Control
17659	16798214	ENST00000546682 // IPW // imprinted in Prader-Willi syndrome (non-protein coding) // 15	IPW	ENST00000546682	0.000731439	0.000731439	0.103113	-9.69806	HIST1H1 down vs Control
5806	16679952	NR_033908 // LOC100288069 // uncharacterized LOC100288069 // 1p36.33 // 100288069 /// X	LOC100288069	NR_033908	0.000732593	0.000732593	2.06047	2.06047	HIST1H1 up vs Control
36322	16987287	NM_005654 // NR2F1 // nuclear receptor subfamily 2, group F, member 1 // 5q14 // 7025 /	NR2F1	NM_005654	0.00073384	0.00073384	1.60584	1.60584	HIST1H1 up vs Control
36711	16991125	NM_001543 // NDST1 // N-deacetylase/N-sulfotransferase (heparan glucosaminyl) 1 // 5q33	NDST1	NM_001543	0.00073453	0.00073453	0.735787	-1.35909	HIST1H1 down vs Control
21214	16834981	NR_027295 // MGC57346 // uncharacterized LOC401884 // 17q21.31 // 401884 /// ENST000004	MGC57346	NR_027295	0.000734532	0.000734532	1.64916	1.64916	HIST1H1 up vs Control
50607	17120530	NR_033850 // WDR11-AS1 // WDR11 antisense RNA 1 // 10q26.13 // 283089 /// ENST000004517	WDR11-AS1	NR_033850	0.000734648	0.000734648	1.38957	1.38957	HIST1H1 up vs Control
48580	17109927	NM_000109 // DMD // dystrophin // Xp21.2 // 1756 /// NM_004006 // DMD // dystrophin //	DMD	NM_000109	0.00073938	0.00073938	1.18709	1.18709	HIST1H1 up vs Control
11557	16738657	NM_145016 // GLYATL2 // glycine-N-acyltransferase-like 2 // 11q12.1 // 219970 /// ENST0	GLYATL2	NM_145016	0.000741323	0.000741323	0.532468	-1.87805	HIST1H1 down vs Control
10709	16730308	NM_015036 // ENDOD1 // endonuclease domain containing 1 // 11q21 // 23052 /// ENST00000	ENDOD1	NM_015036	0.000743822	0.000743822	0.222754	-4.48926	HIST1H1 down vs Control
36917	16993115	NM_030567 // PRR7 // proline rich 7 (synaptic) // 5q35.3 // 80758 /// ENST00000323249 /	PRR7	NM_030567	0.000744607	0.000744607	0.546628	-1.8294	HIST1H1 down vs Control
44386	17070120	NM_031461 // CRISPLD1 // cysteine-rich secretory protein LCCL domain containing 1 // 8q	CRISPLD1	NM_031461	0.00074749	0.00074749	3.15213	3.15213	HIST1H1 up vs Control
21245	16835386	NM_013323 // SNX11 // sorting nexin 11 // 17q21.32 // 29916 /// NM_152244 // SNX11 // s	SNX11	NM_013323	0.000747617	0.000747617	1.63241	1.63241	HIST1H1 up vs Control
14900	16773183	NM_001014442 // C1QTNF9B-AS1 // C1QTNF9B antisense RNA 1 // 13q12 // 542767 /// NM_0011	C1QTNF9B-AS1	NM_001014442	0.000750073	0.000750073	0.297387	-3.36262	HIST1H1 down vs Control
37790	17000618	NM_152686 // DNAJC18 // DnaJ (Hsp40) homolog, subfamily C, member 18 // 5q31.2 // 20205	DNAJC18	NM_152686	0.000755666	0.000755666	2.40539	2.40539	HIST1H1 up vs Control
19728	16819961	NM_025187 // C16orf70 // chromosome 16 open reading frame 70 // 16q22.1 // 80262 /// EN	C16orf70	NM_025187	0.000756323	0.000756323	0.474708	-2.10656	HIST1H1 down vs Control
41529	17040037	NM_001242524 // HLA-DPA1 // major histocompatibility complex, class II, DP alpha 1 // 6	HLA-DPA1	NM_001242524	0.000756508	0.000756508	3.5881	3.5881	HIST1H1 up vs Control
22757	16850682	NR_015389 // LINC00667 // long intergenic non-protein coding RNA 667 // 18p11.31 // 339	LINC00667	NR_015389	0.000757727	0.000757727	0.225457	-4.43543	HIST1H1 down vs Control
8630	16708919	NM_001191002 // GSTO1 // glutathione S-transferase omega 1 // 10q25.1 // 9446 /// NM_00	GSTO1	NM_001191002	0.000759526	0.000759526	2.02284	2.02284	HIST1H1 up vs Control
50647	17120610	---		---	0.000759933	0.000759933	2.35407	2.35407	HIST1H1 up vs Control
24407	16865772	---		---	0.000760127	0.000760127	0.365119	-2.73883	HIST1H1 down vs Control
22355	16846587	NM_000088 // COL1A1 // collagen, type I, alpha 1 // 17q21.33 // 1277 /// ENST0000022596	COL1A1	NM_000088	0.000763048	0.000763048	1.61025	1.61025	HIST1H1 up vs Control
13228	16756627	NM_003362 // UNG // uracil-DNA glycosylase // 12q23-q24.1 // 7374 /// NM_080911 // UNG	UNG	NM_003362	0.000763145	0.000763145	1.6397	1.6397	HIST1H1 up vs Control
48280	17106913	NM_021946 // BCORL1 // BCL6 corepressor-like 1 // Xq25-q26.1 // 63035 /// ENST000002181	BCORL1	NM_021946	0.000764506	0.000764506	1.70659	1.70659	HIST1H1 up vs Control
22243	16845518	NM_032376 // TMEM101 // transmembrane protein 101 // 17q21.31 // 84336 /// XM_006722139	TMEM101	NM_032376	0.000765599	0.000765599	1.8038	1.8038	HIST1H1 up vs Control
10074	16723353	NM_001077242 // DEPDC7 // DEP domain containing 7 // 11p13 // 91614 /// NM_139160 // DE	DEPDC7	NM_001077242	0.000765668	0.000765668	1.29108	1.29108	HIST1H1 up vs Control
24213	16864162	---		---	0.000765913	0.000765913	0.885517	-1.12928	HIST1H1 down vs Control
28765	16910485	NM_015963 // THAP4 // THAP domain containing 4 // 2q37.3 // 51078 /// ENST00000407315 /	THAP4	NM_015963	0.000767839	0.000767839	0.533096	-1.87584	HIST1H1 down vs Control
10750	16730762	NM_001130037 // ELMOD1 // ELMO/CED-12 domain containing 1 // 11q22.3 // 55531 /// NM_01	ELMOD1	NM_001130037	0.000767875	0.000767875	2.02275	2.02275	HIST1H1 up vs Control
22327	16846339	NM_007241 // SNF8 // SNF8, ESCRT-II complex subunit // 17q21.32 // 11267 /// ENST000002	SNF8	NM_007241	0.000768666	0.000768666	1.8584	1.8584	HIST1H1 up vs Control
21660	16839511	---		---	0.000768882	0.000768882	1.53865	1.53865	HIST1H1 up vs Control
39190	17013694	NM_001029884 // PLEKHG1 // pleckstrin homology domain containing, family G (with RhoGef	PLEKHG1	NM_001029884	0.000769022	0.000769022	4.17214	4.17214	HIST1H1 up vs Control
18489	16806663	AK125576 // DKFZP434L187 // uncharacterized LOC26082 // 15q13.2 // 26082	DKFZP434L187	AK125576	0.000769044	0.000769044	3.31747	3.31747	HIST1H1 up vs Control
44534	17071497	NM_024915 // GRHL2 // grainyhead-like 2 (Drosophila) // 8q22.3 // 79977 /// ENST0000025	GRHL2	NM_024915	0.000769231	0.000769231	0.0775683	-12.8919	HIST1H1 down vs Control
39692	17018186	NM_001243738 // RGL2 // ral guanine nucleotide dissociation stimulator-like 2 // 6p21.3	RGL2	NM_001243738	0.000769337	0.000769337	0.46107	-2.16887	HIST1H1 down vs Control
40759	17029997	NM_001243738 // RGL2 // ral guanine nucleotide dissociation stimulator-like 2 // 6p21.3	RGL2	NM_001243738	0.000769337	0.000769337	0.46107	-2.16887	HIST1H1 down vs Control
40957	17032681	NM_001243738 // RGL2 // ral guanine nucleotide dissociation stimulator-like 2 // 6p21.3	RGL2	NM_001243738	0.000769337	0.000769337	0.46107	-2.16887	HIST1H1 down vs Control
41335	17037482	NM_001243738 // RGL2 // ral guanine nucleotide dissociation stimulator-like 2 // 6p21.3	RGL2	NM_001243738	0.000769337	0.000769337	0.46107	-2.16887	HIST1H1 down vs Control
27834	16900441	NM_004418 // DUSP2 // dual specificity phosphatase 2 // 2q11 // 1844 /// ENST0000028894	DUSP2	NM_004418	0.000771456	0.000771456	0.279352	-3.57972	HIST1H1 down vs Control
16897	16791044	NM_016049 // EMC9 // ER membrane protein complex subunit 9 // 14q11.2 // 51016 /// ENST	EMC9	NM_016049	0.000771725	0.000771725	0.562816	-1.77678	HIST1H1 down vs Control
6757	16690754	NM_002232 // KCNA3 // potassium voltage-gated channel, shaker-related subfamily, member	KCNA3	NM_002232	0.000773604	0.000773604	1.65067	1.65067	HIST1H1 up vs Control
33850	16963913	NR_033339 // CTBP1-AS2 // CTBP1 antisense RNA 2 (head to head) // 4p16.3 // 92070 /// E	CTBP1-AS2	NR_033339	0.000773656	0.000773656	0.517429	-1.93263	HIST1H1 down vs Control
39484	17016390	NM_003518 // HIST1H2BG // histone cluster 1, H2bg // 6p21.3 // 8339 /// ENST00000541790	HIST1H2BG	NM_003518	0.000775396	0.000775396	2.20287	2.20287	HIST1H1 up vs Control
21252	16835436	OTTHUMT00000358095 // CTD-2377D24.6 // novel transcript // --- // --- /// OTTHUMT000003	CTD-2377D24.6	OTTHUMT00000358095	0.000778478	0.000778478	1.96966	1.96966	HIST1H1 up vs Control
28176	16903186	NM_018557 // LRP1B // low density lipoprotein receptor-related protein 1B // 2q21.2 //	LRP1B	NM_018557	0.000781253	0.000781253	1.30315	1.30315	HIST1H1 up vs Control
48646	17110576	NM_001034832 // SSX4B // synovial sarcoma, X breakpoint 4B // Xp11.23 // 548313 /// NM_	SSX4B	NM_001034832	0.000781809	0.000781809	0.307744	-3.24946	HIST1H1 down vs Control
42262	17048083	NM_001040665 // STEAP2 // STEAP family member 2, metalloreductase // 7q21.13 // 261729	STEAP2	NM_001040665	0.000784227	0.000784227	0.102929	-9.71541	HIST1H1 down vs Control
6512	16688214	AK128720 // PKP4 // plakophilin 4 // 2q24.1 // 8502 /// OTTHUMT00000025777 // RP4-535B2	PKP4	AK128720	0.00078524	0.00078524	2.8035	2.8035	HIST1H1 up vs Control
6196	16684535	NM_001294335 // BAI2 // brain-specific angiogenesis inhibitor 2 // 1p35 // 576 /// NM_0	BAI2	NM_001294335	0.000786442	0.000786442	1.58344	1.58344	HIST1H1 up vs Control
40346	17025177	ENST00000367088 // DYNLT1 // dynein, light chain, Tctex-type 1 // 6q25.2-q25.3 // 6993	DYNLT1	ENST00000367088	0.000786942	0.000786942	2.1799	2.1799	HIST1H1 up vs Control
29355	16916304	NR_109990 // LOC100507459 // uncharacterized LOC100507459 // --- // 100507459 /// ENST0	LOC100507459	NR_109990	0.000787061	0.000787061	0.583007	-1.71524	HIST1H1 down vs Control
40845	17031209	NM_001113182 // BRD2 // bromodomain containing 2 // 6p21.3 // 6046 /// NM_001199455 //	BRD2	NM_001113182	0.000787252	0.000787252	1.81717	1.81717	HIST1H1 up vs Control
7064	16693651	---		---	0.00078921	0.00078921	0.606636	-1.64844	HIST1H1 down vs Control
43144	17057525	NM_022748 // TNS3 // tensin 3 // 7p12.3 // 64759 /// ENST00000311160 // TNS3 // tensin	TNS3	NM_022748	0.000789731	0.000789731	1.81651	1.81651	HIST1H1 up vs Control
17847	16799538	NM_001159508 // IVD // isovaleryl-CoA dehydrogenase // 15q14-q15 // 3712 /// NM_002225	IVD	NM_001159508	0.000791038	0.000791038	0.613431	-1.63018	HIST1H1 down vs Control
24248	16864611	---		---	0.000791146	0.000791146	0.578844	-1.72758	HIST1H1 down vs Control
39322	17014963	NM_018303 // EXOC2 // exocyst complex component 2 // 6p25.3 // 55770 /// NR_073064 // E	EXOC2	NM_018303	0.000791474	0.000791474	5.29702	5.29702	HIST1H1 up vs Control
28716	16909891	NM_022449 // RAB17 // RAB17, member RAS oncogene family // 2q37.3 // 64284 /// NR_03330	RAB17	NM_022449	0.000792838	0.000792838	0.496237	-2.01517	HIST1H1 down vs Control
27900	16900531	---		---	0.00079348	0.00079348	1.81112	1.81112	HIST1H1 up vs Control
12280	16746104	NM_001143835 // NFRKB // nuclear factor related to kappaB binding protein // 11q24-q25	NFRKB	NM_001143835	0.000793528	0.000793528	1.87934	1.87934	HIST1H1 up vs Control
41535	17040192	NM_001243738 // RGL2 // ral guanine nucleotide dissociation stimulator-like 2 // 6p21.3	RGL2	NM_001243738	0.00079465	0.00079465	0.462138	-2.16386	HIST1H1 down vs Control
39591	17017181	---		---	0.000795521	0.000795521	2.90795	2.90795	HIST1H1 up vs Control
22460	16847586	NM_001003786 // STRADA // STE20-related kinase adaptor alpha // 17q23.3 // 92335 /// NM	STRADA	NM_001003786	0.000795575	0.000795575	2.42331	2.42331	HIST1H1 up vs Control
7059	16693645	---		---	0.000796821	0.000796821	0.557456	-1.79386	HIST1H1 down vs Control
27869	16900497	---		---	0.000798189	0.000798189	1.96857	1.96857	HIST1H1 up vs Control
13565	16760419	NM_001039670 // IFFO1 // intermediate filament family orphan 1 // 12p13.3 // 25900 ///	IFFO1	NM_001039670	0.000798495	0.000798495	2.46172	2.46172	HIST1H1 up vs Control
10091	16723569	NM_001206615 // EHF // ets homologous factor // 11p12 // 26298 /// NM_001206616 // EHF	EHF	NM_001206615	0.000798553	0.000798553	0.0422846	-23.6492	HIST1H1 down vs Control
40200	17023758	NM_052831 // SLC18B1 // solute carrier family 18, subfamily B, member 1 // 6q22.3-q23.3	SLC18B1	NM_052831	0.000800007	0.000800007	3.25508	3.25508	HIST1H1 up vs Control
14673	16771512	---		---	0.000800163	0.000800163	1.70914	1.70914	HIST1H1 up vs Control
47965	17104082	NM_001271748 // APEX2 // APEX nuclease (apurinic/apyrimidinic endonuclease) 2 // Xp11.2	APEX2	NM_001271748	0.000801251	0.000801251	1.50126	1.50126	HIST1H1 up vs Control
26353	16885285	OTTHUMT00000330930 // AC023347.1 // novel transcript // --- // --- /// OTTHUMT000003309	AC023347.1	OTTHUMT00000330930	0.000801685	0.000801685	1.54969	1.54969	HIST1H1 up vs Control
21612	16839220	NM_182705 // FAM101B // family with sequence similarity 101, member B // 17p13 // 35984	FAM101B	NM_182705	0.000804187	0.000804187	1.85647	1.85647	HIST1H1 up vs Control
15236	16775883	NM_144778 // MBNL2 // muscleblind-like splicing regulator 2 // 13q32.1 // 10150 /// NM_	MBNL2	NM_144778	0.000805061	0.000805061	2.84235	2.84235	HIST1H1 up vs Control
45678	17082250	NM_198488 // FAM83H // family with sequence similarity 83, member H // 8q24.3 // 286077	FAM83H	NM_198488	0.000805366	0.000805366	0.225432	-4.43593	HIST1H1 down vs Control
24965	16871642	ENST00000585356 // LINC00665 // long intergenic non-protein coding RNA 665 // 19q13.12	LINC00665	ENST00000585356	0.000806022	0.000806022	0.345448	-2.89479	HIST1H1 down vs Control
49011	17114241	NM_001077188 // HS6ST2 // heparan sulfate 6-O-sulfotransferase 2 // Xq26.2 // 90161 ///	HS6ST2	NM_001077188	0.000806609	0.000806609	1.72844	1.72844	HIST1H1 up vs Control
23810	16860097	NM_021047 // ZNF253 // zinc finger protein 253 // 19p13.11 // 56242 /// ENST00000589717	ZNF253	NM_021047	0.000806725	0.000806725	0.390097	-2.56346	HIST1H1 down vs Control
19680	16819539	NM_001145770 // GPR56 // G protein-coupled receptor 56 // 16q13 // 9289 /// NM_00114577	GPR56	NM_001145770	0.000807048	0.000807048	0.102371	-9.76836	HIST1H1 down vs Control
17281	16795021	NM_015305 // ANGEL1 // angel homolog 1 (Drosophila) // 14q24.3 // 23357 /// XR_429300 /	ANGEL1	NM_015305	0.000808429	0.000808429	1.65956	1.65956	HIST1H1 up vs Control
48390	17107874	NM_175742 // MAGEA2 // melanoma antigen family A, 2 // Xq28 // 4101 /// NM_175743 // MA	MAGEA2	NM_175742	0.000811231	0.000811231	0.320382	-3.12128	HIST1H1 down vs Control
49829	17118436	AK125987 // LOC651337 // uncharacterized LOC651337 // 9q34.3 // 651337	LOC651337	AK125987	0.000811445	0.000811445	0.644788	-1.5509	HIST1H1 down vs Control
22300	16846132	NM_001145023 // SCRN2 // secernin 2 // 17q21.32 // 90507 /// NM_138355 // SCRN2 // sece	SCRN2	NM_001145023	0.000811865	0.000811865	1.82949	1.82949	HIST1H1 up vs Control
29360	16916352	NM_080725 // SRXN1 // sulfiredoxin 1 // 20p13 // 140809 /// ENST00000381962 // SRXN1 //	SRXN1	NM_080725	0.000812083	0.000812083	0.356758	-2.80302	HIST1H1 down vs Control
48872	17112969	NM_001168399 // BEX2 // brain expressed X-linked 2 // Xq22 // 84707 /// NM_001168400 //	BEX2	NM_001168399	0.000816471	0.000816471	0.662055	-1.51045	HIST1H1 down vs Control
48706	17111262	NM_031407 // HUWE1 // HECT, UBA and WWE domain containing 1, E3 ubiquitin protein ligas	HUWE1	NM_031407	0.000816827	0.000816827	1.95962	1.95962	HIST1H1 up vs Control
40050	17022139	NM_001199563 // BVES // blood vessel epicardial substance // 6q21 // 11149 /// NM_00707	BVES	NM_001199563	0.000818555	0.000818555	8.39285	8.39285	HIST1H1 up vs Control
17542	16797498	ENST00000390610 // IGHV1-24 // immunoglobulin heavy variable 1-24 // --- // --- /// OTT	IGHV1-24	ENST00000390610	0.000818589	0.000818589	0.566559	-1.76504	HIST1H1 down vs Control
11297	16736167	NM_175058 // PLEKHA7 // pleckstrin homology domain containing, family A member 7 // 11p	PLEKHA7	NM_175058	0.00082018	0.00082018	0.59784	-1.67269	HIST1H1 down vs Control
27916	16900689	---		---	0.0008245	0.0008245	1.45502	1.45502	HIST1H1 up vs Control
27346	16895627	NM_001166239 // CGREF1 // cell growth regulator with EF-hand domain 1 // 2p23.3 // 1066	CGREF1	NM_001166239	0.000825098	0.000825098	0.362227	-2.7607	HIST1H1 down vs Control
17628	16798130	ENST00000547292 // IPW // imprinted in Prader-Willi syndrome (non-protein coding) // 15	IPW	ENST00000547292	0.000825747	0.000825747	0.193879	-5.15785	HIST1H1 down vs Control
47778	17102309	NM_014271 // IL1RAPL1 // interleukin 1 receptor accessory protein-like 1 // Xp22.1-p21.	IL1RAPL1	NM_014271	0.000827735	0.000827735	0.467835	-2.13751	HIST1H1 down vs Control
51401	17122120	ENST00000591372 // LINC00665 // long intergenic non-protein coding RNA 665 // 19q13.12	LINC00665	ENST00000591372	0.00082834	0.00082834	0.115122	-8.68641	HIST1H1 down vs Control
20237	16825371	NM_001042483 // NUPR1 // nuclear protein, transcriptional regulator, 1 // 16p11.2 // 26	NUPR1	NM_001042483	0.000830046	0.000830046	0.154664	-6.46564	HIST1H1 down vs Control
13165	16755878	NM_020244 // CHPT1 // choline phosphotransferase 1 // 12q // 56994 /// XM_005269036 //	CHPT1	NM_020244	0.000831155	0.000831155	0.478194	-2.0912	HIST1H1 down vs Control
38355	17005897	NM_025231 // ZSCAN16 // zinc finger and SCAN domain containing 16 // 6p22.1 // 80345 //	ZSCAN16	NM_025231	0.000831264	0.000831264	0.516213	-1.93719	HIST1H1 down vs Control
36446	16988477	uc003ksx.1 // SNCAIP // synuclein, alpha interacting protein // 5q23.2 // 9627 /// NM_0	SNCAIP	uc003ksx.1	0.000831541	0.000831541	1.38642	1.38642	HIST1H1 up vs Control
51450	17122218	XR_427054 // LOC102724689 // uncharacterized LOC102724689 // --- // 102724689	LOC102724689	XR_427054	0.000831855	0.000831855	0.0836892	-11.949	HIST1H1 down vs Control
51452	17122222	XR_427054 // LOC102724689 // uncharacterized LOC102724689 // --- // 102724689	LOC102724689	XR_427054	0.000831855	0.000831855	0.0836892	-11.949	HIST1H1 down vs Control
8969	16712086	NM_001291494 // ITGA8 // integrin, alpha 8 // 10p13 // 8516 /// NM_003638 // ITGA8 // i	ITGA8	NM_001291494	0.000834585	0.000834585	2.12341	2.12341	HIST1H1 up vs Control
37987	17002612	NM_001271946 // SLIT3 // slit homolog 3 (Drosophila) // 5q35 // 6586 /// NM_003062 // S	SLIT3	NM_001271946	0.000835133	0.000835133	2.66479	2.66479	HIST1H1 up vs Control
14253	16768014	NM_001220473 // PPFIA2 // protein tyrosine phosphatase, receptor type, f polypeptide (P	PPFIA2	NM_001220473	0.000836097	0.000836097	0.199444	-5.01394	HIST1H1 down vs Control
7490	16698262	NM_018208 // ETNK2 // ethanolamine kinase 2 // 1q32.1 // 55224 /// ENST00000367202 // E	ETNK2	NM_018208	0.000836165	0.000836165	3.15565	3.15565	HIST1H1 up vs Control
43386	17059872	NM_001099400 // SGCE // sarcoglycan, epsilon // 7q21.3 // 8910 /// NM_001099401 // SGCE	SGCE	NM_001099400	0.000837086	0.000837086	2.81762	2.81762	HIST1H1 up vs Control
24525	16866702	NM_001174118 // MEX3D // mex-3 RNA binding family member D // 19p13.3 // 399664 /// NM_	MEX3D	NM_001174118	0.000840674	0.000840674	0.706702	-1.41502	HIST1H1 down vs Control
22700	16850322	NM_001103154 // ARL17B // ADP-ribosylation factor-like 17B // 17q21.31 // 100506084 ///	ARL17B	NM_001103154	0.000841478	0.000841478	2.19641	2.19641	HIST1H1 up vs Control
6026	16682425	NM_001136204 // RCC2 // regulator of chromosome condensation 2 // 1p36.13 // 55920 ///	RCC2	NM_001136204	0.000842839	0.000842839	1.78581	1.78581	HIST1H1 up vs Control
51396	17122110	ENST00000427868 // LINC00665 // long intergenic non-protein coding RNA 665 // 19q13.12	LINC00665	ENST00000427868	0.000844569	0.000844569	0.541744	-1.84589	HIST1H1 down vs Control
9493	16717676	OTTHUMT00000473219 // RP11-108L7.15 // novel transcript // --- // ---	RP11-108L7.15	OTTHUMT00000473219	0.000844698	0.000844698	1.89995	1.89995	HIST1H1 up vs Control
13573	16760564	NM_001039920 // ZNF384 // zinc finger protein 384 // 12p12 // 171017 /// NM_001135734 /	ZNF384	NM_001039920	0.000847703	0.000847703	1.40384	1.40384	HIST1H1 up vs Control
11926	16742692	NM_001098816 // TENM4 // teneurin transmembrane protein 4 // 11q14.1 // 26011 /// ENST0	TENM4	NM_001098816	0.000848923	0.000848923	1.66259	1.66259	HIST1H1 up vs Control
15527	16778715	---		---	0.000851877	0.000851877	0.431069	-2.31982	HIST1H1 down vs Control
20270	16825661	NM_001109891 // MAPK3 // mitogen-activated protein kinase 3 // 16p11.2 // 5595 /// NM_0	MAPK3	NM_001109891	0.000852635	0.000852635	2.45868	2.45868	HIST1H1 up vs Control
45170	17077442	NM_000780 // CYP7A1 // cytochrome P450, family 7, subfamily A, polypeptide 1 // 8q11-q1	CYP7A1	NM_000780	0.000853718	0.000853718	0.860912	-1.16156	HIST1H1 down vs Control
16488	16787537	OTTHUMT00000411662 // RP11-895M11.3 // novel transcript, antisense to CCDC88C // --- //	RP11-895M11.3	OTTHUMT00000411662	0.000854755	0.000854755	0.603947	-1.65577	HIST1H1 down vs Control
41737	17042895	NM_002360 // MAFK // v-maf avian musculoaponeurotic fibrosarcoma oncogene homolog K //	MAFK	NM_002360	0.00085482	0.00085482	0.614311	-1.62784	HIST1H1 down vs Control
45754	17083295	NM_001286700 // RCL1 // RNA terminal phosphate cyclase-like 1 // 9p24.1-p23 // 10171 //	RCL1	NM_001286700	0.000855446	0.000855446	0.692203	-1.44466	HIST1H1 down vs Control
11501	16738283	NM_001193471 // FOLH1 // folate hydrolase (prostate-specific membrane antigen) 1 // 11p	FOLH1	NM_001193471	0.000858677	0.000858677	0.02753	-36.324	HIST1H1 down vs Control
42380	17049692	NM_001283 // AP1S1 // adaptor-related protein complex 1, sigma 1 subunit // 7q22.1 // 1	AP1S1	NM_001283	0.000860316	0.000860316	0.542849	-1.84213	HIST1H1 down vs Control
48734	17111649	NM_130388 // ASB12 // ankyrin repeat and SOCS box containing 12 // Xq11.2 // 142689 ///	ASB12	NM_130388	0.000860951	0.000860951	1.83631	1.83631	HIST1H1 up vs Control
52657	17124642	XR_428252 // LOC101928451 // serine/threonine-protein kinase tousled-like 2-like // ---	LOC101928451	XR_428252	0.000862417	0.000862417	1.95134	1.95134	HIST1H1 up vs Control
8245	16705156	OTTHUMT00000379563 // RP11-131N11.4 // novel transcript // --- // ---	RP11-131N11.4	OTTHUMT00000379563	0.000862513	0.000862513	0.345636	-2.89322	HIST1H1 down vs Control
13255	16757160	NM_000690 // ALDH2 // aldehyde dehydrogenase 2 family (mitochondrial) // 12q24.2 // 217	ALDH2	NM_000690	0.000866153	0.000866153	2.54371	2.54371	HIST1H1 up vs Control
34080	16966026	NM_138389 // FAM114A1 // family with sequence similarity 114, member A1 // 4p14 // 9268	FAM114A1	NM_138389	0.000867797	0.000867797	0.348818	-2.86682	HIST1H1 down vs Control
28278	16904551	ENST00000392701 // GALNT3 // polypeptide N-acetylgalactosaminyltransferase 3 // 2q24-q3	GALNT3	ENST00000392701	0.000868451	0.000868451	0.275995	-3.62326	HIST1H1 down vs Control
10833	16731670	NM_001077239 // RNF214 // ring finger protein 214 // 11q23.3 // 257160 /// NM_001278249	RNF214	NM_001077239	0.000869081	0.000869081	1.77352	1.77352	HIST1H1 up vs Control
35129	16975890	NM_001014446 // OCIAD2 // OCIA domain containing 2 // 4p11 // 132299 /// ENST0000050806	OCIAD2	NM_001014446	0.000870358	0.000870358	0.585074	-1.70918	HIST1H1 down vs Control
11846	16741864	NM_014824 // FCHSD2 // FCH and double SH3 domains 2 // 11q13.4 // 9873 /// ENST00000311	FCHSD2	NM_014824	0.000870801	0.000870801	3.01223	3.01223	HIST1H1 up vs Control
27879	16900510	---		---	0.00087082	0.00087082	1.78687	1.78687	HIST1H1 up vs Control
36847	16992412	NM_001031711 // ERGIC1 // endoplasmic reticulum-golgi intermediate compartment (ERGIC)	ERGIC1	NM_001031711	0.000875366	0.000875366	0.363556	-2.7506	HIST1H1 down vs Control
23293	16855196	NM_001080467 // MYO5B // myosin VB // 18q21 // 4645 /// ENST00000285039 // MYO5B // myo	MYO5B	NM_001080467	0.000879609	0.000879609	0.598261	-1.67151	HIST1H1 down vs Control
7206	16695508	NM_001113206 // TSTD1 // thiosulfate sulfurtransferase (rhodanese)-like domain containi	TSTD1	NM_001113206	0.000879664	0.000879664	0.117182	-8.53376	HIST1H1 down vs Control
42320	17048742	NM_002523 // NPTX2 // neuronal pentraxin II // 7q21.3-q22.1 // 4885 /// ENST00000265634	NPTX2	NM_002523	0.000879815	0.000879815	2.67095	2.67095	HIST1H1 up vs Control
20834	16831046	NM_001267576 // USP43 // ubiquitin specific peptidase 43 // 17p13.1 // 124739 /// NM_15	USP43	NM_001267576	0.000879867	0.000879867	0.532661	-1.87737	HIST1H1 down vs Control
47781	17102327	NM_002364 // MAGEB2 // melanoma antigen family B, 2 // Xp21.3 // 4113 /// ENST000003789	MAGEB2	NM_002364	0.000883059	0.000883059	3.456	3.456	HIST1H1 up vs Control
29622	16918589	NM_000178 // GSS // glutathione synthetase // 20q11.2 // 2937 /// ENST00000216951 // GS	GSS	NM_000178	0.000884498	0.000884498	0.681944	-1.4664	HIST1H1 down vs Control
20580	16828529	---		---	0.000885593	0.000885593	0.651593	-1.5347	HIST1H1 down vs Control
37585	16998700	NM_001163315 // FBXL17 // F-box and leucine-rich repeat protein 17 // 5q21.3 // 64839 /	FBXL17	NM_001163315	0.000886296	0.000886296	0.162935	-6.13742	HIST1H1 down vs Control
48389	17107867	AK289437 // MAGEA6 // melanoma antigen family A, 6 // Xq28 // 4105 /// BC067731 // MAGE	MAGEA6	AK289437	0.000889816	0.000889816	0.0302056	-33.1064	HIST1H1 down vs Control
27386	16896106	NM_144575 // CAPN13 // calpain 13 // 2p22-p21 // 92291 /// ENST00000295055 // CAPN13 //	CAPN13	NM_144575	0.000891054	0.000891054	0.3936	-2.54065	HIST1H1 down vs Control
24354	16865214	NM_014516 // CNOT3 // CCR4-NOT transcription complex, subunit 3 // 19q13.4 // 4849 ///	CNOT3	NM_014516	0.000892482	0.000892482	1.62751	1.62751	HIST1H1 up vs Control
12761	16751709	NM_012291 // ESPL1 // extra spindle pole bodies homolog 1 (S. cerevisiae) // 12q // 970	ESPL1	NM_012291	0.000893643	0.000893643	2.32288	2.32288	HIST1H1 up vs Control
12260	16745922	NM_001177842 // SRPR // signal recognition particle receptor (docking protein) // 11q24	SRPR	NM_001177842	0.000894519	0.000894519	1.41774	1.41774	HIST1H1 up vs Control
5663	16678851	NM_032435 // KIAA1804 // mixed lineage kinase 4 // 1q42 // 84451 /// ENST00000366622 //	KIAA1804	NM_032435	0.000895389	0.000895389	2.96322	2.96322	HIST1H1 up vs Control
6138	16683925	NM_003047 // SLC9A1 // solute carrier family 9, subfamily A (NHE1, cation proton antipo	SLC9A1	NM_003047	0.000896594	0.000896594	0.62946	-1.58866	HIST1H1 down vs Control
29461	16917373	NM_198391 // FLRT3 // fibronectin leucine rich transmembrane protein 3 // 20p11 // 2376	FLRT3	NM_198391	0.000897626	0.000897626	1.4417	1.4417	HIST1H1 up vs Control
49643	17117985	XR_171395 // LOC728290 // uncharacterized LOC728290 // 3p12.2 // 728290 /// ENST0000048	LOC728290	XR_171395	0.000897817	0.000897817	0.816232	-1.22514	HIST1H1 down vs Control
9592	16718696	NM_025015 // HSPA12A // heat shock 70kDa protein 12A // 10q26.12 // 259217 /// ENST0000	HSPA12A	NM_025015	0.000898708	0.000898708	1.64642	1.64642	HIST1H1 up vs Control
9471	16717359	NM_002079 // GOT1 // glutamic-oxaloacetic transaminase 1, soluble // 10q24.1-q25.1 // 2	GOT1	NM_002079	0.000900887	0.000900887	0.555486	-1.80022	HIST1H1 down vs Control
31487	16936933	NM_001276325 // SETMAR // SET domain and mariner transposase fusion gene // 3p26.1 // 6	SETMAR	NM_001276325	0.000903732	0.000903732	0.416158	-2.40294	HIST1H1 down vs Control
26212	16883776	NM_003048 // SLC9A2 // solute carrier family 9, subfamily A (NHE2, cation proton antipo	SLC9A2	NM_003048	0.000904436	0.000904436	0.24671	-4.05335	HIST1H1 down vs Control
45249	17078190	NM_007332 // TRPA1 // transient receptor potential cation channel, subfamily A, member	TRPA1	NM_007332	0.000904709	0.000904709	1.34051	1.34051	HIST1H1 up vs Control
41276	17036504	ENST00000450871 // HLA-B // major histocompatibility complex, class I, B // 6p21.3 // 3	HLA-B	ENST00000450871	0.000905516	0.000905516	1.92521	1.92521	HIST1H1 up vs Control
39592	17017182	---		---	0.000907062	0.000907062	1.90126	1.90126	HIST1H1 up vs Control
22515	16848062	ENST00000536693 // C17orf58 // chromosome 17 open reading frame 58 // 17q24.2 // 284018	C17orf58	ENST00000536693	0.000907682	0.000907682	2.09194	2.09194	HIST1H1 up vs Control
51399	17122116	ENST00000591372 // LINC00665 // long intergenic non-protein coding RNA 665 // 19q13.12	LINC00665	ENST00000591372	0.000907736	0.000907736	0.107516	-9.30097	HIST1H1 down vs Control
51400	17122118	ENST00000591372 // LINC00665 // long intergenic non-protein coding RNA 665 // 19q13.12	LINC00665	ENST00000591372	0.000907736	0.000907736	0.107516	-9.30097	HIST1H1 down vs Control
39099	17012801	OTTHUMT00000042338 // CTA-212D2.2 // putative novel transcript // --- // ---	CTA-212D2.2	OTTHUMT00000042338	0.000911212	0.000911212	1.79656	1.79656	HIST1H1 up vs Control
38515	17007368	ENST00000461425 // HLA-DPB2 // major histocompatibility complex, class II, DP beta 2 (p	HLA-DPB2	ENST00000461425	0.000918538	0.000918538	1.92945	1.92945	HIST1H1 up vs Control
40490	17026460	ENST00000461425 // HLA-DPB2 // major histocompatibility complex, class II, DP beta 2 (p	HLA-DPB2	ENST00000461425	0.000918538	0.000918538	1.92945	1.92945	HIST1H1 up vs Control
47684	17101368	NM_001649 // SHROOM2 // shroom family member 2 // Xp22.3 // 357 /// ENST00000380913 //	SHROOM2	NM_001649	0.000918742	0.000918742	0.556339	-1.79747	HIST1H1 down vs Control
27093	16893191	ENST00000405954 // DUSP28 // dual specificity phosphatase 28 // 2q37.3 // 285193 /// BC	DUSP28	ENST00000405954	0.000920205	0.000920205	0.594311	-1.68262	HIST1H1 down vs Control
48011	17104416	NM_001551 // IGBP1 // immunoglobulin (CD79A) binding protein 1 // Xq13.1-q13.3 // 3476	IGBP1	NM_001551	0.000920632	0.000920632	2.12362	2.12362	HIST1H1 up vs Control
24467	16866246	---		---	0.000920772	0.000920772	0.58884	-1.69825	HIST1H1 down vs Control
8173	16704454	ENST00000430188 // LOC101927699 // uncharacterized LOC101927699 // --- // 101927699 ///	LOC101927699	ENST00000430188	0.000924351	0.000924351	2.76053	2.76053	HIST1H1 up vs Control
29593	16918296	NM_002657 // PLAGL2 // pleiomorphic adenoma gene-like 2 // 20q11.21 // 5326 /// ENST000	PLAGL2	NM_002657	0.000924548	0.000924548	1.9032	1.9032	HIST1H1 up vs Control
4670	16668420	NM_000757 // CSF1 // colony stimulating factor 1 (macrophage) // 1p13.3 // 1435 /// NM_	CSF1	NM_000757	0.000925206	0.000925206	1.85767	1.85767	HIST1H1 up vs Control
20651	16829037	NM_015144 // ZCCHC14 // zinc finger, CCHC domain containing 14 // 16q24.2 // 23174 ///	ZCCHC14	NM_015144	0.000929687	0.000929687	3.23262	3.23262	HIST1H1 up vs Control
20597	16828608	NM_152342 // CDYL2 // chromodomain protein, Y-like 2 // 16q23.2 // 124359 /// ENST00000	CDYL2	NM_152342	0.000930945	0.000930945	0.310833	-3.21716	HIST1H1 down vs Control
15563	16779107	NM_032565 // EBPL // emopamil binding protein-like // 13q12-q13 // 84650 /// NR_103802	EBPL	NM_032565	0.000931049	0.000931049	0.635729	-1.573	HIST1H1 down vs Control
32083	16943763	NM_001243288 // PVRL3 // poliovirus receptor-related 3 // 3q13 // 25945 /// XM_00524732	PVRL3	NM_001243288	0.000936074	0.000936074	2.16113	2.16113	HIST1H1 up vs Control
17633	16798140	ENST00000547292 // IPW // imprinted in Prader-Willi syndrome (non-protein coding) // 15	IPW	ENST00000547292	0.000936091	0.000936091	0.193706	-5.16247	HIST1H1 down vs Control
50388	17120092	NR_119383 // LINC01359 // long intergenic non-protein coding RNA 1359 // --- // 1019270	LINC01359	NR_119383	0.000936469	0.000936469	1.741	1.741	HIST1H1 up vs Control
12951	16753710	ENST00000247815 // HELB // helicase (DNA) B // 12q14.3|12q // 92797 /// OTTHUMT00000401	HELB	ENST00000247815	0.00094107	0.00094107	1.91245	1.91245	HIST1H1 up vs Control
39124	17012963	NM_020340 // KIAA1244 // KIAA1244 // 6q23.3 // 57221 /// ENST00000251691 // KIAA1244 //	KIAA1244	NM_020340	0.000943767	0.000943767	0.0865867	-11.5491	HIST1H1 down vs Control
15462	16778130	NM_001142294 // SPG20 // spastic paraplegia 20 (Troyer syndrome) // 13q13.3 // 23111 //	SPG20	NM_001142294	0.000943784	0.000943784	2.01377	2.01377	HIST1H1 up vs Control
26684	16888803	NM_001128928 // INPP1 // inositol polyphosphate-1-phosphatase // 2q32 // 3628 /// NM_00	INPP1	NM_001128928	0.000945629	0.000945629	1.61341	1.61341	HIST1H1 up vs Control
29920	16921461	XR_424057 // LOC101930100 // uncharacterized LOC101930100 // --- // 101930100 /// XR_42	LOC101930100	XR_424057	0.000945929	0.000945929	0.541011	-1.84839	HIST1H1 down vs Control
31060	16932570	NM_153334 // SCARF2 // scavenger receptor class F, member 2 // 22q11.21 // 91179 /// NM	SCARF2	NM_153334	0.000948162	0.000948162	1.69615	1.69615	HIST1H1 up vs Control
15849	16781384	ENST00000390914 // RNU6-816P // RNA, U6 small nuclear 816, pseudogene // --- // --- ///	RNU6-816P	ENST00000390914	0.000948961	0.000948961	0.571079	-1.75107	HIST1H1 down vs Control
16788	16789883	ENST00000390914 // RNU6-816P // RNA, U6 small nuclear 816, pseudogene // --- // --- ///	RNU6-816P	ENST00000390914	0.000948961	0.000948961	0.571079	-1.75107	HIST1H1 down vs Control
30999	16931882	ENST00000390914 // RNU6-816P // RNA, U6 small nuclear 816, pseudogene // --- // --- ///	RNU6-816P	ENST00000390914	0.000948961	0.000948961	0.571079	-1.75107	HIST1H1 down vs Control
40051	17022150	NM_022361 // POPDC3 // popeye domain containing 3 // 6q21 // 64208 /// NR_024539 // POP	POPDC3	NM_022361	0.000949223	0.000949223	1.98395	1.98395	HIST1H1 up vs Control
4252	16664243	NM_001142548 // RAD54L // RAD54-like (S. cerevisiae) // 1p32 // 8438 /// NM_003579 // R	RAD54L	NM_001142548	0.000953344	0.000953344	1.54824	1.54824	HIST1H1 up vs Control
19958	16822249	XR_252843 // LOC101927270 // uncharacterized LOC101927270 // --- // 101927270 /// XR_25	LOC101927270	XR_252843	0.000953492	0.000953492	2.27582	2.27582	HIST1H1 up vs Control
22963	16852573	NM_001144964 // NEDD4L // neural precursor cell expressed, developmentally down-regulat	NEDD4L	NM_001144964	0.000953594	0.000953594	0.190823	-5.24047	HIST1H1 down vs Control
41200	17035453	NM_004638 // PRRC2A // proline-rich coiled-coil 2A // 6p21.3 // 7916 /// NM_080686 // P	PRRC2A	NM_004638	0.000953863	0.000953863	1.6069	1.6069	HIST1H1 up vs Control
49438	17117465	AK295718 // LOC100289455 // uncharacterized LOC100289455 // 10p12.2 // 100289455	LOC100289455	AK295718	0.000957063	0.000957063	2.61531	2.61531	HIST1H1 up vs Control
20381	16826539	NM_001012398 // AKTIP // AKT interacting protein // 16q12.2 // 64400 /// NM_022476 // A	AKTIP	NM_001012398	0.000957677	0.000957677	0.208029	-4.80702	HIST1H1 down vs Control
31033	16932217	NM_001835 // CLTCL1 // clathrin, heavy chain-like 1 // 22q11.21 // 8218 /// NM_007098 /	CLTCL1	NM_001835	0.000958671	0.000958671	1.92583	1.92583	HIST1H1 up vs Control
32859	16952244	NM_001130410 // ACAA1 // acetyl-CoA acyltransferase 1 // 3p22.2 // 30 /// NM_001607 //	ACAA1	NM_001130410	0.000960642	0.000960642	0.377712	-2.64752	HIST1H1 down vs Control
33118	16955822	NM_182920 // ADAMTS9 // ADAM metallopeptidase with thrombospondin type 1 motif, 9 // 3p	ADAMTS9	NM_182920	0.000962207	0.000962207	2.75952	2.75952	HIST1H1 up vs Control
4881	16670547	NM_001271895 // TARS2 // threonyl-tRNA synthetase 2, mitochondrial (putative) // 1q21.3	TARS2	NM_001271895	0.000965617	0.000965617	1.63754	1.63754	HIST1H1 up vs Control
31928	16942625	ENST00000304411 // GPR27 // G protein-coupled receptor 27 // 3p21-p14 // 2850 /// OTTHU	GPR27	ENST00000304411	0.00096909	0.00096909	3.79417	3.79417	HIST1H1 up vs Control
6170	16684222	NM_005626 // SRSF4 // serine/arginine-rich splicing factor 4 // 1p35.3 // 6429 /// ENST	SRSF4	NM_005626	0.00096919	0.00096919	1.84008	1.84008	HIST1H1 up vs Control
11832	16741587	NM_001286561 // NUMA1 // nuclear mitotic apparatus protein 1 // 11q13 // 4926 /// NM_00	NUMA1	NM_001286561	0.000970499	0.000970499	0.768	-1.30208	HIST1H1 down vs Control
41608	17041169	NR_037861 // PPT2-EGFL8 // PPT2-EGFL8 readthrough (NMD candidate) // 6p // 100532746 //	PPT2-EGFL8	NR_037861	0.000970549	0.000970549	1.83001	1.83001	HIST1H1 up vs Control
46614	17091877	NR_027156 // TUBBP5 // tubulin, beta pseudogene 5 // 9q34.3 // 643224 /// uc010ncq.3 //	TUBBP5	NR_027156	0.00097062	0.00097062	3.46456	3.46456	HIST1H1 up vs Control
37025	16993848	NR_104614 // LOC100506688 // uncharacterized LOC100506688 // 5p15.33 // 100506688 /// N	LOC100506688	NR_104614	0.000971184	0.000971184	1.91161	1.91161	HIST1H1 up vs Control
24013	16861930	NM_001014831 // PAK4 // p21 protein (Cdc42/Rac)-activated kinase 4 // 19q13.2 // 10298	PAK4	NM_001014831	0.000973535	0.000973535	0.328909	-3.04036	HIST1H1 down vs Control
28906	16911754	NM_001172745 // SEC23B // Sec23 homolog B (S. cerevisiae) // 20p11.23 // 10483 /// NM_0	SEC23B	NM_001172745	0.000974102	0.000974102	0.556165	-1.79803	HIST1H1 down vs Control
38005	17002777	NM_005990 // STK10 // serine/threonine kinase 10 // 5q35.1 // 6793 /// ENST00000176763	STK10	NM_005990	0.000975274	0.000975274	1.70321	1.70321	HIST1H1 up vs Control
39983	17021323	ENST00000369663 // TBX18 // T-box 18 // 6q14-q15 // 9096 /// OTTHUMT00000041378 // TBX1	TBX18	ENST00000369663	0.000976742	0.000976742	2.45572	2.45572	HIST1H1 up vs Control
8261	16705270	OTTHUMT00000048265 // RP11-170M17.1 // novel transcript // --- // ---	RP11-170M17.1	OTTHUMT00000048265	0.000977468	0.000977468	0.673771	-1.48418	HIST1H1 down vs Control
13322	16757710	NM_002567 // PEBP1 // phosphatidylethanolamine binding protein 1 // 12q24.23 // 5037 //	PEBP1	NM_002567	0.000980137	0.000980137	0.622063	-1.60756	HIST1H1 down vs Control
42455	17050578	NM_001172895 // CAV1 // caveolin 1, caveolae protein, 22kDa // 7q31.1 // 857 /// uc003v	CAV1	NM_001172895	0.000980975	0.000980975	1.91064	1.91064	HIST1H1 up vs Control
43406	17060085	NR_002822 // MGC72080 // MGC72080 pseudogene // 7q21.3 // 389538 /// BC062733 // MGC720	MGC72080	NR_002822	0.000982092	0.000982092	0.597918	-1.67247	HIST1H1 down vs Control
18716	16809346	NM_001286430 // LEO1 // Leo1, Paf1/RNA polymerase II complex component, homolog (S. cer	LEO1	NM_001286430	0.000983098	0.000983098	0.300086	-3.33238	HIST1H1 down vs Control
10500	16728189	NM_139075 // TPCN2 // two pore segment channel 2 // 11q13.3 // 219931 /// XM_005273827	TPCN2	NM_139075	0.000984031	0.000984031	1.68089	1.68089	HIST1H1 up vs Control
24674	16868397	NM_024106 // ZNF426 // zinc finger protein 426 // 19p13.2 // 79088 /// ENST00000253115	ZNF426	NM_024106	0.000984178	0.000984178	0.224413	-4.45608	HIST1H1 down vs Control
15457	16778061	NM_005584 // MAB21L1 // mab-21-like 1 (C. elegans) // 13q13 // 4081 /// ENST00000379919	MAB21L1	NM_005584	0.000985006	0.000985006	1.42236	1.42236	HIST1H1 up vs Control
18082	16802120	NM_004727 // SLC24A1 // solute carrier family 24 (sodium/potassium/calcium exchanger),	SLC24A1	NM_004727	0.000985372	0.000985372	1.87251	1.87251	HIST1H1 up vs Control
51367	17122050	NR_026052 // CENPBD1P1 // CENPBD1 pseudogene 1 // 19q13.43 // 65996 /// ENST00000493504	CENPBD1P1	NR_026052	0.000986651	0.000986651	0.513113	-1.94889	HIST1H1 down vs Control
26648	16888270	NM_000885 // ITGA4 // integrin, alpha 4 (antigen CD49D, alpha 4 subunit of VLA-4 recept	ITGA4	NM_000885	0.000988395	0.000988395	4.12913	4.12913	HIST1H1 up vs Control
12174	16745041	ENST00000525060 // IFT46 // intraflagellar transport 46 homolog (Chlamydomonas) // 11q2	IFT46	ENST00000525060	0.000988876	0.000988876	2.27153	2.27153	HIST1H1 up vs Control
28849	16911261	NM_001200 // BMP2 // bone morphogenetic protein 2 // 20p12 // 650 /// ENST00000378827 /	BMP2	NM_001200	0.000989293	0.000989293	1.64617	1.64617	HIST1H1 up vs Control
3895	16660596	NM_004442 // EPHB2 // EPH receptor B2 // 1p36.1-p35 // 2048 /// ENST00000374627 // EPHB	EPHB2	NM_004442	0.000992986	0.000992986	1.64422	1.64422	HIST1H1 up vs Control
4416	16665656	NM_018211 // RAVER2 // ribonucleoprotein, PTB-binding 2 // 1p31.3 // 55225 /// ENST0000	RAVER2	NM_018211	0.000993223	0.000993223	3.61558	3.61558	HIST1H1 up vs Control
31405	16935879	ENST00000422525 // SULT4A1 // sulfotransferase family 4A, member 1 // 22q13.2 // 25830	SULT4A1	ENST00000422525	0.000995242	0.000995242	1.86086	1.86086	HIST1H1 up vs Control
31792	16940705	NM_001165928 // DAG1 // dystroglycan 1 (dystrophin-associated glycoprotein 1) // 3p21 /	DAG1	NM_001165928	0.0009964	0.0009964	0.472145	-2.118	HIST1H1 down vs Control
6969	16692955	NM_001178061 // SEMA6C // sema domain, transmembrane domain (TM), and cytoplasmic domai	SEMA6C	NM_001178061	0.00100006	0.00100006	2.08533	2.08533	HIST1H1 up vs Control
43337	17059292	NM_001178129 // SEMA3E // sema domain, immunoglobulin domain (Ig), short basic domain,	SEMA3E	NM_001178129	0.00100585	0.00100585	2.20845	2.20845	HIST1H1 up vs Control
20776	16830284	NM_181844 // BCL6B // B-cell CLL/lymphoma 6, member B // 17p13.1 // 255877 /// ENST0000	BCL6B	NM_181844	0.00100588	0.00100588	2.18387	2.18387	HIST1H1 up vs Control
5933	16681531	NM_004401 // DFFA // DNA fragmentation factor, 45kDa, alpha polypeptide // 1p36.3-p36.2	DFFA	NM_004401	0.00100694	0.00100694	1.69401	1.69401	HIST1H1 up vs Control
33751	16962754	NM_178496 // MB21D2 // Mab-21 domain containing 2 // 3q29 // 151963 /// ENST00000392452	MB21D2	NM_178496	0.00100726	0.00100726	2.42807	2.42807	HIST1H1 up vs Control
46293	17088063	---		---	0.00101116	0.00101116	3.08822	3.08822	HIST1H1 up vs Control
9878	16721593	NM_001256568 // PPFIBP2 // PTPRF interacting protein, binding protein 2 (liprin beta 2)	PPFIBP2	NM_001256568	0.00101164	0.00101164	0.395406	-2.52904	HIST1H1 down vs Control
4166	16663223	NM_173642 // RIMKLA // ribosomal modification protein rimK-like family member A // 1p34	RIMKLA	NM_173642	0.00101276	0.00101276	0.456936	-2.18849	HIST1H1 down vs Control
19768	16820486	NM_004360 // CDH1 // cadherin 1, type 1, E-cadherin (epithelial) // 16q22.1 // 999 ///	CDH1	NM_004360	0.00101285	0.00101285	0.0299929	-33.3412	HIST1H1 down vs Control
24958	16871567	XM_005259357 // ALKBH6 // alkB, alkylation repair homolog 6 (E. coli) // 19q13.12 // 84	ALKBH6	XM_005259357	0.00101516	0.00101516	0.603918	-1.65585	HIST1H1 down vs Control
48904	17113293	NM_004458 // ACSL4 // acyl-CoA synthetase long-chain family member 4 // Xq22.3-q23 // 2	ACSL4	NM_004458	0.00101721	0.00101721	4.4874	4.4874	HIST1H1 up vs Control
12408	16747623	NM_002831 // PTPN6 // protein tyrosine phosphatase, non-receptor type 6 // 12p13 // 577	PTPN6	NM_002831	0.00101748	0.00101748	0.264574	-3.77966	HIST1H1 down vs Control
18415	16805874	OTTHUMT00000415369 // RP11-403B2.6 // novel transcript // --- // ---	RP11-403B2.6	OTTHUMT00000415369	0.0010175	0.0010175	0.116586	-8.57734	HIST1H1 down vs Control
39316	17014929	NM_003194 // TBP // TATA box binding protein // 6q27 // 6908 /// ENST00000230354 // TBP	TBP	NM_003194	0.00101758	0.00101758	1.96956	1.96956	HIST1H1 up vs Control
28119	16902683	NR_036537 // RAB6C-AS1 // RAB6C antisense RNA 1 // 2q21.1 // 100131320 /// ENST00000412	RAB6C-AS1	NR_036537	0.0010189	0.0010189	0.142437	-7.02064	HIST1H1 down vs Control
48663	17110763	NM_007213 // PRAF2 // PRA1 domain family, member 2 // Xp11.23 // 11230 /// ENST00000376	PRAF2	NM_007213	0.00101897	0.00101897	1.88402	1.88402	HIST1H1 up vs Control
33621	16961466	NM_001099645 // RPL22L1 // ribosomal protein L22-like 1 // 3q26.2 // 200916 /// ENST000	RPL22L1	NM_001099645	0.00101978	0.00101978	0.231586	-4.31805	HIST1H1 down vs Control
49525	17117682	XM_005276487 // LOC101929668 // uncharacterized LOC101929668 // --- // 101929668 /// AK	LOC101929668	XM_005276487	0.00102183	0.00102183	2.19152	2.19152	HIST1H1 up vs Control
17371	16796094	ENST00000267615 // ITPK1 // inositol-tetrakisphosphate 1-kinase // 14q31 // 3705 /// OT	ITPK1	ENST00000267615	0.00102219	0.00102219	0.554152	-1.80456	HIST1H1 down vs Control
22627	16849556	NM_003255 // TIMP2 // TIMP metallopeptidase inhibitor 2 // 17q25 // 7077 /// ENST000002	TIMP2	NM_003255	0.00102347	0.00102347	2.47788	2.47788	HIST1H1 up vs Control
27889	16900520	---		---	0.00102576	0.00102576	2.01611	2.01611	HIST1H1 up vs Control
7722	16700500	OTTHUMT00000095271 // RP11-295G20.2 // novel transcript // --- // --- /// OTTHUMT000000	RP11-295G20.2	OTTHUMT00000095271	0.0010262	0.0010262	2.22896	2.22896	HIST1H1 up vs Control
11939	16742787	ENST00000527444 // PRCP // prolylcarboxypeptidase (angiotensinase C) // 11q14 // 5547 /	PRCP	ENST00000527444	0.00102657	0.00102657	1.66556	1.66556	HIST1H1 up vs Control
32605	16949679	NM_020386 // HRASLS // HRAS-like suppressor // 3q29 // 57110 /// ENST00000264735 // HRA	HRASLS	NM_020386	0.00102748	0.00102748	2.54175	2.54175	HIST1H1 up vs Control
40342	17025144	OTTHUMT00000042845 // RP11-52J3.2 // putative novel transcript // --- // --- /// OTTHUM	RP11-52J3.2	OTTHUMT00000042845	0.00102873	0.00102873	1.24723	1.24723	HIST1H1 up vs Control
39586	17017176	---		---	0.00102965	0.00102965	1.7768	1.7768	HIST1H1 up vs Control
1815	16653781	---		---	0.00102968	0.00102968	0.693382	-1.44221	HIST1H1 down vs Control
4389	16665346	NM_001134673 // NFIA // nuclear factor I/A // 1p31.3-p31.2 // 4774 /// NM_001145511 //	NFIA	NM_001134673	0.00103026	0.00103026	0.496723	-2.0132	HIST1H1 down vs Control
21639	16839486	---		---	0.00103124	0.00103124	1.5603	1.5603	HIST1H1 up vs Control
15850	16781386	---		---	0.00103257	0.00103257	0.189892	-5.26616	HIST1H1 down vs Control
38601	17008341	NM_015345 // DAAM2 // dishevelled associated activator of morphogenesis 2 // 6p21.2 //	DAAM2	NM_015345	0.00103284	0.00103284	2.17586	2.17586	HIST1H1 up vs Control
23687	16858805	NM_001271043 // NFIX // nuclear factor I/X (CCAAT-binding transcription factor) // 19p1	NFIX	NM_001271043	0.00103357	0.00103357	0.188099	-5.31636	HIST1H1 down vs Control
13943	16764348	NM_006337 // MCRS1 // microspherule protein 1 // 12q13.12 // 10445 /// ENST00000343810	MCRS1	NM_006337	0.00103616	0.00103616	1.80629	1.80629	HIST1H1 up vs Control
22631	16849585	NM_001159772 // CANT1 // calcium activated nucleotidase 1 // 17q25.3 // 124583 /// NM_0	CANT1	NM_001159772	0.00103633	0.00103633	0.405358	-2.46696	HIST1H1 down vs Control
18297	16804631	NM_152259 // TICRR // TOPBP1-interacting checkpoint and replication regulator // 15q26.	TICRR	NM_152259	0.00103649	0.00103649	3.25553	3.25553	HIST1H1 up vs Control
36568	16989663	NM_016605 // FAM53C // family with sequence similarity 53, member C // 5q31 // 51307 //	FAM53C	NM_016605	0.00103649	0.00103649	1.21451	1.21451	HIST1H1 up vs Control
27655	16898706	ENST00000414141 // LOC100133985 // uncharacterized LOC100133985 // 2p13.3 // 100133985	LOC100133985	ENST00000414141	0.00103675	0.00103675	2.5028	2.5028	HIST1H1 up vs Control
8219	16704977	NM_001098512 // PRKG1 // protein kinase, cGMP-dependent, type I // 10q11.2 // 5592 ///	PRKG1	NM_001098512	0.00103688	0.00103688	2.96838	2.96838	HIST1H1 up vs Control
9712	16719838	NM_001256617 // TUBGCP2 // tubulin, gamma complex associated protein 2 // 10q26.3 // 10	TUBGCP2	NM_001256617	0.00103719	0.00103719	1.69317	1.69317	HIST1H1 up vs Control
17363	16795965	NM_006329 // FBLN5 // fibulin 5 // 14q32.1 // 10516 /// XM_005267267 // FBLN5 // fibuli	FBLN5	NM_006329	0.00103973	0.00103973	3.10645	3.10645	HIST1H1 up vs Control
25351	16875217	NR_039909 // MIR371B // microRNA 371b // --- // 100616185 /// ENST00000595160 // MIR371	MIR371B	NR_039909	0.00104184	0.00104184	1.99304	1.99304	HIST1H1 up vs Control
7813	16701407	NM_022366 // TFB2M // transcription factor B2, mitochondrial // 1q44 // 64216 /// ENST0	TFB2M	NM_022366	0.00104303	0.00104303	0.22865	-4.37349	HIST1H1 down vs Control
22606	16849274	NM_006456 // ST6GALNAC2 // ST6 (alpha-N-acetyl-neuraminyl-2,3-beta-galactosyl-1,3)-N-ac	ST6GALNAC2	NM_006456	0.00104525	0.00104525	2.14757	2.14757	HIST1H1 up vs Control
21310	16835816	NM_001288968 // ACSF2 // acyl-CoA synthetase family member 2 // 17q21.33 // 80221 /// N	ACSF2	NM_001288968	0.00104588	0.00104588	2.32754	2.32754	HIST1H1 up vs Control
7096	16694094	NM_001267608 // FAM189B // family with sequence similarity 189, member B // 1q21 // 107	FAM189B	NM_001267608	0.00104601	0.00104601	2.51243	2.51243	HIST1H1 up vs Control
43069	17056815	ENST00000390334 // TRGJP2 // T cell receptor gamma joining P2 // --- // --- /// BC01786	TRGJP2	ENST00000390334	0.00104666	0.00104666	0.46351	-2.15745	HIST1H1 down vs Control
43509	17061298	NM_005045 // RELN // reelin // 7q22 // 5649 /// NM_173054 // RELN // reelin // 7q22 //	RELN	NM_005045	0.00104754	0.00104754	3.0769	3.0769	HIST1H1 up vs Control
50611	17120538	NR_029407 // LOC642361 // uncharacterized LOC642361 // 10q22.3 // 642361 /// NR_029408	LOC642361	NR_029407	0.0010478	0.0010478	1.60955	1.60955	HIST1H1 up vs Control
42957	17055828	NM_006547 // IGF2BP3 // insulin-like growth factor 2 mRNA binding protein 3 // 7p11 //	IGF2BP3	NM_006547	0.0010481	0.0010481	2.66476	2.66476	HIST1H1 up vs Control
21863	16841561	NM_000304 // PMP22 // peripheral myelin protein 22 // 17p12 // 5376 /// NM_001281455 //	PMP22	NM_000304	0.00104853	0.00104853	2.41841	2.41841	HIST1H1 up vs Control
41024	17033360	NM_004638 // PRRC2A // proline-rich coiled-coil 2A // 6p21.3 // 7916 /// NM_080686 // P	PRRC2A	NM_004638	0.00105791	0.00105791	1.60124	1.60124	HIST1H1 up vs Control
10390	16726790	NM_002689 // POLA2 // polymerase (DNA directed), alpha 2, accessory subunit // 11q13.1	POLA2	NM_002689	0.00105806	0.00105806	1.6772	1.6772	HIST1H1 up vs Control
23996	16861630	NM_001166103 // SPINT2 // serine peptidase inhibitor, Kunitz type, 2 // 19q13.1 // 1065	SPINT2	NM_001166103	0.0010582	0.0010582	0.129159	-7.74238	HIST1H1 down vs Control
18379	16805555	ENST00000301981 // LRRC28 // leucine rich repeat containing 28 // 15q26.3 // 123355 ///	LRRC28	ENST00000301981	0.00105958	0.00105958	1.48697	1.48697	HIST1H1 up vs Control
22781	16850923	NM_006868 // RAB31 // RAB31, member RAS oncogene family // 18p11.3 // 11031 /// ENST000	RAB31	NM_006868	0.00106012	0.00106012	9.22558	9.22558	HIST1H1 up vs Control
48640	17110527	NM_001282201 // ZNF630 // zinc finger protein 630 // Xp11.3-p11.1 // 57232 /// NM_00128	ZNF630	NM_001282201	0.00106099	0.00106099	1.53877	1.53877	HIST1H1 up vs Control
5192	16673983	NM_018122 // DARS2 // aspartyl-tRNA synthetase 2, mitochondrial // 1q25.1 // 55157 ///	DARS2	NM_018122	0.00106134	0.00106134	2.62833	2.62833	HIST1H1 up vs Control
26314	16884956	NM_001008410 // STEAP3 // STEAP family member 3, metalloreductase // 2q14.2 // 55240 //	STEAP3	NM_001008410	0.00106289	0.00106289	2.44175	2.44175	HIST1H1 up vs Control
28761	16910375	NM_001243900 // HDLBP // high density lipoprotein binding protein // 2q37.3 // 3069 ///	HDLBP	NM_001243900	0.00106294	0.00106294	0.719218	-1.3904	HIST1H1 down vs Control
31952	16942729	XM_005264778 // DUX4L26 // double homeobox 4 like 26 // --- // 100996350 /// XM_0039603	DUX4L26	XM_005264778	0.001067	0.001067	0.3841	-2.60349	HIST1H1 down vs Control
47598	17100846	XM_005264778 // DUX4L26 // double homeobox 4 like 26 // --- // 100996350 /// XM_0039603	DUX4L26	XM_005264778	0.001067	0.001067	0.3841	-2.60349	HIST1H1 down vs Control
5272	16674973	NM_030806 // C1orf21 // chromosome 1 open reading frame 21 // 1q25 // 81563 /// ENST000	C1orf21	NM_030806	0.00106811	0.00106811	0.450961	-2.21749	HIST1H1 down vs Control
35437	16979024	NM_001204397 // PITX2 // paired-like homeodomain 2 // 4q25 // 5308 /// NM_153426 // PIT	PITX2	NM_001204397	0.00107262	0.00107262	1.98718	1.98718	HIST1H1 up vs Control
1042	16652163	---		---	0.00107466	0.00107466	2.48889	2.48889	HIST1H1 up vs Control
10135	16723998	NM_001127219 // ACCS // 1-aminocyclopropane-1-carboxylate synthase homolog (Arabidopsis	ACCS	NM_001127219	0.0010772	0.0010772	1.77621	1.77621	HIST1H1 up vs Control
38834	17010749	NM_138409 // MRAP2 // melanocortin 2 receptor accessory protein 2 // 6q14.2 // 112609 /	MRAP2	NM_138409	0.00107832	0.00107832	3.07412	3.07412	HIST1H1 up vs Control
20957	16832350	NM_014238 // KSR1 // kinase suppressor of ras 1 // 17q11.2 // 8844 /// ENST00000398988	KSR1	NM_014238	0.00108163	0.00108163	2.28412	2.28412	HIST1H1 up vs Control
46441	17089640	ENST00000372842 // CERCAM // cerebral endothelial cell adhesion molecule // 9q34.11 //	CERCAM	ENST00000372842	0.00108285	0.00108285	1.54929	1.54929	HIST1H1 up vs Control
33373	16958812	NM_003707 // RUVBL1 // RuvB-like AAA ATPase 1 // 3q21 // 8607 /// XM_005247841 // RUVBL	RUVBL1	NM_003707	0.00108452	0.00108452	0.765262	-1.30674	HIST1H1 down vs Control
5284	16675045	NM_031935 // HMCN1 // hemicentin 1 // 1q25.3-q31.1 // 83872 /// ENST00000271588 // HMCN	HMCN1	NM_031935	0.00108675	0.00108675	2.18614	2.18614	HIST1H1 up vs Control
9716	16719882	NM_001098483 // FUOM // fucose mutarotase // 10q26.3 // 282969 /// NM_198472 // FUOM //	FUOM	NM_001098483	0.00108773	0.00108773	3.53879	3.53879	HIST1H1 up vs Control
51477	17122272	XM_006710138 // LOC102725293 // uncharacterized LOC102725293 // --- // 102725293	LOC102725293	XM_006710138	0.00108779	0.00108779	2.45896	2.45896	HIST1H1 up vs Control
51969	17123256	---		---	0.00108803	0.00108803	1.56846	1.56846	HIST1H1 up vs Control
19358	16816140	---		---	0.00109014	0.00109014	0.650149	-1.53811	HIST1H1 down vs Control
21641	16839488	---		---	0.00109141	0.00109141	1.81859	1.81859	HIST1H1 up vs Control
12333	16746725	OTTHUMT00000398342 // RP5-1096D14.3 // novel transcript // --- // ---	RP5-1096D14.3	OTTHUMT00000398342	0.00109236	0.00109236	0.771685	-1.29586	HIST1H1 down vs Control
21404	16836985	NM_002401 // MAP3K3 // mitogen-activated protein kinase kinase kinase 3 // 17q23.3 // 4	MAP3K3	NM_002401	0.0010926	0.0010926	1.49653	1.49653	HIST1H1 up vs Control
52467	17124256	uc021zty.1 // HLA-B // major histocompatibility complex, class I, B // 6p21.3 // 3106	HLA-B	uc021zty.1	0.001093	0.001093	2.22299	2.22299	HIST1H1 up vs Control
12411	16747663	NR_029682 // MIR141 // microRNA 141 // 12p13.31 // 406933 /// ENST00000384975 // MIR141	MIR141	NR_029682	0.00109473	0.00109473	0.34697	-2.88209	HIST1H1 down vs Control
28693	16909700	NM_018410 // HJURP // Holliday junction recognition protein // 2q37.1 // 55355 /// ENST	HJURP	NM_018410	0.00109589	0.00109589	0.542383	-1.84372	HIST1H1 down vs Control
28719	16909916	NM_030768 // ILKAP // integrin-linked kinase-associated serine/threonine phosphatase //	ILKAP	NM_030768	0.00109731	0.00109731	0.791005	-1.26421	HIST1H1 down vs Control
32546	16949059	ENST00000451348 // EIF2B5-IT1 // EIF2B5 intronic transcript 1 (non-protein coding) // -	EIF2B5-IT1	ENST00000451348	0.00109958	0.00109958	0.864536	-1.15669	HIST1H1 down vs Control
23023	16853071	NM_001168499 // CNDP2 // CNDP dipeptidase 2 (metallopeptidase M20 family) // 18q22.3 //	CNDP2	NM_001168499	0.00110017	0.00110017	0.144714	-6.91016	HIST1H1 down vs Control
14929	16773493	NM_206827 // RASL11A // RAS-like, family 11, member A // 13q12.2 // 387496 /// XM_00526	RASL11A	NM_206827	0.00110103	0.00110103	1.56604	1.56604	HIST1H1 up vs Control
43858	17065084	NM_012173 // FBXO25 // F-box protein 25 // 8p23.3 // 26260 /// NM_183420 // FBXO25 // F	FBXO25	NM_012173	0.00110332	0.00110332	0.387039	-2.58372	HIST1H1 down vs Control
13046	16754880	NM_006982 // ALX1 // ALX homeobox 1 // 12q21.31 // 8092 /// ENST00000316824 // ALX1 //	ALX1	NM_006982	0.00110351	0.00110351	3.71174	3.71174	HIST1H1 up vs Control
40610	17027830	NM_004638 // PRRC2A // proline-rich coiled-coil 2A // 6p21.3 // 7916 /// NM_080686 // P	PRRC2A	NM_004638	0.00110516	0.00110516	1.58503	1.58503	HIST1H1 up vs Control
41394	17038153	NM_004638 // PRRC2A // proline-rich coiled-coil 2A // 6p21.3 // 7916 /// NM_080686 // P	PRRC2A	NM_004638	0.00110516	0.00110516	1.58503	1.58503	HIST1H1 up vs Control
41592	17040748	NM_004638 // PRRC2A // proline-rich coiled-coil 2A // 6p21.3 // 7916 /// NM_080686 // P	PRRC2A	NM_004638	0.00110516	0.00110516	1.58503	1.58503	HIST1H1 up vs Control
6335	16686111	NM_001164829 // C1orf210 // chromosome 1 open reading frame 210 // 1p34.2 // 149466 ///	C1orf210	NM_001164829	0.00110534	0.00110534	0.141103	-7.08701	HIST1H1 down vs Control
5795	16679899	NR_033908 // LOC100288069 // uncharacterized LOC100288069 // 1p36.33 // 100288069 /// X	LOC100288069	NR_033908	0.00110667	0.00110667	2.0389	2.0389	HIST1H1 up vs Control
10805	16731441	NM_006006 // ZBTB16 // zinc finger and BTB domain containing 16 // 11q23.1 // 7704 ///	ZBTB16	NM_006006	0.00110765	0.00110765	0.272962	-3.66352	HIST1H1 down vs Control
27942	16901125	NM_004854 // CHST10 // carbohydrate sulfotransferase 10 // 2q11.2 // 9486 /// ENST00000	CHST10	NM_004854	0.00111761	0.00111761	1.4878	1.4878	HIST1H1 up vs Control
33519	16960479	ENST00000479209 // SERP1 // stress-associated endoplasmic reticulum protein 1 // 3q25.1	SERP1	ENST00000479209	0.00111864	0.00111864	0.510675	-1.95819	HIST1H1 down vs Control
14067	16765945	NM_001242826 // RNF41 // ring finger protein 41, E3 ubiquitin protein ligase // 12q13.1	RNF41	NM_001242826	0.00112095	0.00112095	0.456502	-2.19057	HIST1H1 down vs Control
33807	16963428	NM_005929 // MFI2 // antigen p97 (melanoma associated) identified by monoclonal antibod	MFI2	NM_005929	0.00112318	0.00112318	3.95283	3.95283	HIST1H1 up vs Control
33342	16958432	NM_001195483 // SLC12A8 // solute carrier family 12, member 8 // 3q21.2 // 84561 /// NM	SLC12A8	NM_001195483	0.00112915	0.00112915	0.440348	-2.27093	HIST1H1 down vs Control
21647	16839496	---		---	0.0011293	0.0011293	1.81273	1.81273	HIST1H1 up vs Control
37907	17001946	ENST00000521264 // ATOX1 // antioxidant 1 copper chaperone // 5q32 // 475 /// ENST00000	ATOX1	ENST00000521264	0.0011303	0.0011303	0.600946	-1.66404	HIST1H1 down vs Control
47717	17101737	ENST00000498004 // CA5B // carbonic anhydrase VB, mitochondrial // Xp21.1 // 11238 ///	CA5B	ENST00000498004	0.00113034	0.00113034	2.97346	2.97346	HIST1H1 up vs Control
27336	16895452	NM_002254 // KIF3C // kinesin family member 3C // 2p23 // 3797 /// ENST00000264712 // K	KIF3C	NM_002254	0.00113163	0.00113163	2.57781	2.57781	HIST1H1 up vs Control
33915	16964791	NM_152293 // TADA2B // transcriptional adaptor 2B // 4p16.1 // 93624 /// ENST0000031007	TADA2B	NM_152293	0.00113682	0.00113682	0.775334	-1.28977	HIST1H1 down vs Control
48898	17113195	NM_001287758 // COL4A6 // collagen, type IV, alpha 6 // Xq22 // 1288 /// NM_001287759 /	COL4A6	NM_001287758	0.00113768	0.00113768	1.92817	1.92817	HIST1H1 up vs Control
10708	16730306	NM_032102 // SRSF8 // serine/arginine-rich splicing factor 8 // 11q22 // 10929 /// BC05	SRSF8	NM_032102	0.00113825	0.00113825	0.434659	-2.30066	HIST1H1 down vs Control
29674	16919209	NR_027241 // SNHG17 // small nucleolar RNA host gene 17 (non-protein coding) // 20q11.2	SNHG17	NR_027241	0.0011387	0.0011387	1.78154	1.78154	HIST1H1 up vs Control
51412	17122142	ENST00000606252 // CD177P1 // CD177 molecule pseudogene 1 // --- // --- /// AB237911 //	CD177P1	ENST00000606252	0.00113889	0.00113889	0.261119	-3.82967	HIST1H1 down vs Control
16217	16784207	NM_000956 // PTGER2 // prostaglandin E receptor 2 (subtype EP2), 53kDa // 14q22 // 5732	PTGER2	NM_000956	0.00113919	0.00113919	1.26767	1.26767	HIST1H1 up vs Control
8260	16705260	NM_001001330 // REEP3 // receptor accessory protein 3 // 10q21.3 // 221035 /// XM_00526	REEP3	NM_001001330	0.00113985	0.00113985	0.271041	-3.68948	HIST1H1 down vs Control
40820	17030655	NM_004638 // PRRC2A // proline-rich coiled-coil 2A // 6p21.3 // 7916 /// NM_080686 // P	PRRC2A	NM_004638	0.00114084	0.00114084	1.60555	1.60555	HIST1H1 up vs Control
11437	16737515	NM_021926 // ALX4 // ALX homeobox 4 // 11p11.2 // 60529 /// ENST00000329255 // ALX4 //	ALX4	NM_021926	0.00114214	0.00114214	2.28546	2.28546	HIST1H1 up vs Control
33813	16963519	NM_004051 // BDH1 // 3-hydroxybutyrate dehydrogenase, type 1 // 3q29 // 622 /// NM_2033	BDH1	NM_004051	0.00114231	0.00114231	0.390667	-2.55973	HIST1H1 down vs Control
9188	16714086	NM_001031746 // VSTM4 // V-set and transmembrane domain containing 4 // 10q11.23 // 196	VSTM4	NM_001031746	0.00114319	0.00114319	2.22505	2.22505	HIST1H1 up vs Control
23316	16855382	NM_001083962 // TCF4 // transcription factor 4 // 18q21.1 // 6925 /// NM_001243226 // T	TCF4	NM_001083962	0.00114364	0.00114364	2.66736	2.66736	HIST1H1 up vs Control
38392	17006134	---		---	0.00114753	0.00114753	1.75949	1.75949	HIST1H1 up vs Control
24427	16865910	NR_036521 // ZNF667-AS1 // ZNF667 antisense RNA 1 (head to head) // 19q13.43 // 1001282	ZNF667-AS1	NR_036521	0.00114913	0.00114913	0.0421862	-23.7045	HIST1H1 down vs Control
21869	16841605	OTTHUMT00000442596 // RP11-849N15.4 // novel transcript // --- // ---	RP11-849N15.4	OTTHUMT00000442596	0.00114992	0.00114992	1.19791	1.19791	HIST1H1 up vs Control
50964	17121244	OTTHUMT00000414653 // RP11-492D6.3 // BMS1 homolog, ribosome assembly protein (yeast) (	RP11-492D6.3	OTTHUMT00000414653	0.00115006	0.00115006	0.444693	-2.24874	HIST1H1 down vs Control
29862	16920861	---		---	0.0011525	0.0011525	0.833568	-1.19966	HIST1H1 down vs Control
10248	16725019	NM_001220494 // GLYATL1 // glycine-N-acyltransferase-like 1 // 11q12.1 // 92292 /// NM_	GLYATL1	NM_001220494	0.00115854	0.00115854	0.347139	-2.88069	HIST1H1 down vs Control
34455	16969766	NM_001977 // ENPEP // glutamyl aminopeptidase (aminopeptidase A) // 4q25 // 2028 /// EN	ENPEP	NM_001977	0.00115874	0.00115874	2.49462	2.49462	HIST1H1 up vs Control
32230	16945447	NR_037893 // TMCC1-AS1 // TMCC1 antisense RNA 1 (head to head) // 3q22.1 // 100507032 /	TMCC1-AS1	NR_037893	0.00116091	0.00116091	2.14388	2.14388	HIST1H1 up vs Control
30006	16921945	---		---	0.00116116	0.00116116	1.55971	1.55971	HIST1H1 up vs Control
41998	17045592	NR_015401 // LINC00957 // long intergenic non-protein coding RNA 957 // 7p13 // 255031	LINC00957	NR_015401	0.00116247	0.00116247	0.64563	-1.54887	HIST1H1 down vs Control
35271	16977251	NM_001145794 // ANTXR2 // anthrax toxin receptor 2 // 4q21.21 // 118429 /// NM_00128678	ANTXR2	NM_001145794	0.00116281	0.00116281	2.45101	2.45101	HIST1H1 up vs Control
28753	16910222	NM_001244008 // KIF1A // kinesin family member 1A // 2q37.3 // 547 /// NM_004321 // KIF	KIF1A	NM_001244008	0.00116426	0.00116426	0.250657	-3.98951	HIST1H1 down vs Control
38111	17004092	NM_006098 // GNB2L1 // guanine nucleotide binding protein (G protein), beta polypeptide	GNB2L1	NM_006098	0.00116447	0.00116447	1.143	1.143	HIST1H1 up vs Control
23432	16856159	NM_032510 // PARD6G // par-6 family cell polarity regulator gamma // 18q23 // 84552 ///	PARD6G	NM_032510	0.00116545	0.00116545	1.56688	1.56688	HIST1H1 up vs Control
10094	16723614	NM_000610 // CD44 // CD44 molecule (Indian blood group) // 11p13 // 960 /// NM_00100138	CD44	NM_000610	0.00116552	0.00116552	1.82174	1.82174	HIST1H1 up vs Control
17383	16796229	---		---	0.00116895	0.00116895	2.64813	2.64813	HIST1H1 up vs Control
5609	16678339	---		---	0.00116926	0.00116926	2.59486	2.59486	HIST1H1 up vs Control
23458	16856361	NM_019112 // ABCA7 // ATP-binding cassette, sub-family A (ABC1), member 7 // 19p13.3 //	ABCA7	NM_019112	0.00116999	0.00116999	0.722529	-1.38403	HIST1H1 down vs Control
17963	16800962	NM_001159629 // SLC27A2 // solute carrier family 27 (fatty acid transporter), member 2	SLC27A2	NM_001159629	0.0011704	0.0011704	0.129824	-7.70276	HIST1H1 down vs Control
29589	16918280	NM_030815 // PDRG1 // p53 and DNA-damage regulated 1 // 20q11.21 // 81572 /// ENST00000	PDRG1	NM_030815	0.00117083	0.00117083	0.708643	-1.41115	HIST1H1 down vs Control
33999	16965372	OTTHUMT00000359397 // RP11-608O21.1 // novel transcript // --- // ---	RP11-608O21.1	OTTHUMT00000359397	0.00117407	0.00117407	0.772835	-1.29394	HIST1H1 down vs Control
3713	16658690	NM_005026 // PIK3CD // phosphatidylinositol-4,5-bisphosphate 3-kinase, catalytic subuni	PIK3CD	NM_005026	0.00117407	0.00117407	0.509174	-1.96397	HIST1H1 down vs Control
35618	16980632	OTTHUMT00000365669 // RP11-610P16.1 // putative novel transcript // --- // ---	RP11-610P16.1	OTTHUMT00000365669	0.00117484	0.00117484	0.541254	-1.84756	HIST1H1 down vs Control
50392	17120100	---		---	0.0011753	0.0011753	1.42806	1.42806	HIST1H1 up vs Control
10683	16729986	NM_001008781 // FAT3 // FAT atypical cadherin 3 // 11q14.3 // 120114 /// ENST0000040940	FAT3	NM_001008781	0.00117568	0.00117568	2.26353	2.26353	HIST1H1 up vs Control
38476	17006696	NM_004638 // PRRC2A // proline-rich coiled-coil 2A // 6p21.3 // 7916 /// NM_080686 // P	PRRC2A	NM_004638	0.0011776	0.0011776	1.61632	1.61632	HIST1H1 up vs Control
39585	17017175	---		---	0.00117798	0.00117798	1.55793	1.55793	HIST1H1 up vs Control
14704	16771553	---		---	0.00118212	0.00118212	3.36202	3.36202	HIST1H1 up vs Control
47246	17097388	NM_015258 // FKBP15 // FK506 binding protein 15, 133kDa // 9q32 // 23307 /// ENST000002	FKBP15	NM_015258	0.00118331	0.00118331	1.53557	1.53557	HIST1H1 up vs Control
30179	16923682	NR_109928 // LINC01424 // long intergenic non-protein coding RNA 1424 // --- // 1019286	LINC01424	NR_109928	0.00118701	0.00118701	2.78525	2.78525	HIST1H1 up vs Control
2434	16655069	---		---	0.00118703	0.00118703	4.78695	4.78695	HIST1H1 up vs Control
26902	16890621	NM_001127207 // SMARCAL1 // SWI/SNF related, matrix associated, actin dependent regulat	SMARCAL1	NM_001127207	0.00118799	0.00118799	1.63519	1.63519	HIST1H1 up vs Control
4473	16666326	NM_001160011 // ST6GALNAC3 // ST6 (alpha-N-acetyl-neuraminyl-2,3-beta-galactosyl-1,3)-N	ST6GALNAC3	NM_001160011	0.00118838	0.00118838	2.58926	2.58926	HIST1H1 up vs Control
51602	17122522	OTTHUMT00000467674 // RP11-141B14.1 // novel transcript // --- // ---	RP11-141B14.1	OTTHUMT00000467674	0.00118965	0.00118965	0.686284	-1.45712	HIST1H1 down vs Control
19366	16816214	NM_004996 // ABCC1 // ATP-binding cassette, sub-family C (CFTR/MRP), member 1 // 16p13.	ABCC1	NM_004996	0.00118989	0.00118989	0.371624	-2.69089	HIST1H1 down vs Control
30705	16928415	NR_033733 // CRYBB2P1 // crystallin, beta B2 pseudogene 1 // 22q11.2-q12.1 // 1416 ///	CRYBB2P1	NR_033733	0.001193	0.001193	1.29613	1.29613	HIST1H1 up vs Control
38040	17003065	NM_001834 // CLTB // clathrin, light chain B // 5q35 // 1212 /// NM_007097 // CLTB // c	CLTB	NM_001834	0.0011959	0.0011959	0.574387	-1.74099	HIST1H1 down vs Control
23991	16861563	NM_001013659 // ZNF793 // zinc finger protein 793 // 19q13.12 // 390927 /// uc010efm.3	ZNF793	NM_001013659	0.00119733	0.00119733	0.571258	-1.75052	HIST1H1 down vs Control
51445	17122208	ENST00000454490 // ANKRD36BP2 // ankyrin repeat domain 36B pseudogene 2 // 2p11.2 // 64	ANKRD36BP2	ENST00000454490	0.00120144	0.00120144	1.32642	1.32642	HIST1H1 up vs Control
27162	16893822	XM_006726379 // LOC101060391 // formin-like protein 16-like // --- // 101060391 /// OTT	LOC101060391	XM_006726379	0.00120386	0.00120386	3.12319	3.12319	HIST1H1 up vs Control
5994	16682016	NM_024758 // AGMAT // agmatine ureohydrolase (agmatinase) // 1p36.21 // 79814 /// ENST0	AGMAT	NM_024758	0.00120405	0.00120405	2.4534	2.4534	HIST1H1 up vs Control
14876	16773064	ENST00000443719 // LINC01046 // long intergenic non-protein coding RNA 1046 // --- // -	LINC01046	ENST00000443719	0.00120514	0.00120514	0.884192	-1.13098	HIST1H1 down vs Control
50989	17121294	ENST00000558580 // SORD // sorbitol dehydrogenase // 15q15.3 // 6652 /// OTTHUMT0000041	SORD	ENST00000558580	0.00120706	0.00120706	0.207827	-4.81169	HIST1H1 down vs Control
22219	16845249	NR_024461 // RAMP2-AS1 // RAMP2 antisense RNA 1 // 17q21.31 // 100190938 /// ENST000005	RAMP2-AS1	NR_024461	0.00120719	0.00120719	1.7981	1.7981	HIST1H1 up vs Control
25033	16872352	NM_001243027 // AKT2 // v-akt murine thymoma viral oncogene homolog 2 // 19q13.1-q13.2	AKT2	NM_001243027	0.00120769	0.00120769	0.650748	-1.53669	HIST1H1 down vs Control
38200	17004791	NM_001040274 // SYCP2L // synaptonemal complex protein 2-like // 6p24.2 // 221711 /// E	SYCP2L	NM_001040274	0.0012099	0.0012099	1.58233	1.58233	HIST1H1 up vs Control
47402	17099062	NM_001202403 // ASB6 // ankyrin repeat and SOCS box containing 6 // 9q34.13 // 140459 /	ASB6	NM_001202403	0.00121026	0.00121026	1.8666	1.8666	HIST1H1 up vs Control
27968	16901336	NR_037883 // LINC01158 // long intergenic non-protein coding RNA 1158 // 2q12 // 100506	LINC01158	NR_037883	0.00121055	0.00121055	1.74453	1.74453	HIST1H1 up vs Control
48541	17109545	NM_001079858 // GPR64 // G protein-coupled receptor 64 // Xp22.13 // 10149 /// NM_00107	GPR64	NM_001079858	0.00121324	0.00121324	1.8427	1.8427	HIST1H1 up vs Control
5389	16676310	OTTHUMT00000087972 // RP11-739N20.2 // novel transcript // --- // ---	RP11-739N20.2	OTTHUMT00000087972	0.0012143	0.0012143	3.72908	3.72908	HIST1H1 up vs Control
26950	16891409	NM_052902 // STK11IP // serine/threonine kinase 11 interacting protein // 2q35 // 11479	STK11IP	NM_052902	0.00121714	0.00121714	1.55322	1.55322	HIST1H1 up vs Control
39811	17019338	NM_199184 // DNPH1 // 2-deoxynucleoside 5-phosphate N-hydrolase 1 // 6p21.1 // 10591 //	DNPH1	NM_199184	0.00121786	0.00121786	1.5227	1.5227	HIST1H1 up vs Control
18164	16803134	NM_015492 // C15orf39 // chromosome 15 open reading frame 39 // 15q24.2 // 56905 /// EN	C15orf39	NM_015492	0.00121796	0.00121796	2.11091	2.11091	HIST1H1 up vs Control
8316	16705844	NM_001171930 // CDH23 // cadherin-related 23 // 10q22.1 // 64072 /// NM_001171931 // CD	CDH23	NM_001171930	0.00121926	0.00121926	1.49925	1.49925	HIST1H1 up vs Control
20284	16825813	NM_024671 // ZNF768 // zinc finger protein 768 // 16p11.2 // 79724 /// ENST00000380412	ZNF768	NM_024671	0.00122215	0.00122215	2.7477	2.7477	HIST1H1 up vs Control
31783	16940593	ENST00000472301 // P4HTM // prolyl 4-hydroxylase, transmembrane (endoplasmic reticulum)	P4HTM	ENST00000472301	0.00122535	0.00122535	0.331669	-3.01506	HIST1H1 down vs Control
40224	17024053	NM_001198608 // MAP7 // microtubule-associated protein 7 // 6q23.3 // 9053 /// NM_00119	MAP7	NM_001198608	0.0012254	0.0012254	0.427529	-2.33902	HIST1H1 down vs Control
47379	17098848	NM_015679 // TRUB2 // TruB pseudouridine (psi) synthase family member 2 // 9q34.11 // 2	TRUB2	NM_015679	0.001227	0.001227	0.559224	-1.78819	HIST1H1 down vs Control
4316	16664746	---		---	0.00122774	0.00122774	1.94819	1.94819	HIST1H1 up vs Control
29852	16920762	NM_001336 // CTSZ // cathepsin Z // 20q13.32 // 1522 /// ENST00000217131 // CTSZ // cat	CTSZ	NM_001336	0.00122775	0.00122775	0.30204	-3.31082	HIST1H1 down vs Control
47562	17100685	ENST00000387460 // MT-TT // mitochondrially encoded tRNA threonine // --- // ---	MT-TT	ENST00000387460	0.00122785	0.00122785	0.380128	-2.63069	HIST1H1 down vs Control
30047	16922200	ENST00000333337 // OLIG2 // oligodendrocyte lineage transcription factor 2 // 21q22.11	OLIG2	ENST00000333337	0.00122862	0.00122862	1.57599	1.57599	HIST1H1 up vs Control
47901	17103525	NM_001163321 // CCDC120 // coiled-coil domain containing 120 // Xp11.23 // 90060 /// NM	CCDC120	NM_001163321	0.00123054	0.00123054	1.69011	1.69011	HIST1H1 up vs Control
20484	16827574	NM_024939 // ESRP2 // epithelial splicing regulatory protein 2 // 16q22.1 // 80004 ///	ESRP2	NM_024939	0.00123062	0.00123062	0.0946418	-10.5662	HIST1H1 down vs Control
20805	16830653	NM_001406 // EFNB3 // ephrin-B3 // 17p13.1 // 1949 /// ENST00000226091 // EFNB3 // ephr	EFNB3	NM_001406	0.00123109	0.00123109	2.17103	2.17103	HIST1H1 up vs Control
29004	16912597	NM_001207055 // DNMT3B // DNA (cytosine-5-)-methyltransferase 3 beta // 20q11.2 // 1789	DNMT3B	NM_001207055	0.00123259	0.00123259	1.76255	1.76255	HIST1H1 up vs Control
26929	16891042	NM_014640 // TTLL4 // tubulin tyrosine ligase-like family, member 4 // 2p24.3-p24.1 //	TTLL4	NM_014640	0.0012335	0.0012335	1.93535	1.93535	HIST1H1 up vs Control
17672	16798240	ENST00000546682 // IPW // imprinted in Prader-Willi syndrome (non-protein coding) // 15	IPW	ENST00000546682	0.00123413	0.00123413	0.0659498	-15.1631	HIST1H1 down vs Control
37098	16994426	OTTHUMT00000366007 // RP11-308B16.2 // putative novel transcript // --- // ---	RP11-308B16.2	OTTHUMT00000366007	0.00123776	0.00123776	0.200094	-4.99766	HIST1H1 down vs Control
50421	17120158	NR_027995 // ANKRD20A9P // ankyrin repeat domain 20 family, member A9, pseudogene // 13	ANKRD20A9P	NR_027995	0.0012388	0.0012388	0.428118	-2.33581	HIST1H1 down vs Control
23129	16853951	---		---	0.00123882	0.00123882	0.622301	-1.60694	HIST1H1 down vs Control
26685	16888822	NM_017694 // MFSD6 // major facilitator superfamily domain containing 6 // 2q32.2 // 54	MFSD6	NM_017694	0.00123976	0.00123976	0.462794	-2.16079	HIST1H1 down vs Control
20778	16830302	NM_000018 // ACADVL // acyl-CoA dehydrogenase, very long chain // 17p13.1 // 37 /// NM_	ACADVL	NM_000018	0.00124441	0.00124441	0.33939	-2.94646	HIST1H1 down vs Control
21643	16839492	---		---	0.00124615	0.00124615	1.58202	1.58202	HIST1H1 up vs Control
3611	16657680	NM_080605 // B3GALT6 // UDP-Gal:betaGal beta 1,3-galactosyltransferase polypeptide 6 //	B3GALT6	NM_080605	0.0012479	0.0012479	0.704292	-1.41987	HIST1H1 down vs Control
44633	17072546	NM_152412 // ZNF572 // zinc finger protein 572 // 8q24.13 // 137209 /// ENST00000319286	ZNF572	NM_152412	0.00124919	0.00124919	1.2938	1.2938	HIST1H1 up vs Control
19589	16818610	NM_001142466 // GPT2 // glutamic pyruvate transaminase (alanine aminotransferase) 2 //	GPT2	NM_001142466	0.00125107	0.00125107	0.435602	-2.29567	HIST1H1 down vs Control
50990	17121296	NM_003104 // SORD // sorbitol dehydrogenase // 15q15.3 // 6652 /// NR_034039 // SORD //	SORD	NM_003104	0.00125326	0.00125326	0.205124	-4.87511	HIST1H1 down vs Control
51583	17122484	ENST00000439362 // LINC00152 // long intergenic non-protein coding RNA 152 // 2p11.2 //	LINC00152	ENST00000439362	0.00125625	0.00125625	1.82122	1.82122	HIST1H1 up vs Control
17918	16800506	NM_003104 // SORD // sorbitol dehydrogenase // 15q15.3 // 6652 /// NR_034039 // SORD //	SORD	NM_003104	0.0012585	0.0012585	0.209844	-4.76544	HIST1H1 down vs Control
52562	17124452	ENST00000435239 // SLC25A5P5 // solute carrier family 25 (mitochondrial carrier; adenin	SLC25A5P5	ENST00000435239	0.0012597	0.0012597	0.309197	-3.23419	HIST1H1 down vs Control
41032	17033478	NM_002441 // MSH5 // mutS homolog 5 // 6p21.3 // 4439 /// NM_025259 // MSH5 // mutS hom	MSH5	NM_002441	0.00126057	0.00126057	1.6103	1.6103	HIST1H1 up vs Control
51662	17122642	ENST00000431385 // LINC00152 // long intergenic non-protein coding RNA 152 // 2p11.2 //	LINC00152	ENST00000431385	0.00126091	0.00126091	1.36723	1.36723	HIST1H1 up vs Control
19998	16822762	NM_014714 // IFT140 // intraflagellar transport 140 homolog (Chlamydomonas) // 16p13.3	IFT140	NM_014714	0.00126096	0.00126096	2.51549	2.51549	HIST1H1 up vs Control
25699	16878438	NR_036230 // MIR4263 // microRNA 4263 // --- // 100422965 /// ENST00000584745 // MIR426	MIR4263	NR_036230	0.00126134	0.00126134	0.418261	-2.39085	HIST1H1 down vs Control
20128	16823938	NM_015914 // TXNDC11 // thioredoxin domain containing 11 // 16p13.13 // 51061 /// ENST0	TXNDC11	NM_015914	0.00126152	0.00126152	0.548919	-1.82176	HIST1H1 down vs Control
12531	16748788	NM_001260511 // MGST1 // microsomal glutathione S-transferase 1 // 12p12.3-p12.1 // 425	MGST1	NM_001260511	0.00126207	0.00126207	0.259022	-3.86068	HIST1H1 down vs Control
25103	16873071	NM_019108 // SMG9 // SMG9 nonsense mediated mRNA decay factor // 19q13.31 // 56006 ///	SMG9	NM_019108	0.00126595	0.00126595	1.805	1.805	HIST1H1 up vs Control
29562	16918077	NM_001042472 // ABHD12 // abhydrolase domain containing 12 // 20p11.21 // 26090 /// NM_	ABHD12	NM_001042472	0.0012663	0.0012663	0.498721	-2.00513	HIST1H1 down vs Control
10249	16725041	NM_001142703 // FAM111B // family with sequence similarity 111, member B // 11q12.1 //	FAM111B	NM_001142703	0.00126733	0.00126733	0.0483062	-20.7013	HIST1H1 down vs Control
36407	16988133	NM_021614 // KCNN2 // potassium intermediate/small conductance calcium-activated channe	KCNN2	NM_021614	0.00126973	0.00126973	0.133679	-7.48062	HIST1H1 down vs Control
8698	16709553	NM_001276282 // ATRNL1 // attractin-like 1 // 10q26 // 26033 /// NM_207303 // ATRNL1 //	ATRNL1	NM_001276282	0.00127199	0.00127199	3.29202	3.29202	HIST1H1 up vs Control
34579	16970906	NM_001204366 // MGST2 // microsomal glutathione S-transferase 2 // 4q28.3 // 4258 /// E	MGST2	NM_001204366	0.00127254	0.00127254	0.542326	-1.84391	HIST1H1 down vs Control
2433	16655067	---		---	0.0012728	0.0012728	2.16139	2.16139	HIST1H1 up vs Control
37028	16993878	NM_006598 // SLC12A7 // solute carrier family 12 (potassium/chloride transporter), memb	SLC12A7	NM_006598	0.00127483	0.00127483	0.513962	-1.94567	HIST1H1 down vs Control
41045	17033661	ENST00000464863 // PSMB9 // proteasome (prosome, macropain) subunit, beta type, 9 // 6p	PSMB9	ENST00000464863	0.0012774	0.0012774	1.38977	1.38977	HIST1H1 up vs Control
41420	17038644	ENST00000464863 // PSMB9 // proteasome (prosome, macropain) subunit, beta type, 9 // 6p	PSMB9	ENST00000464863	0.0012774	0.0012774	1.38977	1.38977	HIST1H1 up vs Control
44944	17075314	NM_025232 // REEP4 // receptor accessory protein 4 // 8p21.3 // 80346 /// ENST000003063	REEP4	NM_025232	0.00127851	0.00127851	0.531721	-1.88069	HIST1H1 down vs Control
24743	16869299	NM_001100176 // HOOK2 // hook microtubule-tethering protein 2 // 19p13.2 // 29911 /// N	HOOK2	NM_001100176	0.00128094	0.00128094	0.412111	-2.42653	HIST1H1 down vs Control
26874	16890424	NM_024532 // SPAG16 // sperm associated antigen 16 // 2q34 // 79582 /// NR_047659 // SP	SPAG16	NM_024532	0.00128117	0.00128117	2.14423	2.14423	HIST1H1 up vs Control
7594	16699174	NM_005401 // PTPN14 // protein tyrosine phosphatase, non-receptor type 14 // 1q32.2 //	PTPN14	NM_005401	0.00128276	0.00128276	3.05043	3.05043	HIST1H1 up vs Control
13474	16759411	NM_015409 // EP400 // E1A binding protein p400 // 12q24.33 // 57634 /// ENST00000333577	EP400	NM_015409	0.00128609	0.00128609	1.69725	1.69725	HIST1H1 up vs Control
22084	16843728	NM_198834 // ACACA // acetyl-CoA carboxylase alpha // 17q21 // 31 /// NM_198836 // ACAC	ACACA	NM_198834	0.00128713	0.00128713	0.456337	-2.19136	HIST1H1 down vs Control
17913	16800484	OTTHUMT00000416183 // CTD-2008A1.1 // novel transcript // --- // ---	CTD-2008A1.1	OTTHUMT00000416183	0.00128764	0.00128764	0.190801	-5.24106	HIST1H1 down vs Control
30466	16926241	NM_007031 // HSF2BP // heat shock transcription factor 2 binding protein // 21q22.3 //	HSF2BP	NM_007031	0.00128997	0.00128997	2.04394	2.04394	HIST1H1 up vs Control
17286	16795065	NM_174976 // ZDHHC22 // zinc finger, DHHC-type containing 22 // 14q24.3 // 283576 /// E	ZDHHC22	NM_174976	0.00129108	0.00129108	2.24421	2.24421	HIST1H1 up vs Control
12779	16751917	NM_017409 // HOXC10 // homeobox C10 // 12q13.3 // 3226 /// ENST00000303460 // HOXC10 //	HOXC10	NM_017409	0.001293	0.001293	2.17242	2.17242	HIST1H1 up vs Control
37293	16996234	NM_003711 // PPAP2A // phosphatidic acid phosphatase type 2A // 5q11 // 8611 /// NR_103	PPAP2A	NM_003711	0.00129324	0.00129324	0.165728	-6.03398	HIST1H1 down vs Control
[truncated: 51,618 more rows]
