# Supplementary material for: Prostate cancer susceptibility gene HIST1H1A is a modulator of androgen receptor signaling and epithelial to mesenchymal transition
Source: Oncotarget. 2018 Jun 19;9(47):28532–46. doi: 10.18632/oncotarget.25536 (PMC6033342; doi:10.18632/oncotarget.25536)
Supplement: Supplementary file 6 [file oncotarget-09-28532-s006.xlsx]

## Sheet: LNCaP_ATAC_Seq_HIST1H1A
CHR#	QUERYID	COORD	Q_ST	REFSEQ	RS_NAME	RS_ST	RS_LEN	POS	DIST	TOT_EX	IDX	DOWN_5	UP_3
chr6	peak_13804	291772	+	NM_020185	DUSP22	+	59300	1	284	8	X	0	0
chr6	peak_13805	330041	+	NM_020185	DUSP22	+	59300	4	37985	8	3	0	0
chr6	peak_13806	408676	+	NM_002460	IRF4	+	19706	3	16938	9	9	0	0
chr6	peak_13807	521065	+	NR_073064	EXOC2	-	208005	4	172076	30	25	0	0
chr6	peak_13808	551497	+	NR_073064	EXOC2	-	208005	4	141644	30	23	0	0
chr6	peak_13809	683854	+	NR_073064	EXOC2	-	208005	4	9287	30	2	0	0
chr6	peak_13810	692622	+	NR_073064	EXOC2	-	208005	4	519	30	1	1	0
chr6	peak_13812	1057866	+	NR_027116	LOC285768	-	140328	4	43701	4	1	0	0
chr6	peak_13813	1070323	+	NR_027116	LOC285768	-	140328	4	31244	4	1	0	0
chr6	peak_13815	1311956	+	NM_033260	FOXQ1	+	2320	1	718	1	X	0	0
chr6	peak_13819	1389586	+	NM_001452	FOXF2	+	5765	1	482	2	X	0	0
chr6	peak_13823	1624348	+	NM_001500	GMDS	-	621835	3	621520	11	11	0	1
chr6	peak_13824	1625109	+	NM_001500	GMDS	-	621835	4	620759	11	9	0	0
chr6	peak_13825	1667135	+	NM_001500	GMDS	-	621835	4	578733	11	9	0	0
chr6	peak_13826	1667551	+	NM_001500	GMDS	-	621835	4	578317	11	9	0	0
chr6	peak_13827	1873026	+	NM_001500	GMDS	-	621835	4	372842	11	7	0	0
chr6	peak_13828	1885832	+	NM_001500	GMDS	-	621835	4	360036	11	7	0	0
chr6	peak_13829	2021946	+	NM_001500	GMDS	-	621835	4	223922	11	4	0	0
chr6	peak_13830	2124603	+	NM_001500	GMDS	-	621835	4	121265	11	2	0	0
chr6	peak_13831	2245358	+	NM_001500	GMDS	-	621835	4	510	11	1	1	0
chr6	peak_13832	2634465	+	NM_152554	C6orf195	-	12328	4	833	3	1	1	0
chr6	peak_13833	2765177	+	NM_130395	WRNIP1	+	20315	1	488	7	X	0	0
chr6	peak_13834	2766050	+	NM_130395	WRNIP1	+	20315	3	385	7	1	1	0
chr6	peak_13835	2841579	+	NM_030666	SERPINB1	-	9719	4	704	7	1	1	0
chr6	peak_13836	2971172	+	NM_001271823	SERPINB6	-	22891	3	110	7	1	1	0
chr6	peak_13837	2972070	+	NM_001195291	SERPINB6	-	24008	3	329	8	1	1	0
chr6	peak_13838	2988796	+	NR_026855	LINC01011	+	3206	3	596	2	2	1	0
chr6	peak_13839	2989128	+	NR_026855	LINC01011	+	3206	3	928	2	2	1	0
chr6	peak_13840	2989766	+	NR_026856	LINC01011	+	3206	3	1566	3	2	0	0
chr6	peak_13841	2999598	+	NM_000904	NQO2	+	20062	1	451	7	X	0	0
chr6	peak_13842	3024146	+	NR_033884	HTATSF1P2	-	4617	3	859	1	1	1	0
chr6	peak_13845	3118488	+	NR_026648	BPHL	+	34508	1	437	9	X	0	0
chr6	peak_13846	3126755	+	NR_026648	BPHL	+	34508	4	7830	9	3	0	0
chr6	peak_13847	3157572	+	NM_001069	TUBB2A	-	3883	4	211	4	1	1	0
chr6	peak_13850	3227215	+	NM_178012	TUBB2B	-	3475	4	753	4	1	1	0
chr6	peak_13851	3227770	+	NM_178012	TUBB2B	-	3475	3	198	4	1	1	0
chr6	peak_13852	3258965	+	NM_001128592	PSMG4	+	9140	1	196	4	X	0	0
chr6	peak_13853	3356450	+	NM_015482	SLC22A23	-	187588	4	100343	10	3	0	0
chr6	peak_13854	3438616	+	NM_015482	SLC22A23	-	187588	4	18177	10	1	0	0
chr6	peak_13855	3457084	+	NM_015482	SLC22A23	-	187588	1	291	10	X	0	0
chr6	peak_13856	3751946	+	NM_183373	PXDC1	-	29412	3	300	5	1	1	0
chr6	peak_13859	4021372	+	NM_003913	PRPF4B	+	43650	1	196	15	X	0	0
chr6	peak_13860	4079460	+	NM_001085401	C6orf201	+	51561	3	21	6	1	1	0
chr6	peak_13861	4135356	+	NM_006117	ECI2	-	19906	4	475	10	1	1	0
chr6	peak_13865	4775896	+	NR_026590	CDYL	+	249387	4	69504	9	3	0	0
chr6	peak_13866	4777009	+	NM_004824	CDYL	+	179100	3	330	7	1	1	0
chr6	peak_13867	5003674	+	NM_006638	RPP40	-	9019	4	623	8	1	1	0
chr6	peak_13872	5084771	+	NM_001145115	PPP1R3G	+	1737	1	948	1	X	0	0
chr6	peak_13873	5085054	+	NM_001145115	PPP1R3G	+	1737	1	665	1	X	0	0
chr6	peak_13874	5136134	+	NM_001164841	LYRM4	-	152532	4	125049	4	3	0	0
chr6	peak_13875	5206136	+	NM_001164841	LYRM4	-	152532	4	55047	4	2	0	0
chr6	peak_13876	5206414	+	NM_001164841	LYRM4	-	152532	4	54769	4	2	0	0
chr6	peak_13877	5215098	+	NM_001164841	LYRM4	-	152532	4	46085	4	2	0	0
chr6	peak_13878	5260622	+	NM_001164841	LYRM4	-	152532	4	561	4	1	1	0
chr6	peak_13879	5490954	+	NM_006567	FARS2	+	510234	4	229371	7	4	0	0
chr6	peak_13881	6003767	+	NM_001278710	NRN1	-	9607	4	4071	4	2	0	0
chr6	peak_13882	6008793	+	NM_001278710	NRN1	-	9607	1	955	4	X	0	0
chr6	peak_13883	6474786	+	NR_026970	LY86-AS1	-	276363	4	148273	8	3	0	0
chr6	peak_13884	6547347	+	NR_026970	LY86-AS1	-	276363	4	75712	8	3	0	0
chr6	peak_13891	7107793	+	NM_001168344	RREB1	+	144385	1	36	12	X	0	0
chr6	peak_13892	7108578	+	NM_001168344	RREB1	+	144385	4	749	12	1	1	0
chr6	peak_13893	7109329	+	NM_001168344	RREB1	+	144385	4	1500	12	1	0	0
chr6	peak_13894	7109486	+	NM_001168344	RREB1	+	144385	4	1657	12	1	0	0
chr6	peak_13895	7109605	+	NM_001168344	RREB1	+	144385	4	1776	12	1	0	0
chr6	peak_13896	7141081	+	NM_001168344	RREB1	+	144385	4	33252	12	1	0	0
chr6	peak_13897	7239211	+	NM_001168344	RREB1	+	144385	4	131382	12	10	0	0
chr6	peak_13899	7312792	+	NM_003144	SSR1	-	32255	4	749	8	1	1	0
chr6	peak_13900	7389590	+	NM_205864	CAGE1	-	63057	3	352	11	1	1	0
chr6	peak_13902	7541497	+	NM_004415	DSP	+	45078	1	372	24	X	0	0
chr6	peak_13903	7543056	+	NM_004415	DSP	+	45078	4	1187	24	1	0	0
chr6	peak_13904	7590256	+	NM_152551	SNRNP48	+	21770	1	175	9	X	0	0
chr6	peak_13905	7726127	+	NM_001718	BMP6	+	154952	1	883	7	X	0	0
chr6	peak_13906	7728569	+	NM_001718	BMP6	+	154952	4	1559	7	1	0	0
chr6	peak_13907	7910189	+	NM_001145549	TXNDC5	-	28829	3	121	10	1	1	0
chr6	peak_13908	7910859	+	NM_030810	TXNDC5	-	29566	3	188	10	1	1	0
chr6	peak_13909	7920188	+	NR_037616	BLOC1S5-TXNDC5	-	183166	4	144459	13	4	0	0
chr6	peak_13910	7996844	+	NR_037616	BLOC1S5-TXNDC5	-	183166	4	67803	13	4	0	0
chr6	peak_13911	8029757	+	NR_037616	BLOC1S5-TXNDC5	-	183166	4	34890	13	3	0	0
chr6	peak_13912	8064105	+	NR_037616	BLOC1S5-TXNDC5	-	183166	4	542	13	1	1	0
chr6	peak_13913	8102259	+	NM_001135650	EEF1E1	-	29237	4	569	4	1	1	0
chr6	peak_13914	8102386	+	NM_001135650	EEF1E1	-	29237	4	442	4	1	1	0
chr6	peak_13916	8435227	+	NR_109914	SLC35B3	-	22502	3	573	9	1	1	0
chr6	peak_13917	8590715	+	NR_038980	RP11-314C16.1	+	349824	4	154860	5	3	0	0
chr6	peak_13921	10404060	+	NM_001042425	TFAP2A	-	22883	4	15737	7	4	0	0
chr6	peak_13922	10412409	+	NM_001032280	TFAP2A	-	15693	3	198	7	1	1	0
chr6	peak_13925	10521398	+	NM_145649	GCNT2	+	108035	1	169	5	X	0	0
chr6	peak_13926	10556023	+	NM_001491	GCNT2	+	73654	3	75	3	1	1	0
chr6	peak_13927	10556131	+	NM_001491	GCNT2	+	73654	3	183	3	1	1	0
chr6	peak_13928	10694537	+	NR_026736	C6orf52	-	23381	4	493	6	1	1	0
chr6	peak_13930	10723036	+	NM_016462	TMEM14C	+	8216	1	111	6	X	0	0
chr6	peak_13931	10747591	+	NM_001286489	TMEM14B	+	12016	1	400	5	X	0	0
chr6	peak_13932	10801594	+	NM_001242957	MAK	-	75834	4	37194	15	8	0	0
chr6	peak_13933	10838081	+	NM_001242957	MAK	-	75834	4	707	15	1	1	0
chr6	peak_13934	10886904	+	NM_001040274	SYCP2L	+	87479	1	159	30	X	0	0
chr6	peak_13935	11043607	+	NM_017770	ELOVL2	-	63633	4	1017	8	1	0	0
chr6	peak_13936	11044053	+	NR_038964	ELOVL2-AS1	+	35388	3	63	5	1	1	0
chr6	peak_13937	11044377	+	NR_038964	ELOVL2-AS1	+	35388	4	387	5	1	1	0
chr6	peak_13938	11093770	+	NM_001135575	SMIM13	+	44705	1	495	2	X	0	0
chr6	peak_13940	11232261	+	NR_073131	NEDD9	-	199052	4	150320	10	3	0	0
chr6	peak_13941	11270592	+	NR_073131	NEDD9	-	199052	4	111989	10	3	0	0
chr6	peak_13942	11537484	+	NM_001100829	TMEM170B	+	45299	1	975	3	X	0	0
chr6	peak_13943	11771057	+	NM_032744	ADTRP	-	65394	4	8223	6	1	0	0
chr6	peak_13946	12013133	+	NM_002114	HIVEP1	+	152510	4	410	9	1	1	0
chr6	peak_13947	12013261	+	NM_002114	HIVEP1	+	152510	4	538	9	1	1	0
chr6	peak_13949	12290284	+	NM_001168319	EDN1	+	6900	1	244	5	X	0	0
chr6	peak_13951	13013910	+	NM_030948	PHACTR1	+	571040	4	296874	15	4	0	0
chr6	peak_13952	13248392	+	NM_030948	PHACTR1	+	571040	4	531356	15	10	0	0
chr6	peak_13953	13328365	+	NM_001143966	TBC1D7	-	23633	4	450	7	1	1	0
chr6	peak_13954	13395490	+	NM_018988	GFOD1	-	124284	4	92379	2	1	0	0
chr6	peak_13955	13486347	+	NM_001242628	GFOD1	-	122830	3	68	2	1	1	0
chr6	peak_13956	13487481	+	NM_018988	GFOD1	-	124284	3	388	2	1	1	0
chr6	peak_13957	13574395	+	NM_001193267	SIRT5	+	40631	1	365	9	X	0	0
chr6	peak_13958	13614893	+	NM_001193267	SIRT5	+	40631	3	40133	9	9	0	1
chr6	peak_13959	13710984	+	NM_005493	RANBP9	-	90068	4	812	14	1	1	0
chr6	peak_13960	13711645	+	NM_005493	RANBP9	-	90068	3	151	14	1	1	0
chr6	peak_13961	13813825	+	NM_001031713	MCUR1	-	28013	4	967	9	1	1	0
chr6	peak_13963	13924429	+	NM_001165034	RNF182	+	55565	1	247	3	X	0	0
chr6	peak_13964	14117683	+	NM_001251901	CD83	+	19663	4	197	5	1	1	0
chr6	peak_13969	15245439	+	NM_004973	JARID2	+	276069	1	766	18	X	0	0
chr6	peak_13970	15248712	+	NM_004973	JARID2	+	276069	4	2507	18	1	0	0
chr6	peak_13971	15327600	+	NM_004973	JARID2	+	276069	4	81395	18	1	0	0
chr6	peak_13972	15400712	+	NM_004973	JARID2	+	276069	4	154507	18	2	0	0
chr6	peak_13973	15400842	+	NM_004973	JARID2	+	276069	4	154637	18	2	0	0
chr6	peak_13974	15552174	+	NM_032122	DTNBP1	-	140259	4	111115	10	7	0	0
chr6	peak_13975	15662485	+	NM_032122	DTNBP1	-	140259	4	804	10	1	1	0
chr6	peak_13979	16128934	+	NM_013262	MYLIP	+	19163	1	382	7	X	0	0
chr6	peak_13980	16238532	+	NM_006877	GMPR	+	56971	1	278	9	X	0	0
chr6	peak_13981	16277392	+	NM_006877	GMPR	+	56971	4	38582	9	5	0	0
chr6	peak_13982	16286431	+	NM_006877	GMPR	+	56971	4	47621	9	7	0	0
chr6	peak_13983	16339382	+	NM_001128164	ATXN1	-	462380	4	422339	8	6	0	0
chr6	peak_13984	16681467	+	NM_001128164	ATXN1	-	462380	4	80254	8	2	0	0
chr6	peak_13985	16713305	+	NM_001128164	ATXN1	-	462380	4	48416	8	2	0	0
chr6	peak_13986	16760151	+	NM_001128164	ATXN1	-	462380	4	1570	8	1	0	0
chr6	peak_13987	16760935	+	NM_001128164	ATXN1	-	462380	4	786	8	1	1	0
chr6	peak_13988	16761724	+	NM_001128164	ATXN1	-	462380	1	3	8	X	0	0
chr6	peak_13998	17101923	+	NM_001190766	STMND1	+	29116	1	565	5	X	0	0
chr6	peak_14000	17281544	+	NM_001143942	RBM24	+	12292	1	264	4	X	0	0
chr6	peak_14001	17393576	+	NM_006366	CAP2	+	164289	1	159	13	X	0	0
chr6	peak_14002	17472818	+	NM_006366	CAP2	+	164289	4	79083	13	4	0	0
chr6	peak_14003	17600291	+	NM_016255	FAM8A1	+	11434	1	226	5	X	0	0
chr6	peak_14004	17706288	+	NM_005124	NUP153	-	91801	4	777	22	1	1	0
chr6	peak_14005	17815653	+	NM_001105568	KIF13A	-	228442	4	172201	38	17	0	0
chr6	peak_14006	17962687	+	NM_001105568	KIF13A	-	228442	4	25167	38	2	0	0
chr6	peak_14007	17987377	+	NM_001105568	KIF13A	-	228442	4	477	38	1	1	0
chr6	peak_14008	17987883	+	NM_001105568	KIF13A	-	228442	1	29	38	X	0	0
chr6	peak_14010	18155142	+	NM_000367	TPMT	-	26831	4	232	9	1	1	0
chr6	peak_14011	18155991	+	NM_153042	KDM1B	+	68467	4	373	18	1	1	0
chr6	peak_14012	18264317	+	NM_001134709	DEK	-	40401	4	482	10	1	1	0
chr6	peak_14014	18387281	+	NM_182757	RNF144B	+	81526	1	299	8	X	0	0
chr6	peak_14020	19837071	+	NM_001546	ID4	+	4832	1	529	3	X	0	0
chr6	peak_14023	20127083	+	NM_001080480	MBOAT1	-	112781	4	85612	13	6	0	0
chr6	peak_14024	20127649	+	NM_001080480	MBOAT1	-	112781	4	85046	13	6	0	0
chr6	peak_14025	20212231	+	NM_001080480	MBOAT1	-	112781	4	464	13	1	1	0
chr6	peak_14026	20401643	+	NM_001949	E2F3	+	91810	1	493	7	X	0	0
chr6	peak_14027	20403381	+	NM_001949	E2F3	+	91810	4	1245	7	1	0	0
chr6	peak_14028	20534604	+	NM_017774	CDKAL1	+	697948	1	83	16	X	0	0
chr6	peak_14029	20811396	+	NM_017774	CDKAL1	+	697948	4	276709	16	8	0	0
chr6	peak_14039	21593747	+	NM_003107	SOX4	+	4879	1	224	1	X	0	0
chr6	peak_14041	21954100	+	NR_015410	CASC15	+	527943	4	287426	12	5	0	0
chr6	peak_14047	24126161	+	NM_080723	NRSN1	+	21345	1	252	4	X	0	0
chr6	peak_14048	24283537	+	NM_001195610	DCDC2	-	211539	4	99983	11	7	0	0
chr6	peak_14049	24359904	+	NM_001195610	DCDC2	-	211539	4	23616	11	1	0	0
chr6	peak_14051	24403022	+	NM_001286266	MRS2	+	23288	1	113	9	X	0	0
chr6	peak_14052	24494920	+	NM_170740	ALDH5A1	+	42240	1	276	11	X	0	0
chr6	peak_14053	24521243	+	NM_170740	ALDH5A1	+	42240	4	26047	11	7	0	0
chr6	peak_14054	24645896	+	NM_001168376	KIAA0319	-	101919	3	353	20	1	1	0
chr6	peak_14055	24646579	+	NM_014809	KIAA0319	-	102053	1	196	21	X	0	0
chr6	peak_14056	24666572	+	NM_016614	TDP2	-	16912	4	543	7	2	1	0
chr6	peak_14059	24774952	+	NM_001251989	GMNN	+	11168	1	206	7	X	0	0
chr6	peak_14060	24911219	+	NM_014722	FAM65B	-	106891	3	179	23	1	1	0
chr6	peak_14063	25279045	+	NM_017640	LRRC16A	+	341104	1	610	37	X	0	0
chr6	peak_14064	25279935	+	NM_017640	LRRC16A	+	341104	3	280	37	1	1	0
chr6	peak_14065	25450103	+	NM_017640	LRRC16A	+	341104	4	170448	37	5	0	0
chr6	peak_14066	25490318	+	NM_017640	LRRC16A	+	341104	4	210663	37	13	0	0
chr6	peak_14067	25556813	+	NM_017640	LRRC16A	+	341104	4	277158	37	28	0	0
chr6	peak_14068	25652332	+	NM_006998	SCGN	+	49581	1	96	11	X	0	0
chr6	peak_14069	25774760	+	NM_005495	SLC17A4	+	26478	4	19834	12	8	0	0
chr6	peak_14070	25962616	+	NM_006355	TRIM38	+	24642	1	300	8	X	0	0
chr6	peak_14071	25962894	+	NM_006355	TRIM38	+	24642	1	22	8	X	0	0
chr6	peak_14074	26017644	+	NM_005325	HIST1H1A	-	782	3	396	1	1	1	1
chr6	peak_14075	26020935	+	NM_003529	HIST1H3A	+	470	3	218	1	1	1	1
chr6	peak_14076	26021617	+	NM_003538	HIST1H4A	+	373	1	289	1	X	0	0
chr6	peak_14077	26026550	+	NM_003544	HIST1H4B	-	358	2	573	1	X	0	0
chr6	peak_14078	26027268	+	NM_003544	HIST1H4B	-	358	3	212	1	1	1	1
chr6	peak_14079	26032033	+	NM_003537	HIST1H3B	-	473	3	255	1	1	1	1
chr6	peak_14080	26033572	+	NM_003513	HIST1H2AB	-	478	3	224	1	1	1	1
chr6	peak_14081	26055636	+	NM_005319	HIST1H1C	-	733	2	331	1	X	0	0
chr6	peak_14082	26056050	+	NM_005319	HIST1H1C	-	733	3	649	1	1	1	1
chr6	peak_14083	26056309	+	NM_005319	HIST1H1C	-	733	3	390	1	1	1	1
chr6	peak_14084	26103912	+	NM_003542	HIST1H4C	+	391	1	263	1	X	0	0
chr6	peak_14085	26123272	+	NM_003526	HIST1H2BC	-	439	2	422	1	X	0	0
chr6	peak_14086	26123909	+	NM_003526	HIST1H2BC	-	439	3	223	1	1	1	1
chr6	peak_14087	26156424	+	NM_005321	HIST1H1E	+	786	1	134	1	X	0	0
chr6	peak_14088	26158397	+	NM_138720	HIST1H2BD	+	13229	3	49	2	1	1	0
chr6	peak_14089	26172024	+	NM_138720	HIST1H2BD	+	13229	2	448	2	X	0	0
chr6	peak_14090	26172505	+	NM_138720	HIST1H2BD	+	13229	2	929	2	X	0	0
chr6	peak_14091	26188990	+	NM_003539	HIST1H4D	-	368	3	314	1	1	1	1
chr6	peak_14092	26197395	+	NM_003530	HIST1H3D	-	2511	3	2126	2	2	0	1
chr6	peak_14093	26199263	+	NM_003530	HIST1H3D	-	2511	3	258	2	1	1	0
chr6	peak_14094	26204628	+	NM_003545	HIST1H4E	+	378	1	244	1	X	0	0
chr6	peak_14095	26216639	+	NM_003518	HIST1H2BG	-	446	3	233	1	1	1	1
chr6	peak_14096	26216916	+	NM_003518	HIST1H2BG	-	446	1	44	1	X	0	0
chr6	peak_14097	26217243	+	NM_021052	HIST1H2AE	+	565	3	96	1	1	1	1
chr6	peak_14100	26250428	+	NM_021018	HIST1H3F	-	467	3	407	1	1	1	1
chr6	peak_14101	26250497	+	NM_021018	HIST1H3F	-	467	3	338	1	1	1	1
chr6	peak_14102	26285420	+	NM_003543	HIST1H4H	-	375	3	307	1	1	1	1
chr6	peak_14106	26365562	+	NM_001197249	BTN3A2	+	13163	3	176	10	1	1	0
chr6	peak_14107	26383260	+	NM_001197238	BTN2A2	+	11778	1	63	8	X	0	0
chr6	peak_14108	26383479	+	NM_001197238	BTN2A2	+	11778	3	156	8	1	1	0
chr6	peak_14109	26402406	+	NM_001145008	BTN3A1	+	12981	1	58	10	X	0	0
chr6	peak_14110	26421511	+	NR_027795	BTN2A3P	+	9199	1	107	7	X	0	0
chr6	peak_14111	26440846	+	NM_197974	BTN3A3	+	12945	3	147	10	1	1	0
chr6	peak_14112	26458029	+	NM_001197234	BTN2A1	+	18719	1	102	8	X	0	0
chr6	peak_14113	26474399	+	NM_001197234	BTN2A1	+	18719	4	16268	8	7	0	0
chr6	peak_14115	26521910	+	NR_026790	HCG11	+	5680	1	23	1	X	0	0
chr6	peak_14118	26538221	+	NM_006353	HMGN4	+	8594	1	350	2	X	0	0
chr6	peak_14119	26538430	+	NM_006353	HMGN4	+	8594	1	141	2	X	0	0
chr6	peak_14123	26596936	+	NM_013375	ABT1	+	3108	1	234	3	X	0	0
chr6	peak_14124	26597311	+	NM_013375	ABT1	+	3108	3	141	3	1	1	0
chr6	peak_14125	26659849	+	NM_024639	ZNF322	-	25371	3	131	4	1	1	0
chr6	peak_14127	26923910	+	NR_003504	GUSBP2	-	85069	4	423	9	1	1	0
chr6	peak_14128	26987608	+	NR_026776	LOC100270746	-	942	3	477	1	1	1	1
chr6	peak_14131	27100365	+	NM_021058	HIST1H2BJ	-	482	3	210	1	1	1	1
chr6	peak_14132	27114550	+	NM_080593	HIST1H2BK	-	8567	3	87	2	1	1	0
chr6	peak_14139	27218850	+	NM_005865	PRSS16	+	8899	3	3349	12	6	0	0
chr6	peak_14144	27342307	+	NR_024553	ZNF204P	-	17553	4	846	5	1	1	0
chr6	peak_14145	27356371	+	NM_001076781	ZNF391	+	12705	1	152	3	X	0	0
chr6	peak_14146	27440158	+	NM_007149	ZNF184	-	22378	3	739	6	2	1	0
chr6	peak_14165	27661864	+	NR_038293	LINC01012	+	16189	3	51	3	1	1	0
chr6	peak_14166	27662064	+	NR_038293	LINC01012	+	16189	3	251	3	1	1	0
chr6	peak_14171	27775338	+	NM_003519	HIST1H2BL	-	454	3	371	1	1	1	1
chr6	peak_14172	27775863	+	NM_003509	HIST1H2AI	+	470	1	113	1	X	0	0
chr6	peak_14173	27777748	+	NM_003536	HIST1H3H	+	474	1	93	1	X	0	0
chr6	peak_14174	27805918	+	NM_003510	HIST1H2AK	-	461	3	199	1	1	1	1
chr6	peak_14175	27832971	+	NM_003511	HIST1H2AL	+	471	1	135	1	X	0	0
chr6	peak_14176	27839826	+	NM_003533	HIST1H3I	-	478	3	273	1	1	1	1
chr6	peak_14177	27860650	+	NM_003514	HIST1H2AM	-	488	3	313	1	1	1	1
chr6	peak_14178	27862169	+	NM_003527	HIST1H2BO	+	468	2	500	1	X	0	0
chr6	peak_14182	28048501	+	NM_003447	ZNF165	+	8860	3	20	4	1	1	0
chr6	peak_14184	28092252	+	NR_103455	ZSCAN16-AS1	-	15523	4	12842	3	2	0	0
chr6	peak_14185	28092583	+	NM_025231	ZSCAN16	+	5471	4	197	4	1	1	0
chr6	peak_14186	28104454	+	NR_103455	ZSCAN16-AS1	-	15523	4	640	3	1	1	0
chr6	peak_14187	28109267	+	NM_001278122	ZKSCAN8	+	17564	1	420	6	X	0	0
chr6	peak_14188	28129207	+	NR_103448	ZNF192P1	+	7836	1	331	5	X	0	0
chr6	peak_14192	28186434	+	NR_002936	TOB2P1	-	3593	3	273	1	1	1	0
chr6	peak_14193	28192918	+	NM_006299	ZSCAN9	+	8237	1	110	4	X	0	0
chr6	peak_14194	28219532	+	NM_019110	ZKSCAN4	-	7514	3	470	5	1	1	0
chr6	peak_14195	28219950	+	NM_019110	ZKSCAN4	-	7514	3	52	5	1	1	0
chr6	peak_14196	28234774	+	NM_152736	ZSCAN26	+	11214	1	13	4	X	0	0
chr6	peak_14197	28249129	+	NM_001184743	PGBD1	+	21014	1	184	7	X	0	0
chr6	peak_14199	28303206	+	NM_001243244	ZSCAN31	-	11639	4	946	3	1	1	0
chr6	peak_14200	28317635	+	NM_024493	ZKSCAN3	+	19265	1	55	6	X	0	0
chr6	peak_14201	28323977	+	NM_024493	ZKSCAN3	+	19265	4	6287	6	1	0	0
chr6	peak_14202	28367206	+	NR_028077	ZSCAN12	-	20948	4	338	6	1	1	0
chr6	peak_14203	28411127	+	NM_001012455	ZSCAN23	-	10849	4	152	4	1	1	0
chr6	peak_14208	28554984	+	NM_052923	SCAND3	-	15707	3	128	4	1	1	0
chr6	peak_14226	28831679	+	NR_033379	LOC401242	-	4054	1	225	2	X	0	0
chr6	peak_14229	28863954	+	NR_104117	HCG14	+	792	1	352	2	X	0	0
chr6	peak_14230	28864396	+	NR_104117	HCG14	+	792	3	90	2	1	1	1
chr6	peak_14231	28864526	+	NR_104117	HCG14	+	792	4	220	2	1	1	1
chr6	peak_14232	28891295	+	NM_006510	TRIM27	-	20991	3	473	8	1	1	0
chr6	peak_14236	28911388	+	NR_103538	C6orf100	+	756	1	172	1	X	0	0
chr6	peak_14242	29595724	+	NM_021903	GABBR1	-	26002	3	281	18	1	1	0
chr6	peak_14243	29600263	+	NM_021904	GABBR1	-	30959	4	699	22	1	1	0
chr6	peak_14244	29600585	+	NM_021904	GABBR1	-	30959	4	377	22	1	1	0
chr6	peak_14247	29690829	+	NM_001098479	HLA-F	+	3958	1	287	7	X	0	0
chr6	peak_14248	29716759	+	NR_026972	HLA-F-AS1	-	22450	3	67	6	1	1	0
chr6	peak_14249	29717035	+	NR_026972	HLA-F-AS1	-	22450	1	209	6	X	0	0
chr6	peak_14251	29909937	+	NM_002116	HLA-A	+	3416	1	309	8	X	0	0
chr6	peak_14253	29944390	+	NR_028032	HCG9	+	3287	4	1499	3	1	0	0
chr6	peak_14254	30028807	+	NR_026751	ZNRD1-AS1	-	60175	4	154	6	1	1	0
chr6	peak_14255	30034536	+	NM_021959	PPP1R11	+	3178	1	395	3	X	0	0
chr6	peak_14256	30069764	+	NM_007028	TRIM31	-	10195	2	909	9	X	0	0
chr6	peak_14257	30070966	+	NM_007028	TRIM31	-	10195	3	9901	9	9	0	1
chr6	peak_14258	30122522	+	NM_006778	TRIM10	-	8990	4	6189	7	6	0	0
chr6	peak_14259	30139746	+	NM_033229	TRIM15	+	9492	3	8764	7	7	0	1
chr6	peak_14260	30180880	+	NM_001242783	TRIM26	-	29041	4	391	9	1	1	0
chr6	peak_14261	30181971	+	NM_001242783	TRIM26	-	29041	1	700	9	X	0	0
chr6	peak_14262	30226973	+	NR_052012	HCG17	-	92097	4	66938	5	1	0	0
chr6	peak_14263	30294134	+	NR_024053	HCG18	-	39761	3	799	4	1	1	0
chr6	peak_14264	30312778	+	NM_001199119	TRIM39-RPP21	+	17549	4	15691	10	6	0	0
chr6	peak_14270	30457031	+	NM_005516	HLA-E	+	4801	1	151	8	X	0	0
chr6	peak_14271	30457829	+	NM_005516	HLA-E	+	4801	4	647	8	2	1	0
chr6	peak_14273	30509527	+	NM_005275	GNL1	-	16218	3	15844	12	12	0	1
chr6	peak_14274	30523972	+	NM_005275	GNL1	-	16218	3	1399	12	1	0	0
chr6	peak_14275	30524974	+	NM_025263	PRR3	+	7989	3	489	4	1	1	0
chr6	peak_14276	30538956	+	NM_001025091	ABCF1	+	20141	1	213	25	X	0	0
chr6	peak_14277	30584946	+	NR_072994	PPP1R10	-	16909	4	138	20	1	1	0
chr6	peak_14278	30594385	+	NM_024909	ATAT1	+	17837	1	227	11	X	0	0
chr6	peak_14279	30614631	+	NM_001161376	C6orf136	+	6173	1	184	6	X	0	0
chr6	peak_14280	30615393	+	NM_001161376	C6orf136	+	6173	3	578	6	1	1	0
chr6	peak_14281	30640705	+	NM_003587	DHX16	-	19936	3	125	20	1	1	0
chr6	peak_14282	30658467	+	NR_073072	NRM	-	2678	3	33	3	1	1	0
chr6	peak_14283	30684961	+	NM_014641	MDC1	-	17876	4	497	15	1	1	0
chr6	peak_14284	30687897	+	NM_178014	TUBB	+	5040	1	259	4	X	0	0
chr6	peak_14285	30689134	+	NM_178014	TUBB	+	5040	4	978	4	1	1	0
chr6	peak_14286	30710223	+	NM_005803	FLOT1	-	14944	4	230	13	1	1	0
chr6	peak_14287	30712058	+	NM_003897	IER3	-	1353	4	269	2	1	1	0
chr6	peak_14290	30851914	+	NM_001954	DDR1	+	16074	3	54	19	1	1	0
chr6	peak_14291	30875568	+	NM_001517	GTF2H4	+	5905	1	408	14	X	0	0
chr6	peak_14292	30881841	+	NM_001517	GTF2H4	+	5905	3	5865	14	14	0	1
chr6	peak_14293	30910405	+	NM_080870	DPCR1	+	13223	4	1629	3	1	0	0
chr6	peak_14294	31125829	+	NM_019052	CCHCR1	-	15801	4	186	18	1	1	0
chr6	peak_14295	31164842	+	NR_026791	HCG27	+	6210	1	694	2	X	0	0
chr6	peak_14296	31165428	+	NR_026791	HCG27	+	6210	1	108	2	X	0	0
chr6	peak_14297	31239381	+	NM_002117	HLA-C	-	3389	3	532	8	2	1	0
chr6	peak_14298	31324556	+	NM_005514	HLA-B	-	3342	3	433	8	2	1	0
chr6	peak_14300	31371091	+	NM_001289152	MICA	+	15533	4	3531	6	1	0	0
chr6	peak_14301	31430724	+	NR_040662	HCP5	+	2631	1	232	2	X	0	0
chr6	peak_14302	31461677	+	NM_001289160	MICB	+	16245	1	980	6	X	0	0
chr6	peak_14303	31461988	+	NM_001289160	MICB	+	16245	1	669	6	X	0	0
chr6	peak_14304	31509344	+	NR_037853	ATP6V1G2-DDX39B	-	16631	4	5281	13	3	0	0
chr6	peak_14305	31509706	+	NR_037853	ATP6V1G2-DDX39B	-	16631	4	4919	13	3	0	0
chr6	peak_14306	31510023	+	NM_080598	DDX39B	-	12258	3	229	11	1	1	0
chr6	peak_14307	31514454	+	NR_037853	ATP6V1G2-DDX39B	-	16631	3	171	13	1	1	0
chr6	peak_14308	31515221	+	NM_001144962	NFKBIL1	+	11980	4	594	4	1	1	0
chr6	peak_14309	31548637	+	NM_002341	LTB	-	1868	3	1565	4	4	0	1
chr6	peak_14310	31587740	+	NM_004638	PRRC2A	+	17106	1	709	31	X	0	0
chr6	peak_14311	31619827	+	NM_080703	BAG6	-	13674	4	650	25	1	1	0
chr6	peak_14312	31633368	+	NM_001199239	GPANK1	-	4635	3	271	4	1	1	0
chr6	peak_14313	31670897	+	NM_021160	ABHD16A	-	16413	4	240	20	1	1	0
chr6	peak_14314	31697203	+	NM_013974	DDAH2	-	3224	4	836	7	1	1	0
chr6	peak_14315	31707392	+	NM_172165	MSH5	+	22732	1	332	25	X	0	0
chr6	peak_14316	31744812	+	NM_025258	VWA7	-	11739	4	296	17	1	1	0
chr6	peak_14317	31763156	+	NM_006295	VARS	-	18417	4	556	30	1	1	0
chr6	peak_14318	31774432	+	NM_021177	LSM2	-	9594	4	329	5	1	1	0
chr6	peak_14319	31782068	+	NM_005527	HSPA1L	-	5441	4	767	2	1	1	0
chr6	peak_14320	31782360	+	NM_005527	HSPA1L	-	5441	4	475	2	1	1	0
chr6	peak_14321	31794984	+	NM_005346	HSPA1B	+	2521	1	527	1	X	0	0
chr6	peak_14322	31802275	+	NM_001287484	C6orf48	+	4853	1	416	4	X	0	0
chr6	peak_14323	31802559	+	NM_001287484	C6orf48	+	4853	1	132	4	X	0	0
chr6	peak_14324	31830444	+	NM_000434	NEU1	-	3882	3	265	6	1	1	0
chr6	peak_14325	31864954	+	NM_001289413	EHMT2	-	17449	3	29	26	1	1	0
chr6	peak_14326	31865350	+	NM_025256	EHMT2	-	17950	4	134	27	1	1	0
chr6	peak_14327	31869713	+	NM_181842	ZBTB12	-	2377	3	56	2	1	1	0
chr6	peak_14328	31926539	+	NM_002904	NELFE	-	7002	4	325	11	1	1	0
chr6	peak_14329	31939673	+	NR_026717	STK19	+	10273	3	722	8	2	1	0
chr6	peak_14330	32055459	+	NM_019105	TNXB	-	68221	4	21692	44	6	0	0
chr6	peak_14331	32076176	+	NM_019105	TNXB	-	68221	4	975	44	1	1	0
chr6	peak_14332	32095988	+	NM_004381	ATF6B	-	12974	3	29	18	1	1	0
chr6	peak_14333	32097875	+	NM_022110	FKBPL	-	1585	3	192	2	1	1	0
chr6	peak_14334	32121196	+	NR_037169	LOC100507547	-	1565	3	946	3	3	1	1
chr6	peak_14335	32143758	+	NM_006411	AGPAT1	-	7935	3	158	7	1	1	0
chr6	peak_14336	32145475	+	NM_032741	AGPAT1	-	9907	4	413	7	1	1	0
chr6	peak_14337	32157861	+	NM_002586	PBX2	-	5455	3	102	9	1	1	0
chr6	peak_14338	32163261	+	NM_022107	GPSM3	-	4759	3	39	8	1	1	0
chr6	peak_14343	32634387	+	NM_002123	HLA-DQB1	-	7227	3	79	5	1	1	0
chr6	peak_14344	32806010	+	NM_018833	TAP2	-	16939	3	537	12	2	1	0
chr6	peak_14345	32812346	+	NM_004159	PSMB8	-	4220	3	366	6	1	1	0
chr6	peak_14346	32821355	+	NM_000593	TAP1	-	8764	3	393	11	1	1	0
chr6	peak_14347	32821678	+	NM_000593	TAP1	-	8764	3	70	11	1	1	0
chr6	peak_14348	32861836	+	NR_037178	LOC100294145	+	9584	1	116	2	X	0	0
chr6	peak_14349	32862331	+	NR_037178	LOC100294145	+	9584	3	379	2	1	1	0
chr6	peak_14350	32908729	+	NM_002118	HLA-DMB	-	6443	3	118	6	1	1	0
chr6	peak_14351	32936321	+	NM_005104	BRD2	+	12847	1	115	13	X	0	0
chr6	peak_14352	32939572	+	NM_005104	BRD2	+	12847	3	3136	13	2	0	0
chr6	peak_14353	32977210	+	NM_002119	HLA-DOA	-	5431	4	179	5	1	1	0
chr6	peak_14355	33168340	+	NM_021976	RXRB	-	7113	3	133	10	1	1	0
chr6	peak_14356	33172307	+	NM_014234	HSD17B8	+	2196	1	106	9	X	0	0
chr6	peak_14358	33216904	+	NR_044997	HCG25	+	5356	1	408	5	X	0	0
chr6	peak_14359	33239667	+	NM_022553	VPS52	-	21695	3	75	20	1	1	0
chr6	peak_14360	33244846	+	NM_003782	B3GALT4	+	1687	1	70	1	X	0	0
chr6	peak_14361	33267136	+	NM_004761	RGL2	-	7736	3	29	18	1	1	0
chr6	peak_14362	33285469	+	NM_005453	ZBTB22	-	3332	3	43	2	1	1	0
chr6	peak_14363	33290645	+	NM_001141970	DAXX	-	4460	3	148	8	1	1	0
chr6	peak_14364	33359036	+	NM_002263	KIFC1	+	18388	1	276	11	X	0	0
chr6	peak_14365	33377837	+	NM_002636	PHF1	+	5459	1	935	14	X	0	0
chr6	peak_14366	33378827	+	NM_002636	PHF1	+	5459	3	55	14	1	1	0
chr6	peak_14367	33385699	+	NM_015921	CUTA	-	1748	3	366	5	1	1	0
chr6	peak_14368	33393587	+	NM_006772	SYNGAP1	+	33621	3	5741	19	3	0	0
chr6	peak_14369	33422012	+	NM_152735	ZBTB9	+	2966	1	343	2	X	0	0
chr6	peak_14371	33547957	+	NM_001188	BAK1	-	7749	3	113	6	1	1	0
chr6	peak_14372	33601387	+	NM_002224	ITPR3	+	75194	4	12232	58	1	0	0
chr6	peak_14373	33679196	+	NM_032340	UQCC2	-	14992	4	332	4	1	1	0
chr6	peak_14374	33739295	+	NM_181336	LEMD2	-	17918	3	17611	9	9	0	1
chr6	peak_14375	33756595	+	NM_181336	LEMD2	-	17918	3	311	9	1	1	0
chr6	peak_14378	34216649	+	NM_001287397	C6orf1	-	2730	3	236	4	1	1	0
chr6	peak_14379	34360008	+	NM_001202470	RPS10-NUDT3	-	138931	4	33894	9	5	0	0
chr6	peak_14380	34393791	+	NM_001203245	RPS10	-	8589	3	27	6	1	1	0
chr6	peak_14381	34494974	+	NM_020804	PACSIN1	+	69164	4	61137	10	2	0	0
chr6	peak_14382	34664350	+	NM_022758	C6orf106	-	109572	3	277	4	1	1	0
chr6	peak_14383	34725056	+	NR_029472	SNRPC	+	16765	3	186	5	1	1	0
chr6	peak_14384	34759676	+	NM_017754	UHRF1BP1	+	85499	1	117	21	X	0	0
chr6	peak_14385	34855637	+	NM_005643	TAF11	-	10295	3	211	5	1	1	0
chr6	peak_14386	34856812	+	NM_015245	ANKS1A	+	202154	1	225	24	X	0	0
chr6	peak_14388	35226822	+	NM_003427	ZNF76	+	36252	1	687	14	X	0	0
chr6	peak_14389	35285904	+	NM_022047	DEF6	+	23955	4	20310	11	6	0	0
chr6	peak_14391	35310035	+	NM_001171819	PPARD	+	85635	1	299	7	X	0	0
chr6	peak_14392	35419854	+	NM_021922	FANCE	+	14745	1	283	10	X	0	0
chr6	peak_14393	35420342	+	NM_021922	FANCE	+	14745	3	205	10	1	1	0
chr6	peak_14394	35435998	+	NM_007104	RPL10A	+	2382	1	179	6	X	0	0
chr6	peak_14396	35656296	+	NM_001145775	FKBP5	-	155000	4	40064	12	2	0	0
chr6	peak_14397	35699194	+	NR_027117	RP3-510O8.4	-	10187	4	5530	10	6	0	0
chr6	peak_14398	35699485	+	NR_027117	RP3-510O8.4	-	10187	4	5239	10	5	0	0
chr6	peak_14399	35772782	+	NM_182548	LHFPL5	+	18783	1	288	4	X	0	0
chr6	peak_14400	35888366	+	NR_034069	SRPK1	-	88148	4	591	16	1	1	0
chr6	peak_14401	35995179	+	NM_001315	MAPK14	+	83561	1	274	12	X	0	0
chr6	peak_14402	36164103	+	NM_015695	BRPF3	+	36019	1	446	13	X	0	0
chr6	peak_14403	36328366	+	NM_001207035	ETV7	-	33581	4	27211	8	7	0	0
chr6	peak_14404	36390948	+	NM_152990	PXT1	-	52339	4	19718	5	3	0	0
chr6	peak_14405	36410609	+	NM_001286580	KCTD20	+	48378	3	66	7	1	1	0
chr6	peak_14406	36514870	+	NM_007271	STK38	-	53580	4	377	14	1	1	0
chr6	peak_14407	36561841	+	NM_003017	SRSF3	+	10156	1	248	6	X	0	0
chr6	peak_14410	36646291	+	NM_001220777	CDKN1A	+	10881	4	2055	3	1	0	0
chr6	peak_14411	36807715	+	NM_020939	CPNE5	-	98667	1	495	21	X	0	0
chr6	peak_14412	36842248	+	NM_016059	PPIL1	-	20196	4	552	4	1	1	0
chr6	peak_14413	36853480	+	NM_001286636	C6orf89	+	57096	4	13835	10	3	0	0
chr6	peak_14414	36953676	+	NM_001271641	MTCH1	-	18418	3	651	12	1	1	0
chr6	peak_14416	37137293	+	NM_001243186	PIM1	+	5284	1	628	6	X	0	0
chr6	peak_14417	37189913	+	NM_001286401	TMEM217	-	45979	4	36018	3	1	0	0
chr6	peak_14418	37225324	+	NM_001286401	TMEM217	-	45979	4	607	3	1	1	0
chr6	peak_14419	37225762	+	NM_001286401	TMEM217	-	45979	3	169	3	1	1	0
chr6	peak_14420	37321594	+	NM_003958	RNF8	+	40768	1	153	8	X	0	0
chr6	peak_14421	37322349	+	NM_003958	RNF8	+	40768	4	602	8	1	1	0
chr6	peak_14422	37400814	+	NM_015050	CMTR1	+	48379	1	92	24	X	0	0
chr6	peak_14423	37427967	+	NM_015050	CMTR1	+	48379	4	27061	24	10	0	0
chr6	peak_14424	37467380	+	NM_138493	CCDC167	-	17005	4	320	4	1	1	0
chr6	peak_14428	37786729	+	NM_021943	ZFAND3	+	335094	1	577	6	X	0	0
chr6	peak_14429	38607407	+	NM_052893	BTBD9	-	471699	4	517	12	1	1	0
chr6	peak_14430	38670505	+	NM_006708	GLO1	-	27252	4	447	6	1	1	0
chr6	peak_14431	38942471	+	NM_001206927	DNAH8	+	315459	4	259355	93	85	0	0
chr6	peak_14432	38997346	+	NM_001206927	DNAH8	+	315459	4	314230	93	92	0	0
chr6	peak_14433	39027468	+	NM_002062	GLP1R	+	38965	4	10912	13	3	0	0
chr6	peak_14434	39082359	+	NM_018322	SAYSD1	-	11027	4	506	2	1	1	0
chr6	peak_14435	39197031	+	NM_003740	KCNK5	-	40506	3	220	5	1	1	0
chr6	peak_14436	39329897	+	NM_145027	KIF6	-	390307	4	363284	23	17	0	0
chr6	peak_14437	39692713	+	NM_145027	KIF6	-	390307	4	468	23	1	1	0
chr6	peak_14438	39760064	+	NM_001201427	DAAM2	+	112496	1	94	25	X	0	0
chr6	peak_14439	39901971	+	NM_001075098	MOCS1	-	30258	4	319	11	1	1	0
chr6	peak_14441	40555221	+	NM_020737	LRFN2	-	195755	1	95	3	X	0	0
chr6	peak_14442	40995891	+	NM_173561	UNC5CL	-	12300	3	11047	9	9	0	0
chr6	peak_14443	41039924	+	NM_145063	OARD1	-	5659	4	264	6	1	1	0
chr6	peak_14444	41041348	+	NM_021705	NFYA	+	29441	4	642	9	1	1	0
chr6	peak_14445	41246813	+	NM_001242590	TREM1	-	11460	4	7644	3	2	0	0
chr6	peak_14448	41513715	+	NM_001012427	FOXP4	+	55960	1	448	17	X	0	0
chr6	peak_14450	41651377	+	NM_007162	TFEB	-	51084	2	338	10	X	0	0
chr6	peak_14451	41701971	+	NM_001167827	TFEB	-	52283	4	2026	9	1	0	0
chr6	peak_14452	41703302	+	NM_001167827	TFEB	-	52283	4	695	9	1	1	0
chr6	peak_14454	41747463	+	NM_006653	FRS3	-	9731	4	180	7	1	1	0
chr6	peak_14455	41754197	+	NM_013397	PRICKLE4	+	6612	4	5698	8	7	0	1
chr6	peak_14456	41755026	+	NM_013397	PRICKLE4	+	6612	3	6527	8	8	0	1
chr6	peak_14457	41862769	+	NM_018561	USP49	-	97718	4	330	7	1	1	0
chr6	peak_14458	41888747	+	NM_004275	MED20	-	15787	3	130	4	1	1	0
chr6	peak_14459	41909216	+	NM_001760	CCND3	-	6917	3	370	5	1	1	0
chr6	peak_14460	41909476	+	NM_001760	CCND3	-	6917	3	110	5	1	1	0
chr6	peak_14461	42018157	+	NM_138572	TAF8	+	30395	1	93	9	X	0	0
chr6	peak_14462	42134229	+	NM_000409	GUCA1A	+	24652	4	11086	6	2	0	0
chr6	peak_14463	42185470	+	NM_018141	MRPS10	-	11096	4	163	7	1	1	0
chr6	peak_14464	42228449	+	NM_033502	TRERF1	-	227116	4	191334	18	8	0	0
chr6	peak_14465	42419988	+	NM_033502	TRERF1	-	227116	1	205	18	X	0	0
chr6	peak_14466	42420590	+	NM_033502	TRERF1	-	227116	1	807	18	X	0	0
chr6	peak_14468	42531452	+	NM_015255	UBR2	+	129485	1	307	47	X	0	0
chr6	peak_14469	42694970	+	NR_037141	ATP6V0CP3	+	620	1	343	1	X	0	0
chr6	peak_14470	42713778	+	NM_003192	TBCC	-	1652	3	106	1	1	1	0
chr6	peak_14476	42847511	+	NM_198486	RPL7L1	+	7062	1	159	6	X	0	0
chr6	peak_14477	42858151	+	NM_001008739	C6orf226	-	553	3	403	1	1	1	1
chr6	peak_14478	42858536	+	NM_001008739	C6orf226	-	553	3	18	1	1	1	1
chr6	peak_14479	42896792	+	NM_006586	CNPY3	+	10150	1	67	6	X	0	0
chr6	peak_14480	42946809	+	NM_000287	PEX6	-	15372	3	172	17	1	1	0
chr6	peak_14481	42951990	+	NM_180976	PPP2R5D	+	27848	1	246	16	X	0	0
chr6	peak_14482	42981581	+	NM_014623	MEA1	-	1653	3	37	4	1	1	0
chr6	peak_14483	42989240	+	NM_033112	RRP36	+	7954	1	144	7	X	0	0
chr6	peak_14484	43021421	+	NM_014780	CUL7	-	16330	3	262	26	1	1	0
chr6	peak_14485	43027025	+	NM_015950	MRPL2	-	5477	3	217	7	1	1	0
chr6	peak_14486	43043813	+	NM_152882	PTK7	+	85454	1	192	19	X	0	0
chr6	peak_14487	43111260	+	NM_152882	PTK7	+	85454	3	67255	19	13	0	0
chr6	peak_14488	43138750	+	NM_003131	SRF	+	10326	1	169	7	X	0	0
chr6	peak_14489	43142341	+	NM_003131	SRF	+	10326	4	3422	7	2	0	0
chr6	peak_14490	43197069	+	NM_006443	DNPH1	-	3846	3	142	4	1	1	0
chr6	peak_14491	43214928	+	NM_032538	TTBK1	+	44777	4	3707	15	2	0	0
chr6	peak_14492	43337004	+	NM_014345	ZNF318	-	33375	3	177	10	1	1	0
chr6	peak_14493	43395168	+	NM_001198934	ABCC10	+	22873	1	123	22	X	0	0
chr6	peak_14494	43422527	+	NM_206539	DLK2	-	6282	3	1843	6	2	0	0
chr6	peak_14495	43445105	+	NM_001146020	TJAP1	+	29035	1	155	9	X	0	0
chr6	peak_14496	43477934	+	NM_001012974	LRRC73	-	3380	3	147	6	1	1	0
chr6	peak_14497	43484474	+	NM_015388	YIPF3	-	5165	3	254	9	1	1	0
chr6	peak_14498	43543431	+	NM_020750	XPO5	-	53746	4	381	32	1	1	0
chr6	peak_14499	43596878	+	NM_019096	GTPBP2	-	8767	3	105	12	1	1	0
chr6	peak_14500	43603485	+	NM_001003690	MAD2L1BP	+	11411	4	6207	4	2	0	0
chr6	peak_14501	43612645	+	NM_152732	RSPH9	+	25983	1	121	5	X	0	0
chr6	peak_14502	43655367	+	NM_001193343	MRPS18A	-	16617	4	182	5	1	1	0
chr6	peak_14504	43737335	+	NM_001171630	VEGFA	+	16279	1	610	5	X	0	0
chr6	peak_14505	43970451	+	NM_153246	C6orf223	+	5359	3	2115	4	4	0	0
chr6	peak_14507	44094698	+	NM_032111	MRPL14	-	13820	4	493	3	1	1	0
chr6	peak_14508	44119644	+	NM_018426	TMEM63B	+	27882	3	24269	24	19	0	0
chr6	peak_14509	44140492	+	NM_007058	CAPN11	+	25593	4	13945	23	5	0	0
chr6	peak_14510	44191160	+	NM_004955	SLC29A1	+	14648	4	3919	13	1	0	0
chr6	peak_14512	44213826	+	NM_001271970	HSP90AB1	+	7724	1	76	12	X	0	0
chr6	peak_14513	44214649	+	NM_001271970	HSP90AB1	+	7724	4	747	12	1	1	0
chr6	peak_14514	44224755	+	NM_001286511	SLC35B2	-	3791	4	872	4	1	1	0
chr6	peak_14515	44224936	+	NM_001286512	SLC35B2	-	3253	3	153	4	1	1	0
chr6	peak_14516	44232738	+	NM_004556	NFKBIE	-	7624	3	787	6	1	1	0
chr6	peak_14517	44232910	+	NM_004556	NFKBIE	-	7624	3	615	6	1	1	0
chr6	peak_14518	44238626	+	NM_001137560	TMEM151B	+	8704	4	147	3	1	1	0
chr6	peak_14519	44280953	+	NM_020745	AARS2	-	14602	3	110	22	1	1	0
chr6	peak_14520	44355117	+	NM_001253	CDC5L	+	62912	1	133	16	X	0	0
chr6	peak_14525	45345176	+	NM_001261823	SUPT3H	-	551323	4	612	10	1	1	0
chr6	peak_14526	45389665	+	NM_001024630	RUNX2	+	222767	4	93612	9	2	0	0
chr6	peak_14527	45390360	+	NM_001024630	RUNX2	+	222767	3	94307	9	3	0	0
chr6	peak_14528	45983162	+	NM_001114086	CLIC5	-	181897	4	64923	6	1	0	0
chr6	peak_14529	45983533	+	NM_016929	CLIC5	-	117438	3	93	6	1	1	0
chr6	peak_14530	46097464	+	NM_014936	ENPP4	+	16737	1	236	4	X	0	0
chr6	peak_14531	46138264	+	NM_001290072	ENPP5	-	11830	4	483	5	1	1	0
chr6	peak_14532	46293254	+	NM_005822	RCAN2	-	105164	3	375	4	1	1	0
chr6	peak_14533	46293599	+	NM_005822	RCAN2	-	105164	3	30	4	1	1	0
chr6	peak_14534	46458615	+	NM_001251973	RCAN2	-	271339	4	1189	5	1	0	0
chr6	peak_14535	46459599	+	NM_001251973	RCAN2	-	271339	4	205	5	1	1	0
chr6	peak_14536	46620435	+	NM_016593	CYP39A1	-	103252	3	132	12	1	1	0
chr6	peak_14537	46702672	+	NM_001168357	PLA2G7	-	31379	4	758	12	1	1	0
chr6	peak_14539	47002717	+	NM_153840	GPR110	-	42271	4	7365	15	1	0	0
chr6	peak_14543	47277165	+	NM_014452	TNFRSF21	-	78422	3	518	6	1	1	0
chr6	peak_14544	47445179	+	NM_012120	CD2AP	+	149473	1	345	18	X	0	0
chr6	peak_14545	47624079	+	NM_153839	GPR111	+	41209	1	246	11	X	0	0
chr6	peak_14546	47755748	+	NM_181744	OPN5	+	44343	4	5974	7	2	0	0
chr6	peak_14552	49430740	+	NM_000255	MUT	-	32970	4	301	13	1	1	0
chr6	peak_14553	49518125	+	NM_001145652	C6orf141	+	1697	3	13	1	1	1	0
chr6	peak_14554	49574839	+	NM_000324	RHAG	-	31699	4	29748	10	8	0	0
chr6	peak_14556	51798958	+	NM_138694	PKHD1	-	472280	3	153465	67	37	0	0
chr6	peak_14557	51824671	+	NM_138694	PKHD1	-	472280	3	127752	67	36	0	0
chr6	peak_14558	51928427	+	NM_138694	PKHD1	-	472280	4	23996	67	13	0	0
chr6	peak_14561	52108177	+	NM_052872	IL17F	-	7816	4	1121	3	1	0	0
chr6	peak_14562	52149204	+	NM_002388	MCM3	-	20869	4	475	17	1	1	0
chr6	peak_14563	52226694	+	NM_133367	PAQR8	+	45651	1	231	2	X	0	0
chr6	peak_14564	52227581	+	NM_133367	PAQR8	+	45651	4	656	2	1	1	0
chr6	peak_14565	52254674	+	NM_133367	PAQR8	+	45651	4	27749	2	1	0	0
chr6	peak_14566	52284645	+	NR_033327	EFHC1	+	75591	1	348	10	X	0	0
chr6	peak_14567	52285388	+	NR_033327	EFHC1	+	75591	4	395	10	1	1	0
chr6	peak_14568	52368852	+	NM_012288	TRAM2	-	79664	4	73010	11	10	0	0
chr6	peak_14569	52382385	+	NM_012288	TRAM2	-	79664	4	59477	11	2	0	0
chr6	peak_14570	52441463	+	NM_012288	TRAM2	-	79664	4	399	11	1	1	0
chr6	peak_14572	52528912	+	NR_024405	LOC730101	+	4754	1	286	3	X	0	0
chr6	peak_14573	52535583	+	NM_014051	TMEM14A	+	15503	1	300	5	X	0	0
chr6	peak_14576	52704203	+	NM_153699	GSTA5	-	14354	4	6690	7	2	0	0
chr6	peak_14577	52704418	+	NM_153699	GSTA5	-	14354	4	6475	7	2	0	0
chr6	peak_14579	52859578	+	NM_001512	GSTA4	-	17434	4	600	7	1	1	0
chr6	peak_14580	52908924	+	NM_016513	ICK	-	60504	4	17676	15	2	0	0
chr6	peak_14581	52926261	+	NM_016513	ICK	-	60504	4	339	15	1	1	0
chr6	peak_14582	52929633	+	NM_033481	FBXO9	+	35876	1	162	13	X	0	0
chr6	peak_14583	52930668	+	NM_033481	FBXO9	+	35876	4	873	13	1	1	0
chr6	peak_14585	53212769	+	NM_021814	ELOVL5	-	81783	4	1208	8	1	0	0
chr6	peak_14587	53409205	+	NM_001197115	GCLC	-	47789	4	722	15	1	1	0
chr6	peak_14589	53516300	+	NM_001003760	KLHL31	-	17809	3	14206	3	3	0	0
chr6	peak_14593	53658862	+	NM_018214	LRRC1	+	129143	1	915	14	X	0	0
chr6	peak_14594	53659528	+	NM_018214	LRRC1	+	129143	1	249	14	X	0	0
chr6	peak_14596	53918867	+	NM_138569	MLIP	+	247366	4	35154	13	1	0	0
chr6	peak_14597	54711073	+	NM_001010872	FAM83B	+	98330	1	495	5	X	0	0
chr6	peak_14598	54743855	+	NM_001010872	FAM83B	+	98330	4	32287	5	2	0	0
chr6	peak_14599	55039041	+	NM_001526	HCRTR2	+	108349	1	29	7	X	0	0
chr6	peak_14600	55443583	+	NM_001042406	HMGCLL1	-	144843	4	429	9	1	1	0
chr6	peak_14601	56112010	+	NM_030820	COL21A1	-	190992	4	368	30	1	1	0
chr6	peak_14602	56407290	+	NM_001144769	DST	-	496643	4	412136	97	55	0	0
chr6	peak_14603	56420281	+	NM_001144769	DST	-	496643	3	399145	97	54	0	0
chr6	peak_14604	56673827	+	NM_001144769	DST	-	496643	4	145599	97	4	0	0
chr6	peak_14605	56708053	+	NM_183380	DST	-	385680	3	410	94	1	1	0
chr6	peak_14606	56716675	+	NM_001144770	DST	-	393931	3	39	95	1	1	0
chr6	peak_14607	56819327	+	NM_001144769	DST	-	496643	3	99	97	1	1	0
chr6	peak_14608	56911171	+	NM_001286274	KIAA1586	+	8709	1	158	3	X	0	0
chr6	peak_14609	56954555	+	NM_001257273	ZNF451	+	19706	1	252	4	X	0	0
chr6	peak_14610	57036855	+	NR_110742	RP11-203B9.4	-	57304	4	156	4	1	1	0
chr6	peak_14611	57086179	+	NM_183227	RAB23	-	34470	3	80	7	1	1	0
chr6	peak_14614	57181425	+	NM_001282488	PRIM2	+	11560	4	1823	5	1	0	0
chr6	peak_14615	57182268	+	NM_001282488	PRIM2	+	11560	4	2666	5	1	0	0
chr6	peak_14616	57266352	+	NM_000947	PRIM2	+	330963	4	83938	15	7	0	0
chr6	peak_14617	57266513	+	NM_000947	PRIM2	+	330963	4	84099	15	7	0	0
chr6	peak_14618	57380837	+	NM_000947	PRIM2	+	330963	4	198423	15	8	0	0
chr6	peak_14619	57500553	+	NM_000947	PRIM2	+	330963	4	318139	15	13	0	0
chr6	peak_14622	58287411	+	NR_003660	GUSBP4	-	41567	4	313	7	2	1	0
chr6	peak_14630	64017752	+	NM_001143940	LGSN	-	44028	4	12130	5	1	0	0
chr6	peak_14632	64281865	+	NM_003463	PTP4A1	+	11578	1	51	6	X	0	0
chr6	peak_14634	64345220	+	NM_001290259	PHF3	+	79713	1	486	17	X	0	0
chr6	peak_14635	64515857	+	NM_001142800	EYS	-	1987244	4	1901261	43	37	0	0
chr6	peak_14636	64527200	+	NM_001142800	EYS	-	1987244	4	1889918	43	36	0	0
chr6	peak_14637	64574974	+	NM_001142800	EYS	-	1987244	4	1842144	43	35	0	0
chr6	peak_14638	65040846	+	NM_001142800	EYS	-	1987244	4	1376272	43	29	0	0
chr6	peak_14639	65177654	+	NM_001142800	EYS	-	1987244	4	1239464	43	26	0	0
chr6	peak_14640	65257585	+	NM_001142800	EYS	-	1987244	4	1159533	43	26	0	0
chr6	peak_14641	65570241	+	NM_001142800	EYS	-	1987244	4	846877	43	19	0	0
chr6	peak_14642	66347604	+	NM_001142800	EYS	-	1987244	4	69514	43	2	0	0
chr6	peak_14659	69661175	+	NM_001704	BAI3	+	753773	4	315544	32	6	0	0
chr6	peak_14660	69942761	+	NM_001704	BAI3	+	753773	4	597130	32	17	0	0
chr6	peak_14661	70506361	+	NM_018368	LMBRD1	-	121410	4	688	16	1	1	0
chr6	peak_14662	70576429	+	NM_001858	COL19A1	+	345711	1	18	51	X	0	0
chr6	peak_14663	70576954	+	NM_001858	COL19A1	+	345711	4	507	51	1	1	0
chr6	peak_14664	70876288	+	NM_001858	COL19A1	+	345711	4	299841	51	37	0	0
chr6	peak_14665	70980404	+	NM_001851	COL9A1	-	87045	4	32382	38	14	0	0
chr6	peak_14668	71122642	+	NM_001105531	FAM135A	+	147772	1	464	22	X	0	0
chr6	peak_14669	71276408	+	NM_145267	C6orf57	+	21983	1	216	3	X	0	0
chr6	peak_14670	71285708	+	NM_145267	C6orf57	+	21983	4	9084	3	1	0	0
chr6	peak_14671	71377280	+	NM_001281439	SMAP1	+	194244	1	193	11	X	0	0
chr6	peak_14672	71594096	+	NM_080742	B3GAT2	-	95721	4	72692	4	2	0	0
chr6	peak_14673	71654110	+	NM_080742	B3GAT2	-	95721	4	12678	4	1	0	0
chr6	peak_14674	71665216	+	NM_080742	B3GAT2	-	95721	4	1572	4	1	0	0
chr6	peak_14675	71665537	+	NM_080742	B3GAT2	-	95721	4	1251	4	1	0	0
chr6	peak_14676	71666770	+	NM_080742	B3GAT2	-	95721	3	18	4	1	1	0
chr6	peak_14679	71997940	+	NM_024576	OGFRL1	+	13498	1	536	7	X	0	0
chr6	peak_14680	71998894	+	NM_024576	OGFRL1	+	13498	4	418	7	1	1	0
chr6	peak_14681	72129832	+	NR_026807	LINC00472	-	6301	3	616	4	1	1	0
chr6	peak_14682	72596014	+	NM_014989	RIMS1	+	516441	1	391	34	X	0	0
chr6	peak_14683	72892162	+	NM_014989	RIMS1	+	516441	3	295757	34	6	0	0
chr6	peak_14684	72927891	+	NM_014989	RIMS1	+	516441	4	331486	34	6	0	0
chr6	peak_14686	73331370	+	NM_001160130	KCNQ5	+	577004	1	200	13	X	0	0
chr6	peak_14687	73331676	+	NM_001160130	KCNQ5	+	577004	3	106	13	1	1	0
chr6	peak_14688	73839471	+	NM_001160130	KCNQ5	+	577004	4	507901	13	8	0	0
chr6	peak_14690	73972557	+	NM_030568	KHDC1	-	21871	3	350	4	1	1	0
chr6	peak_14691	74019402	+	NR_027005	C6orf147	-	36228	3	686	5	2	1	0
chr6	peak_14693	74171085	+	NM_133645	MTO1	+	39727	1	368	13	X	0	0
chr6	peak_14695	74230592	+	NM_001402	EEF1A1	-	5284	4	163	8	1	1	0
chr6	peak_14697	74362953	+	NM_012434	SLC17A5	-	60637	4	784	11	1	1	0
chr6	peak_14698	74363444	+	NM_012434	SLC17A5	-	60637	4	293	11	1	1	0
chr6	peak_14700	74405504	+	NR_110889	LOC101928489	-	2230	4	350	2	1	1	0
chr6	peak_14701	74442845	+	NM_001159588	CD109	+	132535	4	37338	32	3	0	0
chr6	peak_14702	74484197	+	NM_001159588	CD109	+	132535	4	78690	32	14	0	0
chr6	peak_14703	74508343	+	NM_001159588	CD109	+	132535	4	102836	32	22	0	0
chr6	peak_14704	74513560	+	NM_001159588	CD109	+	132535	4	108053	32	23	0	0
chr6	peak_14706	75808412	+	NM_004370	COL12A1	-	121583	4	107211	66	58	0	0
chr6	peak_14707	75915425	+	NM_004370	COL12A1	-	121583	4	198	66	1	1	0
chr6	peak_14708	75953072	+	NR_029466	COX7A2	-	6255	4	572	4	1	1	0
chr6	peak_14709	75993992	+	NM_001143958	TMEM30A	-	31996	4	640	6	1	1	0
chr6	peak_14710	76044465	+	NM_001289987	FILIP1	-	185747	4	159080	7	5	0	0
chr6	peak_14711	76058942	+	NM_001289987	FILIP1	-	185747	4	144603	7	5	0	0
chr6	peak_14712	76059302	+	NM_001289987	FILIP1	-	185747	4	144243	7	5	0	0
chr6	peak_14713	76203391	+	NM_001289987	FILIP1	-	185747	3	154	7	1	1	0
chr6	peak_14716	76311285	+	NM_015571	SENP6	+	116374	1	336	24	X	0	0
chr6	peak_14717	76458424	+	NM_004999	MYO6	+	170347	1	484	35	X	0	0
chr6	peak_14718	76484869	+	NM_004999	MYO6	+	170347	4	25961	35	1	0	0
chr6	peak_14719	76644473	+	NM_001563	IMPG1	-	151566	4	137922	17	14	0	0
chr6	peak_14726	78173849	+	NM_000863	HTR1B	-	1174	1	729	1	X	0	0
chr6	peak_14728	78409801	+	NM_001282136	MEI4	+	234105	4	9429	4	1	0	0
chr6	peak_14731	79576920	+	NM_001010844	IRAK1BP1	+	33424	1	340	4	X	0	0
chr6	peak_14732	79786643	+	NM_017934	PHIP	-	143877	4	1368	40	4	0	0
chr6	peak_14733	79787556	+	NM_017934	PHIP	-	143877	4	455	40	2	1	0
chr6	peak_14734	79943224	+	NM_004242	HMGN3	-	33495	4	1231	6	1	0	0
chr6	peak_14735	79944272	+	NR_040671	HMGN3-AS1	+	3128	3	882	2	2	1	0
chr6	peak_14738	80246420	+	NM_001122769	LCA5	-	52441	4	727	8	1	1	0
chr6	peak_14740	80340562	+	NM_031469	SH3BGRL2	+	72371	1	437	4	X	0	0
chr6	peak_14741	80373481	+	NM_031469	SH3BGRL2	+	72371	4	32482	4	1	0	0
chr6	peak_14743	80519983	+	NM_001243308	C6orf7	-	66835	4	60154	4	1	0	0
chr6	peak_14744	80579336	+	NM_001243308	C6orf7	-	66835	4	801	4	1	1	0
chr6	peak_14745	80656486	+	NM_022726	ELOVL4	-	32788	4	829	6	1	1	0
chr6	peak_14746	80713850	+	NM_001166691	TTK	+	37924	1	471	22	X	0	0
chr6	peak_14747	80816007	+	NM_000056	BCKDHB	+	239645	1	336	11	X	0	0
chr6	peak_14748	80920354	+	NM_000056	BCKDHB	+	239645	4	104011	11	8	0	0
chr6	peak_14752	82461791	+	NM_017633	FAM46A	-	6983	3	637	3	2	1	0
chr6	peak_14753	82462731	+	NM_017633	FAM46A	-	6983	1	303	3	X	0	0
chr6	peak_14754	82462988	+	NM_017633	FAM46A	-	6983	1	560	3	X	0	0
chr6	peak_14762	82956884	+	NM_015525	IBTK	-	77494	4	564	29	1	1	0
chr6	peak_14764	83073155	+	NM_006670	TPBG	+	4212	3	233	3	1	1	0
chr6	peak_14766	83775218	+	NM_198920	UBE3D	-	173361	4	327	10	1	1	0
chr6	peak_14767	83777231	+	NM_001199942	DOPEY1	+	100807	1	153	40	X	0	0
chr6	peak_14768	83902598	+	NM_001199917	PGM3	-	29064	4	1057	14	1	0	0
chr6	peak_14769	84140014	+	NM_002395	ME1	-	220830	4	924	14	1	1	0
chr6	peak_14770	84221666	+	NM_153362	PRSS35	+	13229	1	527	2	X	0	0
chr6	peak_14771	84222045	+	NM_153362	PRSS35	+	13229	1	148	2	X	0	0
chr6	peak_14772	84418271	+	NM_001242794	SNAP91	-	156524	4	856	20	1	1	0
chr6	peak_14773	84563090	+	NM_001009994	RIPPLY2	+	4251	3	106	4	1	1	0
chr6	peak_14774	84569118	+	NM_016230	CYB5R4	+	100778	1	251	16	X	0	0
chr6	peak_14775	84743250	+	NM_138409	MRAP2	+	57187	1	169	4	X	0	0
chr6	peak_14776	84761916	+	NM_138409	MRAP2	+	57187	4	18497	4	1	0	0
chr6	peak_14777	84784868	+	NM_138409	MRAP2	+	57187	4	41449	4	3	0	0
chr6	peak_14778	84936951	+	NM_001286206	CEP162	-	103395	4	402	27	1	1	0
chr6	peak_14782	85473229	+	NM_001080508	TBX18	-	31740	4	725	8	1	1	0
chr6	peak_14783	85473848	+	NM_001080508	TBX18	-	31740	3	106	8	1	1	0
chr6	peak_14791	86159501	+	NM_001204813	NT5E	+	46209	3	200	8	1	1	0
chr6	peak_14792	86192853	+	NM_001204813	NT5E	+	46209	4	33552	8	3	0	0
chr6	peak_14793	86303050	+	NM_020468	SNX14	-	88416	4	579	26	1	1	0
chr6	peak_14794	86303146	+	NM_020468	SNX14	-	88416	4	483	26	1	1	0
chr6	peak_14795	86352542	+	NM_001159677	SYNCRIP	-	35543	3	501	12	1	1	0
chr6	peak_14796	86388166	+	NR_003038	SNHG5	-	1728	4	285	6	1	1	0
chr6	peak_14798	87646826	+	NM_000865	HTR1E	+	79375	1	197	2	X	0	0
chr6	peak_14800	87864668	+	NM_015021	ZNF292	+	108139	1	600	8	X	0	0
chr6	peak_14801	88032094	+	NM_198568	GJB7	-	46301	4	6902	3	2	0	0
chr6	peak_14802	88032762	+	NM_020425	SMIM8	+	19742	4	457	3	1	1	0
chr6	peak_14803	88038693	+	NM_020425	SMIM8	+	19742	4	6388	3	1	0	0
chr6	peak_14804	88117366	+	NM_001031743	C6orf165	+	56503	1	323	13	X	0	0
chr6	peak_14805	88182329	+	NM_006416	SLC35A1	+	39416	1	313	8	X	0	0
chr6	peak_14806	88299394	+	NM_020320	RARS2	-	75641	4	341	20	1	1	0
chr6	peak_14807	88411207	+	NM_018064	AKIRIN2	-	27409	3	778	5	1	1	0
chr6	peak_14808	88506263	+	NR_110869	LOC101928911	+	126873	4	11686	5	2	0	0
chr6	peak_14811	88875527	+	NM_001160226	CNR1	-	26184	3	240	3	1	1	0
chr6	peak_14812	88876520	+	NM_001160226	CNR1	-	26184	1	753	3	X	0	0
chr6	peak_14813	89672924	+	NM_003800	RNGTT	-	353734	4	424	16	1	1	0
chr6	peak_14814	89790070	+	NM_006813	PNRC1	+	4452	1	358	2	X	0	0
chr6	peak_14815	89790798	+	NM_006813	PNRC1	+	4452	3	370	2	1	1	0
chr6	peak_14816	89827274	+	NM_080743	SRSF12	-	22124	4	526	5	1	1	0
chr6	peak_14818	89855576	+	NM_001010853	PM20D2	+	19521	1	192	7	X	0	0
chr6	peak_14819	89991567	+	NM_002043	GABRR2	-	58180	4	33451	9	2	0	0
chr6	peak_14820	90062046	+	NM_016021	UBE2J1	-	26277	4	573	8	1	1	0
chr6	peak_14821	90085203	+	NM_021244	RRAGD	-	47662	4	36792	7	5	0	0
chr6	peak_14822	90121190	+	NM_021244	RRAGD	-	47662	4	805	7	1	1	0
chr6	peak_14823	90142621	+	NM_001242809	ANKRD6	+	200658	1	275	16	X	0	0
chr6	peak_14824	90348073	+	NR_028494	LYRM2	-	6275	3	143	3	1	1	0
chr6	peak_14825	90399546	+	NM_014611	MDN1	-	177021	4	129967	102	65	0	0
chr6	peak_14826	90529021	+	NM_014611	MDN1	-	177021	4	492	102	1	1	0
chr6	peak_14827	90539006	+	NM_001137667	CASP8AP2	+	44538	1	612	10	X	0	0
chr6	peak_14828	90550249	+	NM_001137667	CASP8AP2	+	44538	4	10631	10	1	0	0
chr6	peak_14829	90605164	+	NM_032602	GJA10	+	1633	3	977	1	1	1	1
chr6	peak_14830	90695046	+	NM_001170794	BACH2	-	370382	4	311581	7	4	0	0
chr6	peak_14831	90695360	+	NM_001170794	BACH2	-	370382	4	311267	7	4	0	0
chr6	peak_14832	90735532	+	NM_001170794	BACH2	-	370382	4	271095	7	3	0	0
chr6	peak_14833	90847523	+	NM_001170794	BACH2	-	370382	4	159104	7	2	0	0
chr6	peak_14834	90927985	+	NM_001170794	BACH2	-	370382	4	78642	7	1	0	0
chr6	peak_14835	90951028	+	NM_001170794	BACH2	-	370382	4	55599	7	1	0	0
chr6	peak_14836	90995387	+	NM_001170794	BACH2	-	370382	4	11240	7	1	0	0
chr6	peak_14837	91005766	+	NM_001170794	BACH2	-	370382	4	861	7	1	1	0
chr6	peak_14838	91006405	+	NM_001170794	BACH2	-	370382	3	222	7	1	1	0
chr6	peak_14844	91296265	+	NM_145331	MAP3K7	-	73730	4	755	17	1	1	0
chr6	peak_14845	91296565	+	NM_145331	MAP3K7	-	73730	3	455	17	1	1	0
chr6	peak_14855	92388418	+	NR_104154	CASC6	-	61390	4	11728	4	2	0	0
chr6	peak_14858	93992477	+	NM_001288629	EPHA7	-	179562	4	136823	17	5	0	0
chr6	peak_14859	94126300	+	NM_001288629	EPHA7	-	179562	4	3000	17	1	0	0
chr6	peak_14860	94128183	+	NM_001288629	EPHA7	-	179562	4	1117	17	1	0	0
chr6	peak_14861	94128700	+	NM_001288629	EPHA7	-	179562	4	600	17	1	1	0
chr6	peak_14862	94129169	+	NM_001288629	EPHA7	-	179562	3	131	17	1	1	0
chr6	peak_14867	96025152	+	NR_104136	MANEA-AS1	-	17357	3	175	3	1	1	0
chr6	peak_14869	96969266	+	NM_015323	UFL1	+	33451	1	435	19	X	0	0
chr6	peak_14870	97284684	+	NM_001143957	GPR63	-	43357	4	669	3	1	1	0
chr6	peak_14871	97345199	+	NM_014165	NDUFAF4	-	8582	4	568	3	1	1	0
chr6	peak_14872	97372031	+	NM_052904	KLHL32	+	216136	1	464	11	X	0	0
chr6	peak_14873	97663061	+	NR_031679	MIR548H3	-	324442	4	199222	3	1	0	0
chr6	peak_14874	97730603	+	NR_031679	MIR548H3	-	324442	4	131680	3	1	0	0
chr6	peak_14875	97888570	+	NR_110757	RP1-104O17.1	+	403333	4	135109	5	1	0	0
chr6	peak_14881	99281918	+	NM_005604	POU3F2	+	4088	1	661	1	X	0	0
chr6	peak_14882	99283312	+	NM_005604	POU3F2	+	4088	3	733	1	1	1	0
chr6	peak_14885	99395267	+	NR_103836	FBXL4	-	74283	4	615	8	1	1	0
chr6	peak_14887	99797020	+	NM_032511	FAXC	-	76740	3	511	6	1	1	0
chr6	peak_14888	99841584	+	NM_017421	COQ3	-	24736	4	498	7	1	1	0
chr6	peak_14889	99872669	+	NM_032870	PNISR	-	25368	4	538	12	1	1	0
chr6	peak_14890	99962916	+	NM_001080481	USP45	-	83070	3	336	18	1	1	0
chr6	peak_14891	99968747	+	NM_001195131	TSTD3	+	12191	1	122	4	X	0	0
chr6	peak_14892	100015965	+	NM_005190	CCNC	-	26429	4	725	12	1	1	0
chr6	peak_14894	100061278	+	NM_021620	PRDM13	+	8806	3	6629	4	4	0	0
chr6	peak_14895	100062263	+	NM_021620	PRDM13	+	8806	3	7614	4	4	0	0
chr6	peak_14900	101040926	+	NM_006828	ASCC3	-	373179	4	288322	42	34	0	0
chr6	peak_14901	101277093	+	NM_006828	ASCC3	-	373179	4	52155	42	4	0	0
chr6	peak_14902	101328720	+	NM_006828	ASCC3	-	373179	4	528	42	1	1	0
chr6	peak_14912	105307153	+	NM_020771	HACE1	-	131828	4	641	24	1	1	0
chr6	peak_14913	105388945	+	NR_046407	LINC00577	-	4235	1	543	3	X	0	0
chr6	peak_14914	105404904	+	NM_001004317	LIN28B	+	126286	1	18	4	X	0	0
chr6	peak_14915	105584228	+	NM_001199563	BVES	-	40352	4	821	8	1	1	0
chr6	peak_14916	105627186	+	NM_022361	POPDC3	-	22085	4	672	4	1	1	0
chr6	peak_14917	105850593	+	NM_002726	PREP	-	125559	4	406	15	1	1	0
chr6	peak_14922	106533930	+	NM_001198	PRDM1	+	23621	1	264	7	X	0	0
chr6	peak_14923	106773156	+	NM_001286106	ATG5	-	140960	3	154	8	1	1	0
chr6	peak_14927	107077108	+	NM_032730	RTN4IP1	-	58472	3	265	9	1	1	0
chr6	peak_14929	107349178	+	NM_001142470	C6orf203	+	23416	1	197	5	X	0	0
chr6	peak_14930	107435463	+	NM_001080450	BEND3	-	49253	3	173	5	1	1	0
chr6	peak_14931	107436123	+	NM_001080450	BEND3	-	49253	1	487	5	X	0	0
chr6	peak_14932	107436586	+	NM_001080450	BEND3	-	49253	1	950	5	X	0	0
chr6	peak_14934	107639418	+	NM_020381	PDSS2	-	307020	4	141361	8	2	0	0
chr6	peak_14935	107780188	+	NM_020381	PDSS2	-	307020	4	591	8	1	1	0
chr6	peak_14937	107810592	+	NM_018013	SOBP	+	171198	1	724	7	X	0	0
chr6	peak_14938	107881910	+	NM_018013	SOBP	+	171198	4	70594	7	4	0	0
chr6	peak_14939	107974432	+	NM_018013	SOBP	+	171198	4	163116	7	6	0	0
chr6	peak_14941	108141374	+	NM_001286408	SCML4	-	122162	4	4147	7	1	0	0
chr6	peak_14943	108188530	+	NM_007214	SEC63	-	90524	2	429	21	X	0	0
chr6	peak_14944	108278942	+	NM_007214	SEC63	-	90524	4	540	21	1	1	0
chr6	peak_14945	108395443	+	NM_014028	OSTM1	-	33330	4	498	6	1	1	0
chr6	peak_14947	108487083	+	NM_003269	NR2E1	+	22753	1	178	9	X	0	0
chr6	peak_14948	108581768	+	NM_003795	SNX3	-	49749	4	696	4	1	1	0
chr6	peak_14949	108615878	+	NM_145315	LACE1	+	228155	1	219	13	X	0	0
chr6	peak_14950	108701136	+	NM_145315	LACE1	+	228155	4	85039	13	6	0	0
chr6	peak_14952	108880829	+	NM_201559	FOXO3	+	124947	1	196	4	X	0	0
chr6	peak_14953	108881760	+	NM_201559	FOXO3	+	124947	4	735	4	1	1	0
chr6	peak_14954	108913935	+	NM_201559	FOXO3	+	124947	4	32910	4	2	0	0
chr6	peak_14957	109169256	+	NM_032131	ARMC2	+	126058	1	362	18	X	0	0
chr6	peak_14958	109288127	+	NM_032131	ARMC2	+	126058	4	118509	18	17	0	0
chr6	peak_14959	109330207	+	NM_014454	SESN1	-	108070	4	85501	10	1	0	0
chr6	peak_14960	109415599	+	NM_014454	SESN1	-	108070	3	109	10	1	1	0
chr6	peak_14962	109703187	+	NM_001142401	CD164	-	16047	4	575	5	1	1	0
chr6	peak_14963	109761432	+	NM_001111298	PPIL6	-	50958	4	942	9	1	1	0
chr6	peak_14964	109762520	+	NM_003080	SMPD2	+	3193	4	590	10	1	1	0
chr6	peak_14965	109776778	+	NM_001286613	MICAL1	-	21907	4	10393	25	1	0	0
chr6	peak_14966	109804039	+	NM_014797	ZBTB24	-	20723	4	401	7	1	1	0
chr6	peak_14967	110012051	+	NM_001145128	AK9	-	198358	4	364	41	1	1	0
chr6	peak_14968	110115860	+	NM_014845	FIG4	+	134212	4	103437	23	21	0	0
chr6	peak_14969	110299718	+	NM_001286099	GPR6	+	2466	4	260	3	1	1	0
chr6	peak_14970	110500085	+	NM_003931	WASF1	-	80187	4	1122	11	1	0	0
chr6	peak_14971	110576646	+	NM_001123364	METTL24	-	112328	4	102829	5	4	0	0
chr6	peak_14972	110679038	+	NM_001123364	METTL24	-	112328	4	437	5	1	1	0
chr6	peak_14973	110679161	+	NM_001123364	METTL24	-	112328	3	314	5	1	1	0
chr6	peak_14974	111003696	+	NM_015076	CDK19	-	205233	4	132716	13	2	0	0
chr6	peak_14975	111010231	+	NM_015076	CDK19	-	205233	4	126181	13	2	0	0
chr6	peak_14976	111063808	+	NM_015076	CDK19	-	205233	4	72604	13	2	0	0
chr6	peak_14977	111135528	+	NM_015076	CDK19	-	205233	4	884	13	1	1	0
chr6	peak_14978	111135886	+	NM_001287215	AMD1	+	81093	3	63	9	1	1	0
chr6	peak_14979	111195647	+	NM_001287215	AMD1	+	81093	4	59824	9	1	0	0
chr6	peak_14980	111196578	+	NM_001287215	AMD1	+	81093	4	60755	9	1	0	0
chr6	peak_14981	111279522	+	NM_138408	GTF3C6	+	9330	1	240	6	X	0	0
chr6	peak_14982	111303033	+	NM_001289111	RPF2	+	46248	1	186	9	X	0	0
chr6	peak_14983	111408398	+	NM_018593	SLC16A10	+	135827	1	382	6	X	0	0
chr6	peak_14984	111434910	+	NM_018593	SLC16A10	+	135827	4	26130	6	1	0	0
chr6	peak_14985	111580132	+	NM_153369	KIAA1919	+	9781	1	349	4	X	0	0
chr6	peak_14986	111622207	+	NM_002912	REV3L	-	184686	4	182711	33	32	0	0
chr6	peak_14987	111803842	+	NM_002912	REV3L	-	184686	4	1076	33	2	0	0
chr6	peak_14988	111873375	+	NR_034109	TRAF3IP2-AS1	+	118824	4	68701	2	1	0	0
chr6	peak_14989	111912625	+	NM_001164281	TRAF3IP2	-	50898	3	14852	9	2	0	0
chr6	peak_14990	111926650	+	NM_001164281	TRAF3IP2	-	50898	4	827	9	1	1	0
chr6	peak_14993	112193313	+	NM_002037	FYN	-	213122	4	1342	14	1	0	0
chr6	peak_14999	112408304	+	NM_016262	TUBE1	-	16893	4	447	12	2	1	0
chr6	peak_15000	112484551	+	NM_002290	LAMA4	-	146785	4	91366	39	13	0	0
chr6	peak_15001	112575052	+	NM_001105209	LAMA4	-	935	3	865	2	2	1	1
chr6	peak_15002	112576100	+	NM_002290	LAMA4	-	146785	1	183	39	X	0	0
chr6	peak_15013	114178378	+	NM_002356	MARCKS	+	6127	1	148	2	X	0	0
chr6	peak_15014	114180007	+	NM_002356	MARCKS	+	6127	4	1481	2	1	0	0
chr6	peak_15015	114181356	+	NM_002356	MARCKS	+	6127	3	2830	2	2	0	0
chr6	peak_15016	114291403	+	NM_001527	HDAC2	-	35041	4	956	14	1	1	0
chr6	peak_15017	114292001	+	NM_001527	HDAC2	-	35041	4	358	14	1	1	0
chr6	peak_15031	116421644	+	NM_152729	NT5DC1	+	144856	1	354	12	X	0	0
chr6	peak_15032	116433170	+	NM_152729	NT5DC1	+	144856	4	11172	12	4	0	0
chr6	peak_15033	116574786	+	NM_021648	TSPYL4	-	4132	3	475	1	1	1	0
chr6	peak_15034	116600341	+	NM_003309	TSPYL1	-	5260	3	939	1	1	1	0
chr6	peak_15035	116691595	+	NM_001080976	DSE	+	158161	4	90313	6	1	0	0
chr6	peak_15036	116718655	+	NM_001080976	DSE	+	158161	4	117373	6	1	0	0
chr6	peak_15037	116822312	+	NM_001139444	TRAPPC3L	-	49124	4	44461	5	3	0	0
chr6	peak_15038	116832674	+	NM_001139444	TRAPPC3L	-	49124	4	34099	5	3	0	0
chr6	peak_15039	116854823	+	NM_001139444	TRAPPC3L	-	49124	4	11950	5	3	0	0
chr6	peak_15041	116892025	+	NM_015952	RWDD1	+	22236	1	504	7	X	0	0
chr6	peak_15042	116937135	+	NM_001161664	RSPH4A	+	16508	1	506	5	X	0	0
chr6	peak_15043	116937838	+	NM_001161664	RSPH4A	+	16508	3	197	5	1	1	0
chr6	peak_15044	116989412	+	NM_145062	ZUFSP	-	33194	4	561	10	1	1	0
chr6	peak_15045	117002040	+	NM_002269	KPNA5	+	60665	1	326	15	X	0	0
chr6	peak_15046	117085731	+	NM_001085480	FAM162B	-	13528	4	1155	4	2	0	0
chr6	peak_15047	117086078	+	NM_001085480	FAM162B	-	13528	4	808	4	2	1	0
chr6	peak_15049	117198136	+	NM_173560	RFX6	+	54952	1	239	19	X	0	0
chr6	peak_15051	117586383	+	NM_153453	VGLL2	+	8009	1	337	3	X	0	0
chr6	peak_15052	117651132	+	NM_002944	ROS1	-	137490	4	95886	43	31	0	0
chr6	peak_15053	117692975	+	NM_002944	ROS1	-	137490	4	54043	43	17	0	0
chr6	peak_15054	117803492	+	NM_173674	DCBLD1	+	87202	1	327	15	X	0	0
chr6	peak_15055	117804398	+	NM_173674	DCBLD1	+	87202	4	579	15	1	1	0
chr6	peak_15056	117869284	+	NM_173674	DCBLD1	+	87202	4	65465	15	14	0	0
chr6	peak_15057	117923059	+	NM_020399	GOPC	-	42274	4	646	9	1	1	0
chr6	peak_15058	117996257	+	NR_110854	LOC101927919	-	2473	4	190	3	1	1	0
chr6	peak_15060	118227982	+	NM_001029858	SLC35F1	+	410152	1	706	8	X	0	0
chr6	peak_15061	118241121	+	NM_001029858	SLC35F1	+	410152	4	12433	8	1	0	0
chr6	peak_15062	118940047	+	NM_001178035	CEP85L	-	249305	4	91191	14	3	0	0
chr6	peak_15063	118971675	+	NM_001178035	CEP85L	-	249305	4	59563	14	2	0	0
chr6	peak_15064	118981412	+	NM_001178035	CEP85L	-	249305	4	49826	14	1	0	0
chr6	peak_15065	119030243	+	NM_001178035	CEP85L	-	249305	4	995	14	1	1	0
chr6	peak_15067	119214953	+	NM_017696	MCM9	-	118293	4	37950	12	6	0	0
chr6	peak_15068	119255566	+	NM_153255	MCM9	-	24567	4	761	7	1	1	0
chr6	peak_15070	119399121	+	NM_001100411	FAM184A	-	189366	4	71237	17	1	0	0
chr6	peak_15071	119399721	+	NM_024581	FAM184A	-	118820	3	91	18	1	1	0
chr6	peak_15072	119450413	+	NM_001100411	FAM184A	-	189366	4	19945	17	1	0	0
chr6	peak_15073	119468435	+	NM_001100411	FAM184A	-	189366	4	1923	17	1	0	0
chr6	peak_15074	119558477	+	NM_005907	MAN1A1	-	172567	4	112454	13	6	0	0
chr6	peak_15075	119662295	+	NM_005907	MAN1A1	-	172567	4	8636	13	2	0	0
chr6	peak_15076	119669661	+	NM_005907	MAN1A1	-	172567	3	1270	13	2	0	0
chr6	peak_15092	121655469	+	NM_152730	TBC1D32	-	255008	3	177	32	1	1	0
chr6	peak_15094	121756618	+	NM_000165	GJA1	+	14130	1	126	2	X	0	0
chr6	peak_15095	121758327	+	NM_000165	GJA1	+	14130	4	1583	2	1	0	0
chr6	peak_15096	121758603	+	NM_000165	GJA1	+	14130	4	1859	2	1	0	0
chr6	peak_15104	122720417	+	NM_001135564	HSF2	+	33570	1	278	12	X	0	0
chr6	peak_15105	122792485	+	NM_020755	SERINC1	-	28461	4	467	10	1	1	0
chr6	peak_15106	122813133	+	NM_001270393	PKIB	+	254458	4	20072	8	3	0	0
chr6	peak_15107	122890191	+	NM_001270393	PKIB	+	254458	4	97130	8	3	0	0
chr6	peak_15108	122931117	+	NM_001270393	PKIB	+	254458	4	138056	8	4	0	0
chr6	peak_15109	123110251	+	NM_006714	SMPDL3A	+	20672	3	58	8	1	1	0
chr6	peak_15112	123317001	+	NM_001010852	CLVS2	+	76950	1	114	6	X	0	0
chr6	peak_15113	123337937	+	NM_001010852	CLVS2	+	76950	4	20822	6	3	0	0
chr6	peak_15114	123597770	+	NM_006073	TRDN	-	420756	4	360468	41	26	0	0
chr6	peak_15115	123627550	+	NM_006073	TRDN	-	420756	4	330688	41	24	0	0
chr6	peak_15117	124162637	+	NM_153355	NKAIN2	+	1021719	4	37569	6	1	0	0
chr6	peak_15118	124397612	+	NM_153355	NKAIN2	+	1021719	4	272544	6	1	0	0
chr6	peak_15119	124397897	+	NM_153355	NKAIN2	+	1021719	4	272829	6	1	0	0
chr6	peak_15120	125144589	+	NM_153355	NKAIN2	+	1021719	3	1019521	6	6	0	0
chr6	peak_15121	125276492	+	NR_026876	STL	-	54783	4	7681	7	1	0	0
chr6	peak_15122	125282950	+	NR_026876	STL	-	54783	4	1223	7	1	0	0
chr6	peak_15123	125367313	+	NM_001286398	RNF217	+	123795	4	83623	6	2	0	0
chr6	peak_15125	125474713	+	NM_003287	TPD52L1	+	109767	1	165	7	X	0	0
chr6	peak_15126	125475305	+	NM_003287	TPD52L1	+	109767	4	427	7	1	1	0
chr6	peak_15127	125513487	+	NM_003287	TPD52L1	+	109767	4	38609	7	1	0	0
chr6	peak_15128	125518867	+	NM_003287	TPD52L1	+	109767	4	43989	7	1	0	0
chr6	peak_15129	125573057	+	NM_003287	TPD52L1	+	109767	4	98179	7	4	0	0
chr6	peak_15130	125622551	+	NM_016063	HDDC2	-	26788	4	731	6	1	1	0
chr6	peak_15137	126070204	+	NM_012259	HEY2	+	11685	1	527	5	X	0	0
chr6	peak_15138	126101346	+	NM_001199619	NCOA7	+	150871	1	960	17	X	0	0
chr6	peak_15139	126111096	+	NM_001199619	NCOA7	+	150871	4	8790	17	2	0	0
chr6	peak_15140	126111369	+	NM_001199619	NCOA7	+	150871	4	9063	17	2	0	0
chr6	peak_15141	126167625	+	NM_001199619	NCOA7	+	150871	4	65319	17	3	0	0
chr6	peak_15142	126179960	+	NM_001199619	NCOA7	+	150871	4	77654	17	4	0	0
chr6	peak_15143	126206083	+	NM_001199619	NCOA7	+	150871	4	103777	17	8	0	0
chr6	peak_15144	126277714	+	NM_138571	HINT3	+	23530	1	146	5	X	0	0
chr6	peak_15145	126307402	+	NM_001031712	TRMT11	+	52846	1	173	13	X	0	0
chr6	peak_15151	126660908	+	NR_104462	CENPW	+	143533	1	26	4	X	0	0
chr6	peak_15152	126682972	+	NR_104462	CENPW	+	143533	4	22038	4	2	0	0
chr6	peak_15153	126683079	+	NR_104462	CENPW	+	143533	4	22145	4	2	0	0
chr6	peak_15158	127439448	+	NM_032784	RSPO3	+	80580	1	599	5	X	0	0
chr6	peak_15159	127440480	+	NM_032784	RSPO3	+	80580	4	433	5	1	1	0
chr6	peak_15160	127468199	+	NM_032784	RSPO3	+	80580	4	28152	5	1	0	0
chr6	peak_15161	127587601	+	NM_001242851	RNF146	+	21880	1	225	3	X	0	0
chr6	peak_15162	127664158	+	NM_018479	ECHDC1	-	54899	4	596	5	1	1	0
chr6	peak_15164	127780118	+	NM_014702	KIAA0408	-	20986	4	417	6	1	1	0
chr6	peak_15165	127836599	+	NM_001012279	SOGA3	-	80951	4	3901	12	2	0	0
chr6	peak_15168	128113018	+	NM_001164687	THEMIS	-	210439	4	126758	6	4	0	0
chr6	peak_15169	128387978	+	NM_001135648	PTPRK	-	551948	4	453892	31	12	0	0
chr6	peak_15170	128812876	+	NM_001135648	PTPRK	-	551948	4	28994	31	1	0	0
chr6	peak_15171	128840214	+	NM_001135648	PTPRK	-	551948	4	1656	31	1	0	0
chr6	peak_15172	128841169	+	NM_001135648	PTPRK	-	551948	4	701	31	1	1	0
chr6	peak_15174	129204191	+	NM_000426	LAMA2	+	633426	1	94	65	X	0	0
chr6	peak_15175	129426043	+	NM_000426	LAMA2	+	633426	4	221758	65	4	0	0
chr6	peak_15176	129639637	+	NM_000426	LAMA2	+	633426	4	435352	65	27	0	0
chr6	peak_15177	129761801	+	NM_000426	LAMA2	+	633426	4	557516	65	42	0	0
chr6	peak_15178	129822172	+	NM_000426	LAMA2	+	633426	4	617887	65	58	0	0
chr6	peak_15179	129822614	+	NM_000426	LAMA2	+	633426	4	618329	65	58	0	0
chr6	peak_15181	130030967	+	NM_033515	ARHGAP18	-	133132	4	403	15	1	1	0
chr6	peak_15186	130339540	+	NM_032438	L3MBTL3	+	122868	1	187	23	X	0	0
chr6	peak_15187	130340471	+	NM_032438	L3MBTL3	+	122868	4	744	23	1	1	0
chr6	peak_15188	130341266	+	NM_032438	L3MBTL3	+	122868	4	1539	23	1	0	0
chr6	peak_15189	130341682	+	NM_032438	L3MBTL3	+	122868	4	1955	23	1	0	0
chr6	peak_15190	130341863	+	NM_032438	L3MBTL3	+	122868	4	2136	23	1	0	0
chr6	peak_15191	130342273	+	NM_032438	L3MBTL3	+	122868	4	2546	23	1	0	0
chr6	peak_15192	130686438	+	NM_001258275	SAMD3	-	221125	3	132	14	1	1	0
chr6	peak_15195	131248541	+	NM_001135554	EPB41L2	-	223976	4	135921	15	3	0	0
chr6	peak_15196	131383436	+	NM_001135554	EPB41L2	-	223976	4	1026	15	1	0	0
chr6	peak_15197	131456307	+	NM_016377	AKAP7	+	147851	1	518	8	X	0	0
chr6	peak_15198	131520749	+	NM_016377	AKAP7	+	147851	4	63924	8	6	0	0
chr6	peak_15202	131948966	+	NM_001270521	MED23	-	54275	4	413	30	1	1	0
chr6	peak_15204	132016040	+	NM_005021	ENPP3	+	110110	4	57599	25	15	0	0
chr6	peak_15205	132128629	+	NM_006208	ENPP1	+	87141	1	526	25	X	0	0
chr6	peak_15206	132184904	+	NM_006208	ENPP1	+	87141	4	55749	25	9	0	0
chr6	peak_15208	132271637	+	NM_001901	CTGF	-	3203	3	881	5	3	1	0
chr6	peak_15210	132721836	+	NM_015529	MOXD1	-	105472	4	828	12	1	1	0
chr6	peak_15211	132833749	+	NM_003569	STX7	-	55676	4	588	10	1	1	0
chr6	peak_15214	133119450	+	NM_052831	SLC18B1	-	29242	4	297	14	1	1	0
chr6	peak_15215	133120133	+	NM_052831	SLC18B1	-	29242	1	386	14	X	0	0
chr6	peak_15216	133135155	+	NM_001016	RPS12	+	2997	1	552	6	X	0	0
chr6	peak_15217	133561872	+	NM_172105	EYA4	+	290765	1	622	20	X	0	0
chr6	peak_15218	133647796	+	NM_172105	EYA4	+	290765	4	85302	20	2	0	0
chr6	peak_15219	133661826	+	NM_172105	EYA4	+	290765	4	99332	20	2	0	0
chr6	peak_15220	133745464	+	NM_172105	EYA4	+	290765	4	182970	20	3	0	0
chr6	peak_15221	133753251	+	NM_172105	EYA4	+	290765	4	190757	20	3	0	0
chr6	peak_15222	133890413	+	NR_109982	RP3-323P13.2	-	386756	4	319731	9	4	0	0
chr6	peak_15223	134062607	+	NR_109982	RP3-323P13.2	-	386756	4	147537	9	4	0	0
chr6	peak_15224	134158940	+	NR_109982	RP3-323P13.2	-	386756	4	51204	9	2	0	0
chr6	peak_15225	134175929	+	NR_109982	RP3-323P13.2	-	386756	4	34215	9	1	0	0
chr6	peak_15226	134212445	+	NM_198392	TCF21	+	6418	4	2187	3	1	0	0
chr6	peak_15229	134273109	+	NM_001253676	TBPL1	+	35332	1	198	7	X	0	0
chr6	peak_15230	134274066	+	NM_001253676	TBPL1	+	35332	4	759	7	1	1	0
chr6	peak_15231	134373256	+	NM_145176	SLC2A12	-	65072	4	533	5	1	1	0
chr6	peak_15233	134495819	+	NM_001143676	SGK1	-	148814	4	143377	14	3	0	0
chr6	peak_15234	134589180	+	NM_001143676	SGK1	-	148814	4	50016	14	1	0	0
chr6	peak_15235	134638715	+	NM_001143676	SGK1	-	148814	3	481	14	1	1	0
chr6	peak_15237	134785818	+	NR_038217	LINC01010	+	66306	4	26965	3	1	0	0
chr6	peak_15242	135375617	+	NM_006620	HBS1L	-	94521	4	419	18	1	1	0
chr6	peak_15243	135501580	+	NM_001161657	MYB	+	37860	1	872	14	X	0	0
chr6	peak_15244	135501942	+	NM_001161657	MYB	+	37860	1	510	14	X	0	0
chr6	peak_15245	135502529	+	NM_001161657	MYB	+	37860	3	77	14	1	1	0
chr6	peak_15246	135503587	+	NM_001161657	MYB	+	37860	4	1135	14	1	0	0
chr6	peak_15247	135818493	+	NM_017651	AHI1	-	213795	4	410	28	1	1	0
chr6	peak_15248	135921355	+	NR_026805	LINC00271	+	193039	4	102417	4	1	0	0
chr6	peak_15249	136172633	+	NM_018945	PDE7B	+	343877	1	200	13	X	0	0
chr6	peak_15250	136336224	+	NM_018945	PDE7B	+	343877	4	163391	13	2	0	0
chr6	peak_15251	136434839	+	NM_018945	PDE7B	+	343877	4	262006	13	3	0	0
chr6	peak_15252	136494722	+	NM_018945	PDE7B	+	343877	4	321889	13	8	0	0
chr6	peak_15253	136494978	+	NM_018945	PDE7B	+	343877	3	322145	13	9	0	0
chr6	peak_15254	136570983	+	NM_001099286	MTFR2	-	19283	4	466	8	1	1	0
chr6	peak_15255	136610328	+	NM_001077441	BCLAF1	-	32990	4	661	13	1	1	0
chr6	peak_15256	136610421	+	NM_001077441	BCLAF1	-	32990	4	568	13	1	1	0
chr6	peak_15257	136610802	+	NM_001077441	BCLAF1	-	32990	4	187	13	1	1	0
chr6	peak_15259	136672954	+	NM_001198617	MAP7	-	208540	4	199003	16	14	0	0
chr6	peak_15260	136847619	+	NM_001198614	MAP7	-	184327	3	125	19	1	1	0
chr6	peak_15261	136871110	+	NM_001198617	MAP7	-	208540	4	847	16	1	1	0
chr6	peak_15262	136929374	+	NM_005923	MAP3K5	-	235471	4	184282	30	18	0	0
chr6	peak_15263	136965320	+	NM_005923	MAP3K5	-	235471	4	148336	30	11	0	0
chr6	peak_15264	137113241	+	NM_005923	MAP3K5	-	235471	3	415	30	1	1	0
chr6	peak_15265	137143312	+	NM_000288	PEX7	+	91372	1	389	10	X	0	0
chr6	peak_15266	137153063	+	NM_000288	PEX7	+	91372	4	9362	10	3	0	0
chr6	peak_15267	137242847	+	NM_001008783	SLC35D3	+	3376	1	554	2	X	0	0
chr6	peak_15269	137310674	+	NR_027994	NHEG1	-	11074	4	3694	3	2	0	0
chr6	peak_15270	137365869	+	NM_001278724	IL20RA	-	45211	3	448	6	1	1	0
chr6	peak_15272	137539719	+	NM_000416	IFNGR1	-	21948	4	848	7	1	1	0
chr6	peak_15273	137540173	+	NM_000416	IFNGR1	-	21948	4	394	7	1	1	0
chr6	peak_15281	138188025	+	NR_049793	RP11-356I2.4	-	44565	4	1345	4	1	0	0
chr6	peak_15283	138428106	+	NM_022121	PERP	-	19020	4	554	3	1	1	0
chr6	peak_15284	138482679	+	NM_020340	KIAA1244	+	182749	1	373	34	X	0	0
chr6	peak_15285	138483513	+	NM_020340	KIAA1244	+	182749	4	461	34	1	1	0
chr6	peak_15286	138629578	+	NM_020340	KIAA1244	+	182749	4	146526	34	23	0	0
chr6	peak_15288	138724655	+	NM_014320	HEBP2	+	9248	1	680	4	X	0	0
chr6	peak_15289	138725054	+	NM_014320	HEBP2	+	9248	1	281	4	X	0	0
chr6	peak_15290	138820389	+	NM_001144060	NHSL1	-	77400	3	190	8	1	1	0
chr6	peak_15291	138866809	+	NM_020464	NHSL1	-	150489	4	26859	7	1	0	0
chr6	peak_15292	138893470	+	NM_020464	NHSL1	-	150489	3	198	7	1	1	0
chr6	peak_15293	139013456	+	NR_033896	FLJ46906	+	5622	4	652	4	1	1	0
chr6	peak_15294	139094303	+	NM_001242740	LOC100507462	-	48470	4	513	4	1	1	0
chr6	peak_15295	139308602	+	NM_001128617	REPS1	-	84248	4	796	19	1	1	0
chr6	peak_15296	139349683	+	NM_021243	ABRACL	+	14622	1	135	3	X	0	0
chr6	peak_15298	139455961	+	NM_016217	HECA	+	45699	1	287	4	X	0	0
chr6	peak_15299	139456882	+	NM_016217	HECA	+	45699	4	634	4	1	1	0
chr6	peak_15301	139571760	+	NM_153235	TXLNB	-	52011	4	41448	10	7	0	0
chr6	peak_15302	139613050	+	NM_153235	TXLNB	-	52011	4	158	10	1	1	0
chr6	peak_15303	139695521	+	NM_006079	CITED2	-	2397	4	266	2	1	1	0
chr6	peak_15306	140110181	+	NR_038399	LOC100132735	+	89400	4	17972	3	1	0	0
chr6	peak_15322	142468114	+	NM_001286372	VTA1	+	73788	1	184	6	X	0	0
chr6	peak_15323	142508430	+	NM_001286372	VTA1	+	73788	4	40132	6	3	0	0
chr6	peak_15324	142528598	+	NM_001286372	VTA1	+	73788	4	60300	6	5	0	0
chr6	peak_15326	142622679	+	NM_020455	GPR126	+	144349	1	376	26	X	0	0
chr6	peak_15327	142698343	+	NM_020455	GPR126	+	144349	4	75288	26	4	0	0
chr6	peak_15328	142721598	+	NM_020455	GPR126	+	144349	4	98543	26	10	0	0
chr6	peak_15329	142766054	+	NM_020455	GPR126	+	144349	3	142999	26	26	0	0
chr6	peak_15331	142887975	+	NR_027312	RP11-440G9.1	-	111436	4	71051	3	1	0	0
chr6	peak_15334	143117834	+	NM_006734	HIVEP2	-	193736	4	148504	10	2	0	0
chr6	peak_15335	143166807	+	NM_006734	HIVEP2	-	193736	4	99531	10	1	0	0
chr6	peak_15336	143168129	+	NM_006734	HIVEP2	-	193736	4	98209	10	1	0	0
chr6	peak_15337	143206285	+	NM_006734	HIVEP2	-	193736	4	60053	10	1	0	0
chr6	peak_15338	143221439	+	NM_006734	HIVEP2	-	193736	4	44899	10	1	0	0
chr6	peak_15339	143247684	+	NM_006734	HIVEP2	-	193736	4	18654	10	1	0	0
chr6	peak_15340	143265665	+	NM_006734	HIVEP2	-	193736	4	673	10	1	1	0
chr6	peak_15341	143266231	+	NM_006734	HIVEP2	-	193736	4	107	10	1	1	0
chr6	peak_15342	143266901	+	NM_006734	HIVEP2	-	193736	1	563	10	X	0	0
chr6	peak_15344	143356264	+	NR_038987	RP11-439L18.3	-	71162	4	2455	3	1	0	0
chr6	peak_15345	143381387	+	NM_001286587	AIG1	+	280982	4	888	7	1	1	0
chr6	peak_15346	143446674	+	NM_001286587	AIG1	+	280982	4	66175	7	2	0	0
chr6	peak_15347	143447089	+	NM_001286587	AIG1	+	280982	4	66590	7	2	0	0
chr6	peak_15348	143485860	+	NM_001286587	AIG1	+	280982	4	105361	7	3	0	0
chr6	peak_15349	143748400	+	NM_182503	ADAT2	-	27874	3	23441	6	6	0	0
chr6	peak_15350	143771538	+	NM_182503	ADAT2	-	27874	4	303	6	1	1	0
chr6	peak_15351	143832293	+	NM_032020	FUCA2	-	17073	4	727	7	1	1	0
chr6	peak_15353	143929154	+	NM_014721	PHACTR2	+	223007	1	162	13	X	0	0
chr6	peak_15354	143998894	+	NM_014721	PHACTR2	+	223007	4	69578	13	1	0	0
chr6	peak_15355	144066542	+	NM_014721	PHACTR2	+	223007	4	137226	13	2	0	0
chr6	peak_15356	144076422	+	NM_014721	PHACTR2	+	223007	4	147106	13	4	0	0
chr6	peak_15357	144163929	+	NM_032860	LTV1	+	20437	1	578	11	X	0	0
chr6	peak_15358	144233874	+	NM_001013623	ZC2HC1B	+	73912	4	48302	8	6	0	0
chr6	peak_15359	144263118	+	NM_001289042	PLAGL1	-	124301	3	122618	5	5	0	0
chr6	peak_15360	144329015	+	NR_002768	HYMAI	-	5835	3	852	2	1	1	0
chr6	peak_15361	144334645	+	NM_001289042	PLAGL1	-	124301	4	51091	5	1	0	0
chr6	peak_15362	144384787	+	NM_001289042	PLAGL1	-	124301	4	949	5	1	1	0
chr6	peak_15363	144385597	+	NM_001289039	PLAGL1	-	124301	3	139	5	1	1	0
chr6	peak_15364	144416169	+	NM_031287	SF3B5	-	738	3	585	1	1	1	s
chr6	peak_15365	144471090	+	NM_003764	STX11	+	41424	1	563	2	X	0	0
chr6	peak_15366	144508468	+	NM_003764	STX11	+	41424	3	36815	2	2	0	0
chr6	peak_15373	144691426	+	NM_007124	UTRN	+	561299	4	78554	74	1	0	0
chr6	peak_15374	144729384	+	NM_007124	UTRN	+	561299	4	116512	74	2	0	0
chr6	peak_15375	144744303	+	NM_007124	UTRN	+	561299	4	131431	74	3	0	0
chr6	peak_15376	144757025	+	NM_007124	UTRN	+	561299	4	144153	74	8	0	0
chr6	peak_15377	144849841	+	NM_007124	UTRN	+	561299	4	236969	74	40	0	0
chr6	peak_15378	144904040	+	NM_007124	UTRN	+	561299	4	291168	74	50	0	0
chr6	peak_15379	144980491	+	NM_007124	UTRN	+	561299	4	367619	74	50	0	0
chr6	peak_15380	144982523	+	NM_007124	UTRN	+	561299	4	369651	74	50	0	0
chr6	peak_15381	145047266	+	NM_007124	UTRN	+	561299	4	434394	74	52	0	0
chr6	peak_15382	145066039	+	NM_007124	UTRN	+	561299	4	453167	74	53	0	0
chr6	peak_15385	145955186	+	NM_005670	EPM2A	-	110553	4	101805	4	3	0	0
chr6	peak_15386	146055851	+	NM_005670	EPM2A	-	110553	4	1140	4	1	0	0
chr6	peak_15387	146135169	+	NM_032145	FBXO30	-	16651	4	752	3	1	1	0
chr6	peak_15388	146284758	+	NM_173082	SHPRH	-	79290	4	475	30	1	1	0
chr6	peak_15389	146349413	+	NM_001278065	GRM1	+	409818	4	496	10	1	1	0
chr6	peak_15390	146362535	+	NM_001278065	GRM1	+	409818	4	13618	10	2	0	0
chr6	peak_15391	146521080	+	NM_001278065	GRM1	+	409818	4	172163	10	3	0	0
chr6	peak_15392	146755797	+	NM_001278065	GRM1	+	409818	3	406880	10	10	0	0
chr6	peak_15393	146864434	+	NM_006834	RAB32	+	11260	1	393	3	X	0	0
chr6	peak_15394	146919895	+	NM_024694	ADGB	+	216463	1	240	36	X	0	0
chr6	peak_15395	146932189	+	NM_024694	ADGB	+	216463	4	12054	36	1	0	0
chr6	peak_15396	147021238	+	NM_024694	ADGB	+	216463	4	101103	36	12	0	0
chr6	peak_15397	147106197	+	NM_024694	ADGB	+	216463	4	186062	36	31	0	0
chr6	peak_15398	147178440	+	NR_034115	STXBP5-AS1	-	363227	4	347310	11	8	0	0
chr6	peak_15399	147193305	+	NR_034115	STXBP5-AS1	-	363227	4	332445	11	7	0	0
chr6	peak_15400	147197504	+	NR_034115	STXBP5-AS1	-	363227	4	328246	11	7	0	0
chr6	peak_15401	147235008	+	NR_034115	STXBP5-AS1	-	363227	4	290742	11	7	0	0
chr6	peak_15402	147523553	+	NR_034115	STXBP5-AS1	-	363227	4	2197	11	1	0	0
chr6	peak_15403	147524163	+	NR_034115	STXBP5-AS1	-	363227	4	1587	11	1	0	0
chr6	peak_15404	147524631	+	NR_034115	STXBP5-AS1	-	363227	4	1119	11	1	0	0
chr6	peak_15405	147543663	+	NM_001127715	STXBP5	+	186120	4	18170	28	2	0	0
chr6	peak_15409	147829373	+	NM_001030060	SAMD5	+	61331	1	454	2	X	0	0
chr6	peak_15414	148663361	+	NM_015278	SASH1	+	209457	1	367	20	X	0	0
chr6	peak_15415	148688707	+	NM_015278	SASH1	+	209457	4	24979	20	1	0	0
chr6	peak_15416	148743377	+	NM_015278	SASH1	+	209457	4	79649	20	2	0	0
chr6	peak_15420	149067488	+	NM_005715	UST	+	329857	1	782	8	X	0	0
chr6	peak_15421	149067785	+	NM_005715	UST	+	329857	1	485	8	X	0	0
chr6	peak_15422	149082043	+	NM_005715	UST	+	329857	4	13773	8	1	0	0
chr6	peak_15423	149111716	+	NM_005715	UST	+	329857	4	43446	8	1	0	0
chr6	peak_15424	149185321	+	NM_005715	UST	+	329857	4	117051	8	1	0	0
chr6	peak_15425	149195964	+	NM_005715	UST	+	329857	4	127694	8	1	0	0
chr6	peak_15426	149269072	+	NM_005715	UST	+	329857	4	200802	8	3	0	0
chr6	peak_15427	149353227	+	NM_005715	UST	+	329857	4	284957	8	7	0	0
chr6	peak_15428	149381528	+	NM_005715	UST	+	329857	4	313258	8	7	0	0
chr6	peak_15429	149382211	+	NM_005715	UST	+	329857	4	313941	8	7	0	0
chr6	peak_15434	149794484	+	NM_207360	ZC3H12D	-	37384	4	11664	6	2	0	0
chr6	peak_15435	149866614	+	NM_139126	PPIL4	-	41609	4	624	13	1	1	0
chr6	peak_15436	149866947	+	NM_139126	PPIL4	-	41609	4	291	13	1	1	0
chr6	peak_15437	149886789	+	NM_138785	GINM1	+	24541	1	738	8	X	0	0
chr6	peak_15438	149887183	+	NM_138785	GINM1	+	24541	1	344	8	X	0	0
chr6	peak_15439	149888145	+	NM_138785	GINM1	+	24541	4	618	8	1	1	0
chr6	peak_15440	149969418	+	NM_007044	KATNA1	-	53931	4	522	11	1	1	0
chr6	peak_15441	150038612	+	NM_004690	LATS1	-	60105	4	780	8	1	1	0
chr6	peak_15442	150067358	+	NM_198887	NUP43	-	22258	4	350	8	1	1	0
chr6	peak_15443	150070613	+	NM_005389	PCMT1	+	61728	1	217	8	X	0	0
chr6	peak_15444	150161779	+	NM_032832	LRP11	-	45588	4	23701	7	3	0	0
chr6	peak_15445	150184477	+	NM_032832	LRP11	-	45588	4	1003	7	1	0	0
chr6	peak_15446	150184804	+	NM_032832	LRP11	-	45588	3	676	7	1	1	0
chr6	peak_15447	150244020	+	NM_001001788	RAET1G	-	6202	4	194	5	1	1	0
chr6	peak_15449	150262718	+	NM_025217	ULBP2	+	7234	1	417	5	X	0	0
chr6	peak_15450	150284359	+	NM_025218	ULBP1	+	9705	1	783	5	X	0	0
chr6	peak_15452	150325911	+	NR_024045	RAET1K	-	7127	4	369	4	1	1	0
chr6	peak_15454	150389972	+	NM_024518	ULBP3	-	4461	4	230	4	1	1	0
chr6	peak_15456	150463936	+	NM_030949	PPP1R14C	+	107342	1	251	4	X	0	0
chr6	peak_15457	150716605	+	NM_001164694	IYD	+	35739	3	26578	6	5	0	0
chr6	peak_15458	150724565	+	NM_001164695	IYD	+	35739	3	34538	6	6	0	0
chr6	peak_15462	150920840	+	NM_001029884	PLEKHG1	+	243802	1	158	17	X	0	0
chr6	peak_15463	150921585	+	NM_001029884	PLEKHG1	+	243802	4	587	17	1	1	0
chr6	peak_15464	151017552	+	NM_001029884	PLEKHG1	+	243802	4	96554	17	2	0	0
chr6	peak_15465	151042033	+	NM_001029884	PLEKHG1	+	243802	4	121035	17	2	0	0
chr6	peak_15466	151074509	+	NM_001029884	PLEKHG1	+	243802	4	153511	17	3	0	0
chr6	peak_15467	151186593	+	NM_015440	MTHFD1L	+	236210	1	221	28	X	0	0
chr6	peak_15468	151216089	+	NM_015440	MTHFD1L	+	236210	4	29275	28	7	0	0
chr6	peak_15469	151335591	+	NM_015440	MTHFD1L	+	236210	4	148777	28	22	0	0
chr6	peak_15470	151366076	+	NM_015440	MTHFD1L	+	236210	4	179262	28	26	0	0
chr6	peak_15471	151366765	+	NM_015440	MTHFD1L	+	236210	4	179951	28	26	0	0
chr6	peak_15472	151561188	+	NM_005100	AKAP12	+	118562	3	55	5	1	1	0
chr6	peak_15473	151562054	+	NM_005100	AKAP12	+	118562	4	921	5	2	1	0
chr6	peak_15474	151645412	+	NM_005100	AKAP12	+	118562	4	84279	5	3	0	0
chr6	peak_15475	151646525	+	NM_005100	AKAP12	+	118562	4	85392	5	3	0	0
chr6	peak_15476	151711104	+	NM_020861	ZBTB2	-	27429	4	1573	3	1	0	0
chr6	peak_15477	151773015	+	NM_017909	RMND1	-	47421	4	301	12	1	1	0
chr6	peak_15478	151814793	+	NM_025059	CCDC170	+	127155	1	381	11	X	0	0
chr6	peak_15482	152028008	+	NM_001122742	ESR1	+	412779	4	16378	10	2	0	0
chr6	peak_15483	152085105	+	NM_001122742	ESR1	+	412779	4	73475	10	2	0	0
chr6	peak_15484	152085500	+	NM_001122742	ESR1	+	412779	4	73870	10	2	0	0
chr6	peak_15485	152128933	+	NM_000125	ESR1	+	295596	3	120	8	1	1	0
chr6	peak_15486	152129135	+	NM_001122742	ESR1	+	412779	3	117505	10	3	0	0
chr6	peak_15487	152221876	+	NM_001122742	ESR1	+	412779	4	210246	10	5	0	0
chr6	peak_15488	152222292	+	NM_001122742	ESR1	+	412779	4	210662	10	5	0	0
chr6	peak_15489	152389910	+	NM_001122742	ESR1	+	412779	4	378280	10	8	0	0
chr6	peak_15490	152622848	+	NM_182961	SYNE1	-	515717	4	335686	146	92	0	0
chr6	peak_15491	152659704	+	NM_182961	SYNE1	-	515717	4	298830	146	75	0	0
chr6	peak_15492	152702151	+	NM_182961	SYNE1	-	515717	3	256383	146	56	0	0
chr6	peak_15493	152744898	+	NM_182961	SYNE1	-	515717	4	213636	146	39	0	0
chr6	peak_15494	152779429	+	NM_182961	SYNE1	-	515717	4	179105	146	22	0	0
chr6	peak_15495	152806863	+	NM_182961	SYNE1	-	515717	4	151671	146	12	0	0
chr6	peak_15496	152873798	+	NM_182961	SYNE1	-	515717	4	84736	146	3	0	0
chr6	peak_15497	152916808	+	NM_182961	SYNE1	-	515717	4	41726	146	3	0	0
chr6	peak_15498	152957524	+	NM_182961	SYNE1	-	515717	4	1010	146	2	0	0
chr6	peak_15501	153303439	+	NM_001142522	FBXO5	-	13084	4	1301	5	1	0	0
chr6	peak_15502	153323314	+	NM_001114184	MTRF1L	-	15527	4	611	6	1	1	0
chr6	peak_15503	153323706	+	NM_001114184	MTRF1L	-	15527	3	219	6	1	1	0
chr6	peak_15504	153345537	+	NM_012419	RGS17	-	120359	3	106852	5	4	0	0
chr6	peak_15505	153383465	+	NM_012419	RGS17	-	120359	4	68924	5	1	0	0
chr6	peak_15506	153406342	+	NM_012419	RGS17	-	120359	4	46047	5	1	0	0
chr6	peak_15507	153451032	+	NM_012419	RGS17	-	120359	4	1357	5	1	0	0
chr6	peak_15508	153451779	+	NM_012419	RGS17	-	120359	4	610	5	1	1	0
chr6	peak_15520	154360477	+	NM_000914	OPRM1	+	93254	3	241	4	1	1	0
chr6	peak_15521	154477257	+	NM_001130700	IPCEF1	-	202284	3	200643	12	12	0	0
chr6	peak_15522	154493590	+	NM_001008503	OPRM1	+	207457	4	133045	4	3	0	0
chr6	peak_15523	154568451	+	NM_001130700	IPCEF1	-	202284	4	109449	12	4	0	0
chr6	peak_15524	154731780	+	NM_173515	CNKSR3	-	105322	4	99973	13	11	0	0
chr6	peak_15525	154769632	+	NM_173515	CNKSR3	-	105322	4	62121	13	2	0	0
chr6	peak_15526	154830704	+	NM_173515	CNKSR3	-	105322	4	1049	13	1	0	0
chr6	peak_15527	154831025	+	NM_173515	CNKSR3	-	105322	4	728	13	1	1	0
chr6	peak_15533	155054189	+	NM_001286188	SCAF8	+	100868	1	322	21	X	0	0
chr6	peak_15534	155145397	+	NM_001286188	SCAF8	+	100868	3	90886	21	18	0	0
chr6	peak_15538	155473485	+	NM_012454	TIAM2	+	167436	4	62063	26	6	0	0
chr6	peak_15539	155475466	+	NM_012454	TIAM2	+	167436	4	64044	26	6	0	0
chr6	peak_15540	155475709	+	NM_012454	TIAM2	+	167436	4	64287	26	6	0	0
chr6	peak_15541	155495870	+	NM_012454	TIAM2	+	167436	4	84448	26	8	0	0
chr6	peak_15542	155635148	+	NM_016020	TFB1M	-	58355	4	469	7	1	1	0
chr6	peak_15546	155721820	+	NM_015718	NOX3	-	60537	4	55217	14	12	0	0
chr6	peak_15547	155770627	+	NM_015718	NOX3	-	60537	4	6410	14	4	0	0
chr6	peak_15563	157098257	+	NM_020732	ARID1B	+	432851	1	806	20	X	0	0
chr6	peak_15564	157098976	+	NM_020732	ARID1B	+	432851	1	87	20	X	0	0
chr6	peak_15565	157100673	+	NM_020732	ARID1B	+	432851	4	1610	20	1	0	0
chr6	peak_15566	157138473	+	NM_020732	ARID1B	+	432851	4	39410	20	1	0	0
chr6	peak_15567	157169720	+	NM_020732	ARID1B	+	432851	4	70657	20	2	0	0
chr6	peak_15568	157191100	+	NM_020732	ARID1B	+	432851	4	92037	20	2	0	0
chr6	peak_15569	157254396	+	NM_020732	ARID1B	+	432851	4	155333	20	4	0	0
chr6	peak_15570	157274787	+	NM_020732	ARID1B	+	432851	4	175724	20	5	0	0
chr6	peak_15571	157301768	+	NM_020732	ARID1B	+	432851	4	202705	20	5	0	0
chr6	peak_15572	157342140	+	NM_020732	ARID1B	+	432851	4	243077	20	5	0	0
chr6	peak_15573	157427432	+	NM_020732	ARID1B	+	432851	4	328369	20	6	0	0
chr6	peak_15574	157505474	+	NM_020732	ARID1B	+	432851	3	406411	20	13	0	0
chr6	peak_15575	157508269	+	NM_020732	ARID1B	+	432851	4	409206	20	13	0	0
chr6	peak_15582	157744084	+	NM_018452	TMEM242	-	35201	4	1169	4	1	0	0
chr6	peak_15586	158243642	+	NM_016224	SNX9	+	121908	1	560	18	X	0	0
chr6	peak_15587	158254688	+	NM_016224	SNX9	+	121908	4	10486	18	1	0	0
chr6	peak_15588	158402478	+	NM_003898	SYNJ2	+	117321	1	409	27	X	0	0
chr6	peak_15589	158410871	+	NM_003898	SYNJ2	+	117321	4	7984	27	1	0	0
chr6	peak_15590	158447171	+	NM_003898	SYNJ2	+	117321	4	44284	27	2	0	0
chr6	peak_15591	158461699	+	NM_003898	SYNJ2	+	117321	4	58812	27	4	0	0
chr6	peak_15592	158463426	+	NM_003898	SYNJ2	+	117321	4	60539	27	4	0	0
chr6	peak_15593	158493221	+	NM_003898	SYNJ2	+	117321	4	90334	27	15	0	0
chr6	peak_15594	158572125	+	NM_032861	SERAC1	-	58778	4	17187	17	3	0	0
chr6	peak_15595	158588773	+	NM_032861	SERAC1	-	58778	4	539	17	1	1	0
chr6	peak_15596	158604615	+	NM_207118	GTF2H5	+	30999	4	15237	3	2	0	0
chr6	peak_15600	158826339	+	NM_020245	TULP4	+	199166	4	92648	14	1	0	0
chr6	peak_15601	158843865	+	NM_020245	TULP4	+	199166	4	110174	14	2	0	0
chr6	peak_15602	158896605	+	NM_020245	TULP4	+	199166	4	162914	14	6	0	0
chr6	peak_15603	158914594	+	NM_020245	TULP4	+	199166	4	180903	14	9	0	0
chr6	peak_15604	158957241	+	NM_020823	TMEM181	+	99001	1	226	17	X	0	0
chr6	peak_15605	158957954	+	NM_020823	TMEM181	+	99001	4	487	17	1	1	0
chr6	peak_15606	158980852	+	NM_020823	TMEM181	+	99001	4	23385	17	1	0	0
chr6	peak_15607	159026394	+	NM_020823	TMEM181	+	99001	4	68927	17	7	0	0
chr6	peak_15608	159065202	+	NM_006519	DYNLT1	-	8299	4	602	5	1	1	0
chr6	peak_15609	159081400	+	NM_001242384	SYTL3	+	114864	4	10355	19	2	0	0
chr6	peak_15610	159125254	+	NM_001242384	SYTL3	+	114864	4	54209	19	7	0	0
chr6	peak_15611	159139554	+	NM_001242384	SYTL3	+	114864	4	68509	19	11	0	0
chr6	peak_15612	159166046	+	NM_001242384	SYTL3	+	114864	4	95001	19	12	0	0
chr6	peak_15613	159220218	+	NM_001111077	EZR	-	53685	4	20238	14	2	0	0
chr6	peak_15614	159239194	+	NM_001111077	EZR	-	53685	3	1262	14	2	0	0
chr6	peak_15615	159274354	+	NR_028496	OSTCP1	-	16508	4	4310	3	2	0	0
chr6	peak_15618	159420392	+	NM_031924	RSPH3	-	22934	4	806	8	1	1	0
chr6	peak_15620	159590206	+	NM_032532	FNDC1	+	102713	1	222	23	X	0	0
chr6	peak_15621	159673990	+	NM_032532	FNDC1	+	102713	4	83562	23	17	0	0
chr6	peak_15624	160113660	+	NM_001024466	SOD2	-	14206	4	693	5	2	1	0
chr6	peak_15625	160147683	+	NM_004906	WTAP	+	29324	1	346	8	X	0	0
chr6	peak_15626	160182835	+	NR_037166	LOC100129518	-	2075	4	529	2	1	1	0
chr6	peak_15627	160210489	+	NM_030752	TCP1	-	11207	3	246	12	1	1	0
chr6	peak_15628	160389607	+	NM_000876	IGF2R	+	137454	1	523	48	X	0	0
chr6	peak_15629	160400380	+	NM_000876	IGF2R	+	137454	4	10250	48	1	0	0
chr6	peak_15631	160640000	+	NM_003058	SLC22A2	-	42171	4	39963	11	10	0	0
chr6	peak_15633	160769252	+	NM_021977	SLC22A3	+	104208	1	152	11	X	0	0
chr6	peak_15634	160783670	+	NM_021977	SLC22A3	+	104208	4	14266	11	1	0	0
chr6	peak_15635	160849174	+	NM_021977	SLC22A3	+	104208	4	79770	11	5	0	0
chr6	peak_15638	160955078	+	NM_005577	LPA	-	134894	4	132329	40	38	0	0
chr6	peak_15641	161154112	+	NM_000301	PLG	+	51862	4	30888	19	12	0	0
chr6	peak_15642	161171262	+	NM_000301	PLG	+	51862	4	48038	19	17	0	0
chr6	peak_15650	161412336	+	NM_006724	MAP3K4	+	125597	1	485	26	X	0	0
chr6	peak_15651	161422602	+	NM_006724	MAP3K4	+	125597	4	9781	26	1	0	0
chr6	peak_15652	161589357	+	NM_020133	AGPAT4	-	144052	4	105750	9	2	0	0
chr6	peak_15653	161675960	+	NM_020133	AGPAT4	-	144052	4	19147	9	1	0	0
chr6	peak_15654	161694482	+	NM_020133	AGPAT4	-	144052	4	625	9	1	1	0
chr6	peak_15655	161780200	+	NM_004562	PARK2	-	1380246	4	1368634	12	11	0	0
chr6	peak_15656	161794939	+	NM_004562	PARK2	-	1380246	4	1353895	12	10	0	0
chr6	peak_15657	161838884	+	NM_004562	PARK2	-	1380246	4	1309950	12	9	0	0
chr6	peak_15658	161919432	+	NM_004562	PARK2	-	1380246	4	1229402	12	9	0	0
chr6	peak_15659	161971367	+	NM_004562	PARK2	-	1380246	4	1177467	12	8	0	0
chr6	peak_15660	162039905	+	NM_004562	PARK2	-	1380246	4	1108929	12	7	0	0
chr6	peak_15661	162169922	+	NM_004562	PARK2	-	1380246	4	978912	12	7	0	0
chr6	peak_15662	162195238	+	NM_004562	PARK2	-	1380246	4	953596	12	7	0	0
chr6	peak_15663	162311912	+	NM_004562	PARK2	-	1380246	4	836922	12	6	0	0
chr6	peak_15664	162312598	+	NM_004562	PARK2	-	1380246	4	836236	12	6	0	0
chr6	peak_15665	162343925	+	NM_004562	PARK2	-	1380246	4	804909	12	6	0	0
chr6	peak_15666	162364882	+	NM_004562	PARK2	-	1380246	4	783952	12	6	0	0
chr6	peak_15667	162435363	+	NM_004562	PARK2	-	1380246	4	713471	12	5	0	0
chr6	peak_15668	162639084	+	NM_004562	PARK2	-	1380246	4	509750	12	3	0	0
chr6	peak_15669	162831521	+	NM_004562	PARK2	-	1380246	4	317313	12	2	0	0
chr6	peak_15670	162959961	+	NM_004562	PARK2	-	1380246	4	188873	12	1	0	0
chr6	peak_15671	162990650	+	NM_004562	PARK2	-	1380246	4	158184	12	1	0	0
chr6	peak_15672	163042219	+	NM_004562	PARK2	-	1380246	4	106615	12	1	0	0
chr6	peak_15673	163113363	+	NM_004562	PARK2	-	1380246	4	35471	12	1	0	0
chr6	peak_15674	163148222	+	NM_001080378	PACRG	+	588362	3	59	6	1	1	0
chr6	peak_15675	163277880	+	NM_001080378	PACRG	+	588362	4	129717	6	3	0	0
chr6	peak_15676	163364885	+	NM_001080378	PACRG	+	588362	4	216722	6	3	0	0
chr6	peak_15677	163385914	+	NM_001080378	PACRG	+	588362	4	237751	6	3	0	0
chr6	peak_15678	163431392	+	NM_001080378	PACRG	+	588362	4	283229	6	3	0	0
chr6	peak_15679	163431729	+	NM_001080378	PACRG	+	588362	4	283566	6	3	0	0
chr6	peak_15680	163521253	+	NM_001080378	PACRG	+	588362	4	373090	6	5	0	0
chr6	peak_15681	163591432	+	NM_001080378	PACRG	+	588362	4	443269	6	5	0	0
chr6	peak_15682	163602269	+	NM_001080378	PACRG	+	588362	4	454106	6	5	0	0
chr6	peak_15683	163723867	+	NM_001080378	PACRG	+	588362	4	575704	6	5	0	0
chr6	peak_15684	163834420	+	NR_037593	CAHM	-	887	3	562	1	1	1	1
chr6	peak_15685	163836563	+	NM_006775	QKI	+	163955	4	889	8	1	1	0
chr6	peak_15699	165722583	+	NM_144980	C6orf118	-	29960	4	528	9	1	1	0
chr6	peak_15700	165822896	+	NM_001130690	PDE10A	-	334814	4	252692	22	13	0	0
chr6	peak_15701	165965755	+	NM_001130690	PDE10A	-	334814	4	109833	22	1	0	0
chr6	peak_15702	165987265	+	NM_001130690	PDE10A	-	334814	4	88323	22	1	0	0
chr6	peak_15703	166075612	+	NM_001130690	PDE10A	-	334814	1	24	22	X	0	0
chr6	peak_15704	166076054	+	NM_001130690	PDE10A	-	334814	1	466	22	X	0	0
chr6	peak_15712	166401289	+	NR_026861	LINC00473	-	63993	3	238	2	1	1	0
chr6	peak_15713	166401803	+	NR_027284	LINC00602	+	2066	3	765	1	1	1	0
chr6	peak_15719	166581469	+	NM_001270484	T	-	11013	4	688	8	1	1	0
chr6	peak_15722	166744155	+	NM_145169	SFT2D1	-	22476	4	11836	8	1	0	0
chr6	peak_15723	166755609	+	NM_145169	SFT2D1	-	22476	4	382	8	1	1	0
chr6	peak_15724	166795369	+	NM_016098	MPC1	-	18095	4	1132	4	1	0	0
chr6	peak_15725	166796034	+	NM_016098	MPC1	-	18095	4	467	4	1	1	0
chr6	peak_15727	166863716	+	NM_001006932	RPS6KA2	-	452919	4	412055	22	14	0	0
chr6	peak_15728	166904591	+	NM_001006932	RPS6KA2	-	452919	4	371180	22	9	0	0
chr6	peak_15729	166985942	+	NM_001006932	RPS6KA2	-	452919	4	289829	22	2	0	0
chr6	peak_15730	167040364	+	NM_001006932	RPS6KA2	-	452919	4	235407	22	2	0	0
chr6	peak_15731	167053897	+	NM_001006932	RPS6KA2	-	452919	4	221874	22	2	0	0
chr6	peak_15732	167104866	+	NM_001006932	RPS6KA2	-	452919	4	170905	22	2	0	0
chr6	peak_15733	167120664	+	NM_001006932	RPS6KA2	-	452919	4	155107	22	2	0	0
chr6	peak_15734	167275717	+	NM_001006932	RPS6KA2	-	452919	3	54	22	1	1	0
chr6	peak_15736	167369524	+	NM_003730	RNASET2	-	27075	4	553	9	1	1	0
chr6	peak_15737	167370598	+	NM_003730	RNASET2	-	27075	1	521	9	X	0	0
chr6	peak_15738	167411312	+	NR_037504	MIR3939	-	107	3	88	1	1	1	1
chr6	peak_15739	167411703	+	NR_037504	MIR3939	-	107	1	303	1	X	0	0
chr6	peak_15740	167412021	+	NR_037504	MIR3939	-	107	1	621	1	X	0	0
chr6	peak_15747	168226385	+	NR_027906	MLLT4-AS1	-	2908	3	1091	2	1	0	0
chr6	peak_15748	168228216	+	NM_001207008	MLLT4	+	145031	4	546	32	1	1	0
chr6	peak_15749	168435821	+	NM_030615	KIF25	+	27218	4	17269	9	4	0	0
chr6	peak_15750	168437006	+	NM_030615	KIF25	+	27218	4	18454	9	4	0	0
chr6	peak_15753	168648279	+	NR_110870	RP11-503C24.4	+	19642	4	4662	5	1	0	0
chr6	peak_15754	168720039	+	NM_001286351	DACT2	-	26926	4	395	6	1	1	0
chr6	peak_15757	168841565	+	NM_022138	SMOC2	+	226845	1	265	13	X	0	0
chr6	peak_15758	168956510	+	NM_022138	SMOC2	+	226845	4	114680	13	7	0	0
chr6	peak_15759	169060269	+	NM_022138	SMOC2	+	226845	4	218439	13	11	0	0
chr6	peak_15768	169880271	+	NM_001202550	WDR27	-	244858	4	221888	22	21	0	0
chr6	peak_15769	170101778	+	NM_001202550	WDR27	-	244858	3	381	22	1	1	0
chr6	peak_15770	170123561	+	NM_133325	PHF10	-	20106	4	545	12	1	1	0
chr6	peak_15771	170124201	+	NM_133325	PHF10	-	20106	1	95	12	X	0	0
chr6	peak_15773	170151294	+	NM_174910	TCTE3	-	11425	4	344	4	1	1	0
chr6	peak_15774	170190265	+	NR_026781	LINC00242	-	10037	3	8656	2	2	0	0
chr6	peak_15775	170200941	+	NR_026780	LINC00574	+	12802	3	10773	3	3	0	0
chr6	peak_15783	170599367	+	NM_005618	DLL1	-	8405	3	330	11	1	1	0
chr6	peak_15784	170604594	+	NM_001286379	FAM120B	+	116370	4	4804	11	1	0	0
chr6	peak_15785	170615227	+	NM_001286379	FAM120B	+	116370	4	15437	11	1	0	0
chr6	peak_15791	170862045	+	NM_002793	PSMB1	-	18215	4	372	6	1	1	0
chr6	peak_15792	170862944	+	NM_001172085	TBP	+	18539	1	476	7	X	0	0
chr6	peak_15793	170893196	+	NM_002598	PDCD2	-	9122	4	584	6	1	1	0
chrY	peak_12	21154564	+	NM_013230	CD24	-	2181	3	141	1	1	1	0
chr15	peak_7731	22832994	+	NM_052903	TUBGCP5	+	40498	1	400	23	X	0	0
chr15	peak_7732	22892600	+	NM_001287810	CYFIP1	+	110956	1	48	32	X	0	0
chr15	peak_7733	22923617	+	NM_001287810	CYFIP1	+	110956	4	30969	32	1	0	0
chr15	peak_7734	23034094	+	NM_001184888	NIPA2	-	29745	4	333	6	1	1	0
chr15	peak_7735	23086235	+	NM_144599	NIPA1	-	43159	3	201	5	1	1	0
chr15	peak_7736	23086759	+	NM_001142275	NIPA1	-	43566	4	84	5	1	1	0
chr15	peak_7737	23115077	+	NR_040057	LOC283683	-	20925	4	177	5	1	1	0
chr15	peak_7738	23378399	+	NR_002824	HERC2P2	-	95996	1	140	35	X	0	0
chr15	peak_7740	23810609	+	NM_005664	MKRN3	+	2714	3	156	1	1	1	0
chr15	peak_7741	25683306	+	NM_000462	UBE3A	-	101781	4	869	14	1	1	0
chr15	peak_7742	25683804	+	NM_000462	UBE3A	-	101781	3	371	14	1	1	0
chr15	peak_7744	28266845	+	NM_000275	OCA2	-	344437	4	77613	24	6	0	0
chr15	peak_7745	28331319	+	NM_000275	OCA2	-	344437	4	13139	24	1	0	0
chr15	peak_7746	28341110	+	NM_000275	OCA2	-	344437	4	3348	24	1	0	0
chr15	peak_7747	29077226	+	NR_037599	LOC646278	+	66742	4	42247	14	10	0	0
chr15	peak_7749	29432059	+	NM_015307	FAM189A1	-	450474	4	430868	11	5	0	0
chr15	peak_7750	29561510	+	NM_138704	NDNL2	-	1669	3	510	1	1	1	0
chr15	peak_7751	30113906	+	NM_175610	TJP1	-	122351	4	800	27	1	1	0
chr15	peak_7752	30114548	+	NM_175610	TJP1	-	122351	3	158	27	1	1	0
chr15	peak_7754	30917897	+	NM_001039841	ARHGAP11B	+	12136	1	981	7	X	0	0
chr15	peak_7755	30918172	+	NM_001039841	ARHGAP11B	+	12136	1	706	7	X	0	0
chr15	peak_7756	31195715	+	NM_001146095	FAN1	+	7938	1	339	4	X	0	0
chr15	peak_7757	31283467	+	NM_017762	MTMR10	-	52665	4	340	16	1	1	0
chr15	peak_7758	31372784	+	NM_001252020	TRPM1	-	160214	4	80692	27	1	0	0
chr15	peak_7759	31428265	+	NM_001252020	TRPM1	-	160214	4	25211	27	1	0	0
chr15	peak_7761	31618299	+	NM_015995	KLF13	+	51021	1	783	2	X	0	0
chr15	peak_7766	32322335	+	NM_001190455	CHRNA7	+	139700	1	350	10	X	0	0
chr15	peak_7767	33111193	+	NM_001277313	FMN1	-	429191	4	375741	21	17	0	0
chr15	peak_7768	33418831	+	NM_001277313	FMN1	-	429191	4	68103	21	4	0	0
chr15	peak_7769	33486844	+	NM_001277313	FMN1	-	429191	3	90	21	1	1	0
chr15	peak_7770	33602966	+	NM_001036	RYR3	+	555128	1	210	104	X	0	0
chr15	peak_7771	34208011	+	NM_020371	AVEN	-	172877	4	123292	6	2	0	0
chr15	peak_7772	34208110	+	NM_020371	AVEN	-	172877	4	123193	6	2	0	0
chr15	peak_7773	34330532	+	NM_020371	AVEN	-	172877	4	771	6	1	1	0
chr15	peak_7774	34331300	+	NM_020371	AVEN	-	172877	3	3	6	1	1	0
chr15	peak_7775	34393510	+	NM_020154	EMC7	-	17831	4	543	5	1	1	0
chr15	peak_7776	34501929	+	NM_024713	KATNBL1	-	69424	4	368	10	1	1	0
chr15	peak_7777	34516984	+	NM_001286420	EMC4	+	5170	1	213	4	X	0	0
chr15	peak_7778	34629743	+	NM_001042496	SLC12A6	-	107766	3	218	26	1	1	0
chr15	peak_7779	34635225	+	NM_018648	NOP10	-	1447	3	137	2	1	1	0
chr15	peak_7780	34658544	+	NM_153613	LPCAT4	-	8308	4	851	14	1	1	0
chr15	peak_7781	34659236	+	NM_153613	LPCAT4	-	8308	3	159	14	1	1	0
chr15	peak_7783	35261754	+	NM_014691	AQR	-	113445	3	241	35	1	1	0
chr15	peak_7784	35280293	+	NM_014106	ZNF770	-	9957	4	204	3	1	1	0
chr15	peak_7785	35837998	+	NM_080650	DPH6	-	175236	4	406	9	1	1	0
chr15	peak_7786	36871386	+	NM_001130010	C15orf41	+	230659	1	417	12	X	0	0
chr15	peak_7787	37392583	+	NM_001220482	MEIS2	-	210280	4	917	13	1	1	0
chr15	peak_7788	37393609	+	NM_001220482	MEIS2	-	210280	1	109	13	X	0	0
chr15	peak_7789	37393831	+	NM_001220482	MEIS2	-	210280	1	331	13	X	0	0
chr15	peak_7793	38544061	+	NM_152594	SPRED1	+	104400	1	990	7	X	0	0
chr15	peak_7794	38746190	+	NM_173611	FAM98B	+	33585	1	137	8	X	0	0
chr15	peak_7795	38856267	+	NM_001128602	RASGRP1	-	76707	4	740	16	1	1	0
chr15	peak_7797	39872476	+	NM_003246	THBS1	+	16390	1	803	22	X	0	0
chr15	peak_7798	40074619	+	NM_152597	FSIP1	-	182809	4	420	12	1	1	0
chr15	peak_7799	40212140	+	NM_007223	GPR176	-	121872	3	953	3	1	1	0
chr15	peak_7800	40212967	+	NM_007223	GPR176	-	121872	3	126	3	1	1	0
chr15	peak_7801	40226108	+	NM_001013703	EIF2AK4	+	101474	1	216	39	X	0	0
chr15	peak_7802	40268638	+	NM_001013703	EIF2AK4	+	101474	3	42314	39	12	0	0
chr15	peak_7803	40331092	+	NM_003134	SRP14	-	3500	3	297	5	2	1	0
chr15	peak_7804	40400986	+	NM_001003943	BMF	-	20996	3	99	4	1	1	0
chr15	peak_7805	40452990	+	NM_001211	BUB1B	+	60129	1	219	23	X	0	0
chr15	peak_7806	40575078	+	NM_001190479	ANKRD63	-	1144	1	291	1	X	0	0
chr15	peak_7808	40650320	+	NM_033510	DISP2	+	12824	1	113	8	X	0	0
chr15	peak_7809	40660176	+	NM_033510	DISP2	+	12824	3	9743	8	8	0	0
chr15	peak_7810	40674983	+	NM_001142762	KNSTRN	+	11569	3	62	8	1	1	0
chr15	peak_7811	40697719	+	NM_001159508	IVD	+	15828	3	34	11	1	1	0
chr15	peak_7813	40732900	+	NM_014952	BAHD1	+	27032	1	510	7	X	0	0
chr15	peak_7814	40763053	+	NM_130468	CHST14	+	2199	1	106	1	X	0	0
chr15	peak_7816	40857095	+	NM_001289132	C15orf57	-	33718	3	161	4	1	1	0
chr15	peak_7817	40861413	+	NM_152260	RPUSD2	+	5403	1	78	3	X	0	0
chr15	peak_7818	40886064	+	NM_144508	CASC5	+	68436	1	382	26	X	0	0
chr15	peak_7819	40986853	+	NR_040058	RAD51-AS1	-	1352	3	450	2	2	1	1
chr15	peak_7820	40987191	+	NR_040058	RAD51-AS1	-	1352	4	112	2	1	1	0
chr15	peak_7821	41047321	+	NM_018145	RMDN3	-	19374	3	137	13	1	1	0
chr15	peak_7822	41056156	+	NM_005258	GCHFR	+	3628	1	128	3	X	0	0
chr15	peak_7823	41099546	+	NM_001258420	ZFYVE19	+	7495	3	273	10	1	1	0
chr15	peak_7824	41149931	+	NM_181642	SPINT1	+	13609	2	78	11	X	0	0
chr15	peak_7825	41165891	+	NM_133639	RHOV	-	2077	3	596	3	2	1	0
chr15	peak_7826	41166261	+	NM_133639	RHOV	-	2077	3	226	3	1	1	0
chr15	peak_7827	41186424	+	NM_020857	VPS18	+	9547	1	203	5	X	0	0
chr15	peak_7828	41187051	+	NM_020857	VPS18	+	9547	3	424	5	1	1	0
chr15	peak_7831	41245169	+	NM_001142776	CHAC1	+	3083	1	466	4	X	0	0
chr15	peak_7832	41407974	+	NM_017553	INO80	-	137367	4	470	36	1	1	0
chr15	peak_7833	41522828	+	NM_001286441	EXD1	-	48026	3	127	12	1	1	0
chr15	peak_7834	41523602	+	NM_007236	CHP1	+	50648	3	166	7	1	1	0
chr15	peak_7835	41575915	+	NR_026757	OIP5-AS1	+	15596	1	285	4	X	0	0
chr15	peak_7836	41624389	+	NM_007280	OIP5	-	23355	4	430	5	1	1	0
chr15	peak_7837	41694474	+	NR_045620	NDUFAF1	-	15113	3	184	6	1	1	0
chr15	peak_7838	41709057	+	NM_015138	RTF1	+	66461	1	244	18	X	0	0
chr15	peak_7839	41785876	+	NM_002220	ITPKA	+	9703	1	179	7	X	0	0
chr15	peak_7840	41836202	+	NM_015540	RPAP1	-	27102	4	273	25	1	1	0
chr15	peak_7841	41851006	+	NM_006293	TYRO3	+	20318	1	213	19	X	0	0
chr15	peak_7842	41851159	+	NM_006293	TYRO3	+	20318	1	60	19	X	0	0
chr15	peak_7844	41952472	+	NM_001080541	MGA	+	109533	1	137	23	X	0	0
chr15	peak_7845	41953970	+	NM_001080541	MGA	+	109533	4	1361	23	1	0	0
chr15	peak_7846	42066267	+	NM_001128608	MAPKBP1	+	53423	1	364	32	X	0	0
chr15	peak_7847	42120049	+	NM_001128608	MAPKBP1	+	53423	3	53418	32	32	0	1
chr15	peak_7848	42264209	+	NM_139265	EHD4	-	73118	4	546	6	1	1	0
chr15	peak_7849	42264519	+	NM_139265	EHD4	-	73118	3	236	6	1	1	0
chr15	peak_7850	42500144	+	NM_015289	VPS39	-	49605	4	358	25	1	1	0
chr15	peak_7851	42565220	+	NM_001286487	TMEM87A	-	63134	4	562	19	1	1	0
chr15	peak_7852	42787670	+	NM_003825	SNAP23	+	37757	3	167	8	1	1	0
chr15	peak_7853	42840553	+	NM_153260	LRRC57	-	6284	3	449	6	2	1	0
chr15	peak_7854	42840831	+	NM_153260	LRRC57	-	6284	4	171	6	1	1	0
chr15	peak_7855	42867279	+	NM_020759	STARD9	+	145341	1	577	33	X	0	0
chr15	peak_7856	42873516	+	NM_020759	STARD9	+	145341	4	5660	33	1	0	0
chr15	peak_7857	43028691	+	NM_138477	CDAN1	-	13659	3	726	28	2	1	0
chr15	peak_7858	43212430	+	NM_173500	TTBK2	-	176467	4	577	15	1	1	0
chr15	peak_7859	43212803	+	NM_173500	TTBK2	-	176467	3	204	15	1	1	0
chr15	peak_7860	43398198	+	NM_174916	UBR1	-	163190	3	88	47	1	1	0
chr15	peak_7862	43426112	+	NM_024956	TMEM62	+	51621	3	391	14	1	1	0
chr15	peak_7863	43477331	+	NM_024956	TMEM62	+	51621	3	51610	14	14	0	s
chr15	peak_7864	43622438	+	NM_014793	LCMT2	-	2848	3	382	1	1	1	0
chr15	peak_7865	43662855	+	NM_001286414	TUBGCP4	+	36038	1	401	18	X	0	0
chr15	peak_7866	43663507	+	NM_001286414	TUBGCP4	+	36038	3	251	18	1	1	0
chr15	peak_7867	43785072	+	NM_005657	TP53BP1	-	103297	4	17635	28	1	0	0
chr15	peak_7868	43802725	+	NR_046489	RNU6-28P	+	219546	4	127438	5	4	0	0
chr15	peak_7869	44038312	+	NR_002318	CATSPER2P1	-	10352	3	184	4	1	1	0
chr15	peak_7870	44068821	+	NM_025165	ELL3	-	4706	4	681	11	1	1	0
chr15	peak_7871	44069482	+	NM_025165	ELL3	-	4706	3	20	11	1	1	0
chr15	peak_7872	44084169	+	NM_001018108	SERF2	+	4249	3	130	3	1	1	0
chr15	peak_7873	44092621	+	NM_016400	HYPK	+	2152	3	3	4	1	1	0
chr15	peak_7874	44116877	+	NM_005926	MFAP1	-	20220	3	74	9	1	1	0
chr15	peak_7875	44119036	+	NM_001167941	WDR76	+	41507	1	75	13	X	0	0
chr15	peak_7876	44486674	+	NM_001286491	FRMD5	-	324535	4	818	15	1	1	0
chr15	peak_7877	44487102	+	NM_001286491	FRMD5	-	324535	4	390	15	1	1	0
chr15	peak_7878	44580781	+	NM_138423	CASC4	+	127052	1	127	10	X	0	0
chr15	peak_7879	44719150	+	NM_016396	CTDSPL2	+	99852	1	428	13	X	0	0
chr15	peak_7880	44719661	+	NM_016396	CTDSPL2	+	99852	3	83	13	1	1	0
chr15	peak_7881	44828754	+	NR_034170	EIF3J-AS1	-	2420	3	367	2	1	1	0
chr15	peak_7882	44955344	+	NM_025137	SPG11	-	100984	4	532	40	1	1	0
chr15	peak_7883	45003401	+	NM_004048	B2M	+	6674	1	283	4	X	0	0
chr15	peak_7886	45315136	+	NM_003104	SORD	+	51987	1	165	9	X	0	0
chr15	peak_7887	45410299	+	NM_207581	DUOXA2	+	3780	3	3777	6	6	0	1
chr15	peak_7888	45459337	+	NM_138356	SHF	-	33963	2	74	8	X	0	0
chr15	peak_7889	45459500	+	NM_138356	SHF	-	33963	3	33873	8	8	0	1
chr15	peak_7890	45479695	+	NM_138356	SHF	-	33963	4	13678	8	2	0	0
chr15	peak_7891	45480053	+	NM_138356	SHF	-	33963	4	13320	8	2	0	0
chr15	peak_7892	45490748	+	NM_138356	SHF	-	33963	4	2625	8	2	0	0
chr15	peak_7893	45492587	+	NM_138356	SHF	-	33963	4	786	8	1	1	0
chr15	peak_7894	45493165	+	NM_138356	SHF	-	33963	3	208	8	1	1	0
chr15	peak_7896	45694335	+	NM_024063	SPATA5L1	+	19099	1	183	8	X	0	0
chr15	peak_7897	45694762	+	NM_024063	SPATA5L1	+	19099	3	244	8	1	1	0
chr15	peak_7898	45694938	+	NM_024063	SPATA5L1	+	19099	3	420	8	1	1	0
chr15	peak_7899	45814460	+	NM_013309	SLC30A4	-	40324	3	542	8	2	1	0
chr15	peak_7900	45879230	+	NM_012388	BLOC1S6	+	22494	1	186	5	X	0	0
chr15	peak_7901	45927597	+	NM_001271213	SQRDL	+	60148	4	4252	11	2	0	0
chr15	peak_7902	47476318	+	NM_001198999	SEMA6D	+	590019	1	84	20	X	0	0
chr15	peak_7903	47477117	+	NM_001198999	SEMA6D	+	590019	4	715	20	1	1	0
chr15	peak_7904	47488259	+	NM_001198999	SEMA6D	+	590019	4	11857	20	1	0	0
chr15	peak_7905	48009322	+	NM_001198999	SEMA6D	+	590019	4	532920	20	4	0	0
chr15	peak_7906	48010377	+	NM_001198999	SEMA6D	+	590019	4	533975	20	4	0	0
chr15	peak_7907	48470142	+	NM_016132	MYEF2	-	38931	4	416	17	1	1	0
chr15	peak_7908	48623323	+	NM_001025249	DUT	+	11951	1	297	7	X	0	0
chr15	peak_7909	48937387	+	NM_000138	FBN1	-	237484	4	598	66	1	1	0
chr15	peak_7910	49103155	+	NM_014985	CEP152	-	73210	4	188	26	1	1	0
chr15	peak_7911	49170076	+	NM_203349	SHC4	-	139709	4	85565	12	4	0	0
chr15	peak_7912	49255762	+	NM_203349	SHC4	-	139709	1	121	12	X	0	0
chr15	peak_7914	49338307	+	NM_001193489	SECISBP2L	-	57927	4	453	18	1	1	0
chr15	peak_7915	49447348	+	NM_001143887	COPS2	-	30385	4	506	13	1	1	0
chr15	peak_7916	49462182	+	NM_001001556	GALK2	+	174048	4	14227	10	1	0	0
chr15	peak_7917	49912911	+	NM_152647	FAM227B	-	292528	3	207	16	1	1	0
chr15	peak_7918	50295981	+	NM_024837	ATP8B4	-	260986	4	115438	28	7	0	0
chr15	peak_7919	50474293	+	NM_003645	SLC27A2	+	54198	1	99	10	X	0	0
chr15	peak_7920	50646477	+	NR_026891	FLJ10038	-	5943	3	599	1	1	1	0
chr15	peak_7921	50646853	+	NR_026891	FLJ10038	-	5943	3	223	1	1	1	0
chr15	peak_7922	50647047	+	NR_026891	FLJ10038	-	5943	3	29	1	1	1	0
chr15	peak_7923	50716260	+	NM_005154	USP8	+	76708	1	313	20	X	0	0
chr15	peak_7924	50978623	+	NM_017672	TRPM7	-	129662	4	389	39	1	1	0
chr15	peak_7925	51057428	+	NM_032802	SPPL2A	-	58175	4	482	15	1	1	0
chr15	peak_7926	51200393	+	NM_007347	AP4E1	+	97230	1	475	21	X	0	0
chr15	peak_7927	51914504	+	NM_001174116	DMXL2	-	175048	4	463	43	1	1	0
chr15	peak_7928	51973531	+	NM_001165257	SCG3	+	39675	1	18	11	X	0	0
chr15	peak_7929	52018581	+	NM_001143917	LYSMD2	-	28391	4	25069	3	1	0	0
chr15	peak_7930	52029310	+	NM_001143917	LYSMD2	-	28391	4	14340	3	1	0	0
chr15	peak_7931	52043633	+	NM_001143917	LYSMD2	-	28391	3	17	3	1	1	0
chr15	peak_7932	52121702	+	NM_014547	TMOD3	+	82508	1	122	10	X	0	0
chr15	peak_7933	52263634	+	NM_138792	LEO1	-	33778	4	364	12	1	1	0
chr15	peak_7934	52263979	+	NM_138792	LEO1	-	33778	3	19	12	1	1	0
chr15	peak_7935	52311168	+	NM_002748	MAPK6	+	47053	1	242	6	X	0	0
chr15	peak_7936	52311812	+	NM_002748	MAPK6	+	47053	4	402	6	1	1	0
chr15	peak_7937	52471532	+	NM_016194	GNB5	-	70444	4	12033	13	3	0	0
chr15	peak_7938	52587664	+	NM_018728	MYO5C	-	103482	4	331	41	1	1	0
chr15	peak_7939	52820642	+	NM_000259	MYO5A	-	221769	4	605	41	1	1	0
chr15	peak_7940	52860918	+	NM_006628	ARPP19	-	21783	4	295	3	1	1	0
chr15	peak_7941	52944172	+	NM_001286495	FAM214A	-	70731	3	75	12	1	1	0
chr15	peak_7942	52970791	+	NR_104457	FAM214A	-	97315	3	40	13	1	1	0
chr15	peak_7944	53082438	+	NM_004498	ONECUT1	-	33051	1	229	2	X	0	0
chr15	peak_7946	55488697	+	NM_016304	RSL24D1	-	15721	4	534	6	1	1	0
chr15	peak_7947	55581723	+	NM_183235	RAB27A	-	86851	4	290	7	1	1	0
chr15	peak_7948	55582370	+	NM_183235	RAB27A	-	86851	1	357	7	X	0	0
chr15	peak_7949	55611205	+	NM_004855	PIGB	+	36715	3	73	12	1	1	0
chr15	peak_7950	55700207	+	NM_004748	CCPG1	-	53155	3	367	8	1	1	0
chr15	peak_7951	55790387	+	NR_037923	DYX1C1-CCPG1	-	143363	4	395	16	1	1	0
chr15	peak_7952	55880020	+	NM_015617	PYGO1	-	49967	4	1030	3	1	0	0
chr15	peak_7953	56034969	+	NM_173814	PRTG	-	131440	4	208	20	1	1	0
chr15	peak_7954	56035532	+	NM_173814	PRTG	-	131440	1	355	20	X	0	0
chr15	peak_7956	56285295	+	NM_006154	NEDD4	-	166829	4	649	29	1	1	0
chr15	peak_7957	56535408	+	NM_022841	RFX7	-	152754	3	75	9	1	1	0
chr15	peak_7958	56535912	+	NM_022841	RFX7	-	152754	1	429	9	X	0	0
chr15	peak_7959	56657264	+	NM_198524	TEX9	+	80575	1	357	13	X	0	0
chr15	peak_7960	57025386	+	NM_001288588	ZNF280D	-	103912	4	898	22	1	1	0
chr15	peak_7961	57179225	+	NR_015419	LOC145783	-	32331	3	31472	4	4	0	1
chr15	peak_7962	57210471	+	NR_015419	LOC145783	-	32331	3	226	4	1	1	0
chr15	peak_7963	57211326	+	NM_207037	TCF12	+	369883	4	494	21	1	1	0
chr15	peak_7964	57668577	+	NM_001252335	CGNL1	+	174224	1	125	20	X	0	0
chr15	peak_7965	57883919	+	NM_001018100	MYZAP	+	93462	1	182	13	X	0	0
chr15	peak_7966	57998624	+	NM_001285900	GCOM1	+	125655	4	114523	15	12	0	0
chr15	peak_7968	59041365	+	NM_001110	ADAM10	-	154776	4	812	16	1	1	0
chr15	peak_7969	59063088	+	NM_001040453	FAM63B	+	86343	1	304	9	X	0	0
chr15	peak_7970	59225330	+	NM_024755	SLTM	-	54610	4	522	21	1	1	0
chr15	peak_7971	59225719	+	NM_024755	SLTM	-	54610	3	133	21	1	1	0
chr15	peak_7972	59279714	+	NM_017610	RNF111	+	109755	1	150	14	X	0	0
chr15	peak_7973	59397186	+	NM_004701	CCNB2	+	19962	1	97	9	X	0	0
chr15	peak_7974	59664129	+	NM_004998	MYO1E	-	236905	4	942	28	1	1	0
chr15	peak_7975	59664578	+	NM_004998	MYO1E	-	236905	4	493	28	1	1	0
chr15	peak_7976	59730202	+	NM_152450	FAM81A	+	85381	1	169	9	X	0	0
chr15	peak_7977	59949466	+	NM_004492	GTF2A2	-	19478	4	271	5	1	1	0
chr15	peak_7978	59981130	+	NM_004330	BNIP2	-	26582	4	512	10	1	1	0
chr15	peak_7979	60296867	+	NM_012182	FOXB1	+	1723	4	447	2	1	1	0
chr15	peak_7981	60641987	+	NM_001136015	ANXA2	-	50837	4	48198	14	12	0	0
chr15	peak_7982	60689960	+	NM_001136015	ANXA2	-	50837	4	225	14	1	1	0
chr15	peak_7983	60690087	+	NM_001002858	ANXA2	-	50837	3	98	13	1	1	0
chr15	peak_7984	60771011	+	NM_024611	NARG2	-	59553	4	348	16	1	1	0
chr15	peak_7985	60883946	+	NM_134261	RORA	-	741021	4	637556	11	2	0	0
chr15	peak_7986	60884378	+	NM_134261	RORA	-	741021	4	637124	11	2	0	0
chr15	peak_7987	61519703	+	NM_134261	RORA	-	741021	4	1799	11	1	0	0
chr15	peak_7988	62352502	+	NM_017684	VPS13C	-	208076	3	162	83	1	1	0
chr15	peak_7989	62360641	+	NM_207322	C2CD4A	+	3942	3	1466	2	2	0	0
chr15	peak_7991	63334822	+	NM_001018006	TPM1	+	29277	1	15	9	X	0	0
chr15	peak_7992	63340214	+	NM_001018006	TPM1	+	29277	4	5377	9	2	0	0
chr15	peak_7993	63413878	+	NM_032857	LACTB	+	20267	1	120	6	X	0	0
chr15	peak_7994	63449313	+	NM_015920	RPS27L	-	4204	4	428	4	1	1	0
chr15	peak_7995	63481229	+	NM_016530	RAB8B	+	78247	1	498	8	X	0	0
chr15	peak_7996	63569291	+	NM_031301	APH1B	+	31578	1	457	6	X	0	0
chr15	peak_7997	63673847	+	NM_001218	CA12	-	58347	3	228	11	1	1	0
chr15	peak_7998	63796419	+	NM_006537	USP3	+	90131	1	290	15	X	0	0
chr15	peak_7999	63893056	+	NM_203373	FBXL22	+	5070	4	3505	2	1	0	0
chr15	peak_8000	64125641	+	NM_003922	HERC1	-	225332	4	506	78	1	1	0
chr15	peak_8001	64125866	+	NM_003922	HERC1	-	225332	4	281	78	1	1	0
chr15	peak_8002	64125987	+	NM_003922	HERC1	-	225332	4	160	78	1	1	0
chr15	peak_8004	64338547	+	NM_014326	DAPK2	-	139288	1	26	12	X	0	0
chr15	peak_8005	64385881	+	NM_032231	FAM96A	-	21451	3	326	5	1	1	0
chr15	peak_8006	64388012	+	NM_003099	SNX1	+	48352	1	70	15	X	0	0
chr15	peak_8007	64388440	+	NM_003099	SNX1	+	48352	4	358	15	1	1	0
chr15	peak_8008	64454980	+	NM_000942	PPIB	-	7342	4	374	5	1	1	0
chr15	peak_8009	64648159	+	NM_022048	CSNK1G1	-	190728	4	283	12	1	1	0
chr15	peak_8010	64673329	+	NR_109934	KIAA0101	-	22677	4	6557	4	1	0	0
chr15	peak_8011	64679836	+	NR_109934	KIAA0101	-	22677	3	50	4	1	1	0
chr15	peak_8013	64799543	+	NM_015042	ZNF609	+	186649	4	7925	9	1	0	0
chr15	peak_8014	64995107	+	NM_002537	OAZ2	-	15691	4	355	5	1	1	0
chr15	peak_8018	65117740	+	NM_025049	PIF1	-	10040	4	127	13	1	1	0
chr15	peak_8020	65133490	+	NM_001195059	PLEKHO2	+	26121	1	591	5	X	0	0
chr15	peak_8021	65281834	+	NM_001127889	SPG21	-	26484	3	10	9	1	1	0
chr15	peak_8022	65321829	+	NM_139242	MTFMT	-	28129	3	148	9	1	1	0
chr15	peak_8023	65341720	+	NM_178859	SLC51B	+	8028	4	4013	4	1	0	0
chr15	peak_8024	65425836	+	NM_005707	PDCD7	-	16459	3	338	5	1	1	0
chr15	peak_8025	65476821	+	NM_006660	CLPX	-	34781	4	742	14	1	1	0
chr15	peak_8026	65477304	+	NM_006660	CLPX	-	34781	4	259	14	1	1	0
chr15	peak_8027	65477585	+	NM_006660	CLPX	-	34781	1	22	14	X	0	0
chr15	peak_8028	65578644	+	NM_017851	PARP16	-	28583	3	374	6	1	1	0
chr15	peak_8029	65578825	+	NM_017851	PARP16	-	28583	3	193	6	1	1	0
chr15	peak_8030	65669761	+	NM_004884	IGDCC3	-	50915	4	617	14	1	1	0
chr15	peak_8031	65670408	+	NM_004884	IGDCC3	-	50915	1	30	14	X	0	0
chr15	peak_8032	65677585	+	NM_020962	IGDCC4	-	41587	4	37825	20	18	0	0
chr15	peak_8033	65677768	+	NM_020962	IGDCC4	-	41587	4	37642	20	18	0	0
chr15	peak_8034	65693130	+	NM_020962	IGDCC4	-	41587	4	22280	20	5	0	0
chr15	peak_8035	65707599	+	NM_020962	IGDCC4	-	41587	4	7811	20	1	0	0
chr15	peak_8036	65713943	+	NM_020962	IGDCC4	-	41587	4	1467	20	1	0	0
chr15	peak_8037	65809468	+	NM_017743	DPP8	-	72039	4	567	18	1	1	0
chr15	peak_8038	65822540	+	NM_016395	PTPLAD1	+	47868	1	286	11	X	0	0
chr15	peak_8039	65903256	+	NR_045105	VWA9	-	32392	3	230	12	1	1	0
chr15	peak_8040	66083856	+	NM_001144823	DENND4A	-	131676	4	775	33	1	1	0
chr15	peak_8043	66161385	+	NM_001206836	RAB11A	+	22534	1	411	5	X	0	0
chr15	peak_8044	66544743	+	NM_032445	MEGF11	-	358443	4	1332	23	1	0	0
chr15	peak_8045	66545533	+	NM_032445	MEGF11	-	358443	4	542	23	1	1	0
chr15	peak_8046	66545999	+	NM_032445	MEGF11	-	358443	3	76	23	1	1	0
chr15	peak_8047	66585651	+	NM_133375	DIS3L	+	40605	3	19	17	1	1	0
chr15	peak_8048	66648706	+	NM_001289986	TIPIN	-	20048	4	348	7	1	1	0
chr15	peak_8049	66678889	+	NM_002755	MAP2K1	+	104673	1	321	11	X	0	0
chr15	peak_8050	66789799	+	NM_006049	SNAPC5	-	7482	4	347	4	1	1	0
chr15	peak_8051	66790444	+	NM_006049	SNAPC5	-	7482	1	298	4	X	0	0
chr15	peak_8052	66796886	+	NM_000968	RPL4	-	5542	4	307	10	1	1	0
chr15	peak_8053	66797482	+	NM_017975	ZWILCH	+	44403	3	62	19	1	1	0
chr15	peak_8055	66896044	+	NR_110372	LINC01169	+	103610	4	21517	5	1	0	0
chr15	peak_8056	66911611	+	NR_110372	LINC01169	+	103610	4	37084	5	1	0	0
chr15	peak_8057	66965880	+	NR_110372	LINC01169	+	103610	4	91353	5	3	0	0
chr15	peak_8058	66972045	+	NR_110372	LINC01169	+	103610	4	97518	5	3	0	0
chr15	peak_8060	66994324	+	NM_005585	SMAD6	+	79665	1	349	4	X	0	0
chr15	peak_8061	66999826	+	NM_005585	SMAD6	+	79665	4	5153	4	1	0	0
chr15	peak_8067	67357446	+	NM_005902	SMAD3	+	129340	1	748	9	X	0	0
chr15	peak_8068	67546637	+	NM_001271885	AAGAB	-	54525	4	899	10	1	1	0
chr15	peak_8069	67813319	+	NR_040052	IQCH-AS1	-	118235	4	863	6	1	1	0
chr15	peak_8070	67834812	+	NM_002757	MAP2K5	+	264436	1	208	21	X	0	0
chr15	peak_8071	67835497	+	NM_002757	MAP2K5	+	264436	3	477	21	1	1	0
chr15	peak_8072	67841264	+	NM_002757	MAP2K5	+	264436	4	6244	21	1	0	0
chr15	peak_8078	68346306	+	NM_016166	PIAS1	+	133834	1	265	14	X	0	0
chr15	peak_8079	68503256	+	NM_017882	CLN6	-	22752	4	18824	7	5	0	0
chr15	peak_8080	68521619	+	NM_017882	CLN6	-	22752	4	461	7	1	1	0
chr15	peak_8081	68569852	+	NM_015322	FEM1B	+	18064	1	288	2	X	0	0
chr15	peak_8082	68599007	+	NM_001004439	ITGA11	-	130452	4	125485	30	28	0	0
chr15	peak_8083	68724372	+	NM_001004439	ITGA11	-	130452	3	120	30	1	1	0
chr15	peak_8085	68943462	+	NM_006091	CORO2B	+	148838	4	72155	12	2	0	0
chr15	peak_8086	68966382	+	NM_006091	CORO2B	+	148838	4	95075	12	2	0	0
chr15	peak_8087	68992869	+	NM_006091	CORO2B	+	148838	4	121562	12	3	0	0
chr15	peak_8088	69087720	+	NM_006305	ANP32A	-	42388	4	25541	7	1	0	0
chr15	peak_8089	69110438	+	NM_006305	ANP32A	-	42388	4	2823	7	1	0	0
chr15	peak_8090	69113124	+	NM_006305	ANP32A	-	42388	3	137	7	1	1	0
chr15	peak_8091	69136239	+	NR_031680	MIR548H4	+	373561	4	19937	5	2	0	0
chr15	peak_8092	69167867	+	NR_031680	MIR548H4	+	373561	4	51565	5	2	0	0
chr15	peak_8093	69217299	+	NR_031680	MIR548H4	+	373561	4	100997	5	2	0	0
chr15	peak_8094	69323823	+	NR_033672	NOX5	+	126664	4	100985	17	4	0	0
chr15	peak_8095	69351544	+	NR_031680	MIR548H4	+	373561	4	235242	5	3	0	0
chr15	peak_8096	69366391	+	NR_031680	MIR548H4	+	373561	4	250089	5	3	0	0
chr15	peak_8097	69452561	+	NR_031680	MIR548H4	+	373561	4	336259	5	3	0	0
chr15	peak_8098	69453625	+	NR_031680	MIR548H4	+	373561	4	337323	5	3	0	0
chr15	peak_8099	69591107	+	NM_017705	PAQR5	+	108684	1	186	9	X	0	0
chr15	peak_8100	69686988	+	NM_017705	PAQR5	+	108684	4	95695	9	6	0	0
chr15	peak_8101	69706402	+	NM_001281301	KIF23	+	34183	1	182	21	X	0	0
chr15	peak_8102	69744611	+	NM_213725	RPLP1	+	2727	1	547	3	X	0	0
chr15	peak_8109	70354844	+	NM_020908	TLE3	-	50128	4	35412	20	8	0	0
chr15	peak_8110	70390140	+	NM_020908	TLE3	-	50128	3	116	20	1	1	0
chr15	peak_8116	70994267	+	NM_001008224	UACA	-	47729	3	353	19	1	1	0
chr15	peak_8117	71005483	+	NM_018003	UACA	-	108959	4	50367	19	1	0	0
chr15	peak_8118	71055155	+	NM_018003	UACA	-	108959	4	695	19	1	1	0
chr15	peak_8119	71145667	+	NM_001284357	LRRC49	+	196860	3	90	17	1	1	0
chr15	peak_8120	71184415	+	NM_020147	THAP10	-	11093	3	357	3	1	1	0
chr15	peak_8121	71407500	+	NM_001102658	CT62	-	5258	3	339	4	1	1	0
chr15	peak_8122	71408111	+	NM_001102658	CT62	-	5258	1	272	4	X	0	0
chr15	peak_8123	71530153	+	NM_024817	THSD4	+	641936	4	96366	17	3	0	0
chr15	peak_8124	71544489	+	NM_024817	THSD4	+	641936	4	110702	17	4	0	0
chr15	peak_8125	71571459	+	NM_024817	THSD4	+	641936	4	137672	17	5	0	0
chr15	peak_8126	71649652	+	NM_024817	THSD4	+	641936	4	215865	17	5	0	0
chr15	peak_8127	72378671	+	NM_006901	MYO9A	-	292081	4	31769	42	1	0	0
chr15	peak_8128	72409665	+	NM_001166340	SENP8	+	26714	4	3067	2	1	0	0
chr15	peak_8129	72522470	+	NM_001206797	PKM	-	32359	4	1257	10	1	0	0
chr15	peak_8130	72523328	+	NM_001206796	PKM	-	32359	3	399	12	1	1	0
chr15	peak_8132	72611999	+	NM_052840	CELF6	-	35459	3	526	13	1	1	0
chr15	peak_8133	72667977	+	NM_000520	HEXA	-	32744	4	543	14	1	1	0
chr15	peak_8134	72766198	+	NM_005744	ARIH1	+	112231	1	468	14	X	0	0
chr15	peak_8136	72978218	+	NR_002780	HIGD2B	-	10369	3	272	3	1	1	0
chr15	peak_8137	73075657	+	NR_040107	ADPGK-AS1	+	15366	3	482	3	1	1	0
chr15	peak_8138	73076532	+	NR_040107	ADPGK-AS1	+	15366	3	1357	3	1	0	0
chr15	peak_8139	73089120	+	NR_040107	ADPGK-AS1	+	15366	4	13945	3	2	0	0
chr15	peak_8142	73343959	+	NM_001172624	NEO1	+	252724	1	865	28	X	0	0
chr15	peak_8143	73345521	+	NM_001172624	NEO1	+	252724	4	697	28	1	1	0
chr15	peak_8144	73513894	+	NM_001172624	NEO1	+	252724	4	169070	28	7	0	0
chr15	peak_8145	73557924	+	NM_001172624	NEO1	+	252724	4	213100	28	15	0	0
chr15	peak_8146	73925156	+	NM_001161364	NPTN	-	73411	4	597	8	1	1	0
chr15	peak_8147	73925456	+	NM_001161364	NPTN	-	73411	4	297	8	1	1	0
chr15	peak_8150	73976457	+	NM_025240	CD276	+	30239	1	164	8	X	0	0
chr15	peak_8151	73989363	+	NM_025240	CD276	+	30239	4	12742	8	1	0	0
chr15	peak_8154	74219950	+	NM_005576	LOXL1	+	25691	3	1162	7	1	0	0
chr15	peak_8155	74243502	+	NM_005576	LOXL1	+	25691	4	24714	7	6	0	1
chr15	peak_8158	74284468	+	NM_001256677	STOML1	-	9132	3	221	8	1	1	0
chr15	peak_8159	74286774	+	NM_001256676	STOML1	-	11406	4	189	7	1	1	0
chr15	peak_8162	74419876	+	NR_027073	LOC283731	-	2907	3	1743	2	2	0	0
chr15	peak_8163	74428459	+	NM_001130136	ISLR2	+	7430	3	6745	4	4	0	1
chr15	peak_8166	74532338	+	NM_025055	CCDC33	+	99854	4	3709	19	1	0	0
chr15	peak_8167	74583842	+	NM_025055	CCDC33	+	99854	4	55213	19	10	0	0
chr15	peak_8168	74615038	+	NM_025055	CCDC33	+	99854	4	86409	19	11	0	0
chr15	peak_8172	74725919	+	NM_001146029	SEMA7A	-	24671	4	380	13	1	1	0
chr15	peak_8173	74753304	+	NM_001286741	UBL7	-	15213	3	225	11	1	1	0
chr15	peak_8174	74833183	+	NM_006465	ARID3B	+	56926	1	364	9	X	0	0
chr15	peak_8175	74838460	+	NM_006465	ARID3B	+	56926	4	4913	9	2	0	0
chr15	peak_8176	74907958	+	NM_001130028	CLK3	+	15209	3	624	13	1	1	0
chr15	peak_8177	74913469	+	NM_003992	CLK3	+	21831	4	12757	13	3	0	0
chr15	peak_8178	74987905	+	NM_025083	EDC3	-	65489	4	481	7	1	1	0
chr15	peak_8179	75017868	+	NM_000499	CYP1A1	-	5996	3	9	7	1	1	0
chr15	peak_8180	75018304	+	NM_000499	CYP1A1	-	5996	1	427	7	X	0	0
chr15	peak_8182	75134997	+	NR_104308	ULK3	-	7232	4	690	15	1	1	0
chr15	peak_8183	75165259	+	NM_005697	SCAMP2	-	28475	4	411	9	1	1	0
chr15	peak_8184	75182161	+	NM_002435	MPI	+	9448	1	190	8	X	0	0
chr15	peak_8185	75198756	+	NM_020447	FAM219B	-	7136	4	706	5	1	1	0
chr15	peak_8186	75229883	+	NM_004255	COX5A	-	17880	4	612	5	1	1	0
chr15	peak_8188	75248959	+	NM_017793	RPP25	-	2334	3	816	1	1	1	0
chr15	peak_8190	75287598	+	NM_001178112	SCAMP5	+	25962	1	277	8	X	0	0
chr15	peak_8191	75315706	+	NM_021823	PPCDC	+	27142	1	220	6	X	0	0
chr15	peak_8192	75321935	+	NM_021823	PPCDC	+	27142	4	6009	6	2	0	0
chr15	peak_8193	75494026	+	NM_015492	C15orf39	+	10291	1	194	3	X	0	0
chr15	peak_8194	75494696	+	NM_015492	C15orf39	+	10291	4	476	3	1	1	0
chr15	peak_8197	75628224	+	NR_104312	COMMD4	+	5933	1	112	9	X	0	0
chr15	peak_8198	75639818	+	NM_024608	NEIL1	+	8263	4	488	10	1	1	0
chr15	peak_8199	75660174	+	NM_001256495	MAN2C1	-	12837	4	794	26	2	1	0
chr15	peak_8200	75742967	+	NM_001145357	SIN3A	-	86406	4	5157	21	1	0	0
chr15	peak_8201	75743935	+	NM_001145358	SIN3A	-	82369	3	152	21	1	1	0
chr15	peak_8202	75746278	+	NM_001145357	SIN3A	-	86406	4	1846	21	1	0	0
chr15	peak_8203	75871516	+	NM_002833	PTPN9	-	112172	3	116	13	1	1	0
chr15	peak_8204	75917458	+	NM_001042588	SNUPN	-	28297	4	1261	9	1	0	0
chr15	peak_8205	75932342	+	NM_018285	IMP3	-	1240	3	322	1	1	1	1
chr15	peak_8207	75976144	+	NM_001897	CSPG4	-	38528	4	29045	10	5	0	0
chr15	peak_8208	76005080	+	NM_001897	CSPG4	-	38528	3	109	10	1	1	0
chr15	peak_8209	76016202	+	NM_175881	ODF3L1	+	3710	1	116	4	X	0	0
chr15	peak_8210	76030658	+	NR_024595	DNM1P35	-	12409	4	1760	5	3	0	0
chr15	peak_8213	76135289	+	NM_173469	UBE2Q2	+	57763	1	337	13	X	0	0
chr15	peak_8214	76195905	+	NM_147188	FBXO22	+	31410	1	294	7	X	0	0
chr15	peak_8215	76351624	+	NM_152335	C15orf27	+	145007	1	674	11	X	0	0
chr15	peak_8216	76352014	+	NM_152335	C15orf27	+	145007	1	284	11	X	0	0
chr15	peak_8217	76443327	+	NM_152335	C15orf27	+	145007	4	91029	11	3	0	0
chr15	peak_8218	76603468	+	NM_001127716	ETFA	-	95183	4	342	11	1	1	0
chr15	peak_8219	76628731	+	NM_145805	ISL2	+	5671	1	415	6	X	0	0
chr15	peak_8222	77072435	+	NM_020843	SCAPER	-	535692	4	103782	31	7	0	0
chr15	peak_8223	77123706	+	NM_020843	SCAPER	-	535692	4	52511	31	4	0	0
chr15	peak_8225	77223719	+	NM_002902	RCN2	+	18641	1	242	7	X	0	0
chr15	peak_8227	77363019	+	NM_001168412	TSPAN3	-	27212	4	551	6	1	1	0
chr15	peak_8229	77448475	+	NM_024776	PEAK1	-	311950	4	263971	8	6	0	0
chr15	peak_8230	77559230	+	NM_024776	PEAK1	-	311950	4	153216	8	3	0	0
chr15	peak_8231	77712139	+	NM_024776	PEAK1	-	311950	4	307	8	1	1	0
chr15	peak_8232	77713182	+	NM_018200	HMG20A	+	64704	1	60	11	X	0	0
chr15	peak_8236	77925466	+	NM_032808	LINGO1	-	19342	1	757	2	X	0	0
chr15	peak_8243	78292404	+	NM_015079	TBC1D2B	-	82669	4	77590	13	12	0	0
chr15	peak_8244	78297457	+	NM_015079	TBC1D2B	-	82669	4	72537	13	10	0	0
chr15	peak_8245	78368257	+	NM_015079	TBC1D2B	-	82669	4	1737	13	1	0	0
chr15	peak_8246	78369453	+	NM_015079	TBC1D2B	-	82669	4	541	13	1	1	0
chr15	peak_8247	78369753	+	NM_015079	TBC1D2B	-	82669	3	241	13	1	1	0
chr15	peak_8248	78400788	+	NM_006383	CIB2	-	26931	4	23089	6	4	0	0
chr15	peak_8249	78423412	+	NM_006383	CIB2	-	26931	4	465	6	1	1	0
chr15	peak_8250	78441400	+	NM_005530	IDH3A	+	21167	1	318	11	X	0	0
chr15	peak_8251	78504971	+	NM_015162	ACSBG1	-	63864	4	22078	14	1	0	0
chr15	peak_8253	78591662	+	NM_025234	WDR61	-	16364	4	278	11	1	1	0
chr15	peak_8257	78729916	+	NM_004136	IREB2	+	63282	1	601	22	X	0	0
chr15	peak_8258	78799390	+	NM_001083612	HYKK	+	29811	1	515	5	X	0	0
chr15	peak_8259	78832537	+	NM_001102668	PSMA4	+	8818	1	209	8	X	0	0
chr15	peak_8260	78857555	+	NM_000745	CHRNA5	+	29751	1	306	6	X	0	0
chr15	peak_8261	78912470	+	NM_001166694	CHRNA3	-	28244	4	1167	6	1	0	0
chr15	peak_8262	78933163	+	NM_000750	CHRNB4	-	16953	4	424	6	1	1	0
chr15	peak_8269	79103661	+	NM_014272	ADAMTS7	-	52230	3	112	24	1	1	0
chr15	peak_8272	79164837	+	NM_206839	MORF4L1	+	24960	1	285	13	X	0	0
chr15	peak_8273	79237085	+	NM_004390	CTSH	-	23330	4	335	12	1	1	0
chr15	peak_8274	79383982	+	NM_001145648	RASGRF1	-	130928	1	767	27	X	0	0
chr15	peak_8276	79575969	+	NM_001146341	ANKRD34C	+	15437	4	824	2	1	1	0
chr15	peak_8277	79603083	+	NM_007364	TMED3	+	11700	1	407	3	X	0	0
chr15	peak_8278	79724140	+	NM_015206	KIAA1024	+	39786	1	717	4	X	0	0
chr15	peak_8280	80145956	+	NM_001199758	MTHFS	-	53740	4	43671	3	2	0	0
chr15	peak_8281	80188863	+	NM_001199758	MTHFS	-	53740	4	764	3	1	1	0
chr15	peak_8282	80215275	+	NR_028330	C15orf37	+	2085	3	163	1	1	1	0
chr15	peak_8283	80351412	+	NM_001242917	ZFAND6	+	78827	1	497	7	X	0	0
chr15	peak_8284	80444598	+	NM_000137	FAH	+	33693	1	634	14	X	0	0
chr15	peak_8287	80696132	+	NM_014862	ARNT2	+	193587	1	559	19	X	0	0
chr15	peak_8288	80697240	+	NM_014862	ARNT2	+	193587	4	549	19	1	1	0
chr15	peak_8291	80987137	+	NM_021214	ABHD17C	+	60312	1	514	3	X	0	0
chr15	peak_8292	80987513	+	NM_021214	ABHD17C	+	60312	1	138	3	X	0	0
chr15	peak_8293	81039901	+	NM_021214	ABHD17C	+	60312	4	52250	3	1	0	0
chr15	peak_8294	81071305	+	NM_018689	CEMIP	+	172289	1	406	29	X	0	0
chr15	peak_8295	81071902	+	NM_018689	CEMIP	+	172289	3	191	29	1	1	0
chr15	peak_8296	81072994	+	NM_018689	CEMIP	+	172289	4	1283	29	1	0	0
chr15	peak_8297	81227171	+	NM_018689	CEMIP	+	172289	4	155460	29	22	0	0
chr15	peak_8298	81269963	+	NM_015154	MESDC2	-	14112	3	12242	3	3	0	0
chr15	peak_8299	81281791	+	NM_015154	MESDC2	-	14112	4	414	3	1	1	0
chr15	peak_8300	81292984	+	NM_022566	MESDC1	+	3052	1	310	1	X	0	0
chr15	peak_8302	81426235	+	NM_173528	C15orf26	+	14874	1	408	7	X	0	0
chr15	peak_8303	81558227	+	NM_001172128	IL16	+	115887	4	69009	19	4	0	0
chr15	peak_8304	81567383	+	NM_001172128	IL16	+	115887	4	78165	19	6	0	0
chr15	peak_8305	81616194	+	NM_181900	STARD5	-	11519	4	330	6	1	1	0
chr15	peak_8308	82338017	+	NM_032246	MEX3B	-	4367	3	467	2	1	1	0
chr15	peak_8309	82338931	+	NM_032246	MEX3B	-	4367	1	447	2	X	0	0
chr15	peak_8310	82490347	+	NM_024580	EFTUD1	-	132545	4	64757	20	15	0	0
chr15	peak_8311	82554664	+	NM_024580	EFTUD1	-	132545	4	440	20	1	1	0
chr15	peak_8312	83240399	+	NM_001079534	CPEB1	-	28624	3	174	11	1	1	0
chr15	peak_8313	83315840	+	NM_030594	CPEB1	-	104818	4	927	12	1	1	0
chr15	peak_8314	83368555	+	NM_001278511	AP3B2	-	50629	4	10105	25	1	0	0
chr15	peak_8315	83378106	+	NM_001278511	AP3B2	-	50629	4	554	25	1	1	0
chr15	peak_8316	83419005	+	NR_110098	RP11-752G15.6	+	6644	1	310	3	X	0	0
chr15	peak_8317	83478153	+	NM_001080435	WHAMM	+	25235	1	226	10	X	0	0
chr15	peak_8318	83518507	+	NM_004839	HOMER2	-	103749	3	102969	9	9	0	1
chr15	peak_8319	83621328	+	NM_004839	HOMER2	-	103749	3	148	9	1	1	0
chr15	peak_8320	83654538	+	NM_031452	FAM103A1	+	4856	1	416	4	X	0	0
chr15	peak_8321	83679712	+	NM_001160116	C15orf40	-	22680	4	681	4	1	1	0
chr15	peak_8322	83735480	+	NM_025238	BTBD1	-	50927	4	626	8	1	1	0
chr15	peak_8323	83875720	+	NM_016073	HDGFRP3	-	69968	4	1050	6	1	0	0
chr15	peak_8324	83952046	+	NM_001717	BNC1	-	28815	4	1422	5	1	0	0
chr15	peak_8327	84115643	+	NR_026799	SH3GL3	+	171404	1	447	9	X	0	0
chr15	peak_8328	84116585	+	NR_026799	SH3GL3	+	171404	4	495	9	1	1	0
chr15	peak_8329	84228210	+	NR_026799	SH3GL3	+	171404	4	112120	9	2	0	0
chr15	peak_8330	84322327	+	NM_207517	ADAMTSL3	+	385757	1	510	30	X	0	0
chr15	peak_8331	84748693	+	NR_036652	EFTUD1P1	+	46416	1	245	10	X	0	0
chr15	peak_8334	84866740	+	NR_033738	LOC440300	+	17427	4	6141	8	4	0	0
chr15	peak_8336	85113393	+	NR_003661	UBE2Q2P1	-	43601	3	633	6	1	1	0
chr15	peak_8338	85143535	+	NM_181877	ZSCAN2	+	22700	1	713	3	X	0	0
chr15	peak_8339	85174444	+	NR_003654	SCAND2P	+	11005	1	246	4	X	0	0
chr15	peak_8340	85176767	+	NR_003654	SCAND2P	+	11005	4	2077	4	1	0	0
chr15	peak_8341	85177184	+	NR_004859	SCAND2P	+	11005	3	2494	5	2	0	0
chr15	peak_8342	85197259	+	NM_032856	WDR73	-	11511	4	262	8	1	1	0
chr15	peak_8343	85201341	+	NM_021077	NMB	-	3444	3	461	3	1	1	0
chr15	peak_8344	85259138	+	NM_001271922	SEC11A	-	46925	4	553	5	1	1	0
chr15	peak_8346	85291138	+	NM_014630	ZNF592	+	57847	1	679	11	X	0	0
chr15	peak_8347	85458226	+	NM_004213	SLC28A1	+	61137	4	30335	19	9	0	0
chr15	peak_8348	85471518	+	NM_004213	SLC28A1	+	61137	4	43627	19	12	0	0
chr15	peak_8350	85523573	+	NM_001243137	PDE8A	+	158634	1	170	22	X	0	0
chr15	peak_8351	85553666	+	NM_001243137	PDE8A	+	158634	4	29923	22	1	0	0
chr15	peak_8353	85747735	+	NR_049748	LOC642423	-	613	2	171	1	X	0	0
chr15	peak_8356	85923445	+	NM_007200	AKAP13	+	368744	1	401	37	X	0	0
chr15	peak_8357	85956291	+	NM_007200	AKAP13	+	368744	4	32445	37	1	0	0
chr15	peak_8358	86337757	+	NM_022480	KLHL25	-	35632	4	432	3	1	1	0
chr15	peak_8364	86775411	+	NM_152336	AGBL1	+	887043	4	90170	24	5	0	0
chr15	peak_8365	87115553	+	NM_152336	AGBL1	+	887043	4	430312	24	21	0	0
chr15	peak_8366	87286649	+	NM_152336	AGBL1	+	887043	4	601408	24	22	0	0
chr15	peak_8367	87436264	+	NM_152336	AGBL1	+	887043	4	751023	24	22	0	0
chr15	peak_8368	88790037	+	NM_002530	NTRK3	-	379976	4	9925	19	3	0	0
chr15	peak_8372	89010408	+	NM_022163	MRPL46	-	7926	3	225	4	1	1	0
chr15	peak_8373	89089416	+	NM_017996	DET1	-	34200	4	496	6	1	1	0
chr15	peak_8377	89164313	+	NM_022767	AEN	+	10987	1	213	4	X	0	0
chr15	peak_8378	89181786	+	NM_002201	ISG20	+	16842	1	252	4	X	0	0
chr15	peak_8379	89346341	+	NM_001135	ACAN	+	71913	1	332	16	X	0	0
chr15	peak_8380	89346869	+	NM_001135	ACAN	+	71913	3	196	16	1	1	0
chr15	peak_8382	89456230	+	NM_001114614	MFGE8	-	14751	4	433	7	1	1	0
chr15	peak_8387	89631161	+	NM_152924	ABHD2	+	114212	1	219	11	X	0	0
chr15	peak_8389	89786900	+	NM_001113378	FANCI	+	73170	1	293	38	X	0	0
chr15	peak_8390	89877598	+	NM_002693	POLG	-	18492	4	428	23	1	1	0
chr15	peak_8392	89926869	+	NR_015411	LINC00925	+	20447	4	5597	7	2	0	0
chr15	peak_8398	90016072	+	NR_110261	RHCG	-	25206	3	23772	11	10	0	0
chr15	peak_8399	90118303	+	NM_152259	TICRR	+	52437	1	514	22	X	0	0
chr15	peak_8400	90190381	+	NM_198525	KIF7	-	27483	4	8301	19	6	0	0
chr15	peak_8401	90198244	+	NM_198525	KIF7	-	27483	4	438	19	1	1	0
chr15	peak_8402	90208916	+	NM_002666	PLIN1	-	15050	3	13732	9	9	0	0
chr15	peak_8403	90233503	+	NM_003847	PEX11A	-	9255	4	512	3	1	1	0
chr15	peak_8404	90293879	+	NM_018670	MESP1	-	1444	3	661	2	1	1	1
chr15	peak_8406	90319458	+	NM_001039958	MESP2	+	2395	1	130	2	X	0	0
chr15	peak_8407	90418279	+	NR_023361	AP3S2	-	63788	4	19338	7	4	0	0
chr15	peak_8408	90436932	+	NR_023361	AP3S2	-	63788	4	685	7	1	1	0
chr15	peak_8409	90455420	+	NM_001282380	C15orf38	-	16157	3	499	6	1	1	0
chr15	peak_8411	90544833	+	NM_198526	ZNF710	+	80682	3	82	5	1	1	0
chr15	peak_8412	90645380	+	NM_001290114	IDH2	-	18577	4	406	9	1	1	0
chr15	peak_8416	90727979	+	NM_020210	SEMA4B	+	44742	1	172	15	X	0	0
chr15	peak_8417	90744293	+	NM_020210	SEMA4B	+	44742	4	16142	15	1	0	0
chr15	peak_8418	90762821	+	NM_020210	SEMA4B	+	44742	4	34670	15	4	0	0
chr15	peak_8419	90776659	+	NR_102428	CIB1	-	35516	4	32332	7	2	0	0
chr15	peak_8420	90792509	+	NR_102428	CIB1	-	35516	4	16482	7	1	0	0
chr15	peak_8421	90808489	+	NR_102428	CIB1	-	35516	4	502	7	1	1	0
chr15	peak_8425	90895054	+	NM_001004309	ZNF774	+	9240	1	422	4	X	0	0
chr15	peak_8426	90930900	+	NM_003870	IQGAP1	+	114004	1	572	38	X	0	0
chr15	peak_8427	90943996	+	NM_003870	IQGAP1	+	114004	4	12524	38	2	0	0
chr15	peak_8428	91072675	+	NM_022769	CRTC3	+	115461	1	442	15	X	0	0
chr15	peak_8429	91072928	+	NM_022769	CRTC3	+	115461	1	189	15	X	0	0
chr15	peak_8430	91073333	+	NM_022769	CRTC3	+	115461	3	216	15	1	1	0
chr15	peak_8431	91113589	+	NM_022769	CRTC3	+	115461	4	40472	15	2	0	0
chr15	peak_8434	91260106	+	NM_000057	BLM	+	98136	1	451	22	X	0	0
chr15	peak_8435	91412909	+	NM_002569	FURIN	+	14868	4	1088	16	1	0	0
chr15	peak_8436	91414503	+	NM_002569	FURIN	+	14868	4	2682	16	1	0	0
chr15	peak_8437	91414920	+	NM_002569	FURIN	+	14868	4	3099	16	1	0	0
chr15	peak_8440	91473270	+	NM_001039675	UNC45A	+	23915	1	139	23	X	0	0
chr15	peak_8441	91475695	+	NR_104447	HDDC3	-	1653	3	104	4	1	1	0
chr15	peak_8442	91477619	+	NM_001039675	UNC45A	+	23915	3	4210	23	3	0	0
chr15	peak_8443	91478239	+	NM_001039675	UNC45A	+	23915	3	4830	23	4	0	0
chr15	peak_8444	91497893	+	NM_033544	RCCD1	+	8251	1	212	9	X	0	0
chr15	peak_8445	91498330	+	NM_033544	RCCD1	+	8251	4	225	9	1	1	0
chr15	peak_8446	91537285	+	NM_003981	PRC1	-	28615	4	596	15	1	1	0
chr15	peak_8447	91565312	+	NM_001289148	VPS33B	-	24207	4	539	22	1	1	0
chr15	peak_8450	91643285	+	NM_001167580	SV2B	+	201359	3	104	12	1	1	0
chr15	peak_8451	91790878	+	NM_001167580	SV2B	+	201359	4	147697	12	1	0	0
chr15	peak_8453	92396006	+	NM_001145044	SLCO3A1	+	318729	1	931	11	X	0	0
chr15	peak_8454	92396393	+	NM_001145044	SLCO3A1	+	318729	1	544	11	X	0	0
chr15	peak_8455	92397336	+	NM_001145044	SLCO3A1	+	318729	4	399	11	1	1	0
chr15	peak_8456	92499230	+	NM_001145044	SLCO3A1	+	318729	4	102293	11	2	0	0
chr15	peak_8457	92634416	+	NM_001145044	SLCO3A1	+	318729	4	237479	11	2	0	0
chr15	peak_8458	92640893	+	NM_001145044	SLCO3A1	+	318729	4	243956	11	3	0	0
chr15	peak_8459	92936737	+	NM_006011	ST8SIA2	+	74820	1	402	6	X	0	0
chr15	peak_8460	92937631	+	NM_006011	ST8SIA2	+	74820	4	492	6	1	1	0
chr15	peak_8463	93198522	+	NM_207446	FAM174B	-	38354	4	509	3	1	1	0
chr15	peak_8469	93425500	+	NR_037601	LOC100507217	+	15906	1	572	6	X	0	0
chr15	peak_8470	93443275	+	NM_001271	CHD2	+	127688	1	275	39	X	0	0
chr15	peak_8471	93447312	+	NM_001271	CHD2	+	127688	4	3762	39	2	0	0
chr15	peak_8472	93461200	+	NM_001271	CHD2	+	127688	4	17650	39	2	0	0
chr15	peak_8474	93616028	+	NM_020211	RGMA	-	45809	4	16415	4	2	0	0
chr15	peak_8475	93631079	+	NM_020211	RGMA	-	45809	4	1364	4	1	0	0
chr15	peak_8476	93631682	+	NM_001166287	RGMA	-	45118	3	70	4	1	1	0
chr15	peak_8477	93632062	+	NM_020211	RGMA	-	45809	4	381	4	1	1	0
chr15	peak_8480	94867376	+	NM_001159643	MCTP2	+	185753	4	25947	20	3	0	0
chr15	peak_8481	94882113	+	NM_001159643	MCTP2	+	185753	4	40684	20	3	0	0
chr15	peak_8485	95869933	+	NR_034095	LINC01197	-	47812	4	396	4	1	1	0
chr15	peak_8492	96870074	+	NR_102743	NR2F2-AS1	-	60976	4	516	8	1	1	0
chr15	peak_8493	96873629	+	NM_001145155	NR2F2	+	14337	4	4473	3	1	0	0
chr15	peak_8494	96884149	+	NM_001145155	NR2F2	+	14337	2	657	3	X	0	0
chr15	peak_8513	98503397	+	NM_183376	ARRDC4	+	13137	1	535	8	X	0	0
chr15	peak_8514	98504458	+	NM_183376	ARRDC4	+	13137	4	526	8	1	1	0
chr15	peak_8521	98985764	+	NM_182562	FAM169B	-	77222	4	71847	7	5	0	0
chr15	peak_8528	99270836	+	NM_000875	IGF1R	+	315000	4	78076	21	2	0	0
chr15	peak_8529	99320235	+	NM_000875	IGF1R	+	315000	4	127475	21	2	0	0
chr15	peak_8530	99322888	+	NM_000875	IGF1R	+	315000	4	130128	21	2	0	0
chr15	peak_8531	99343784	+	NM_000875	IGF1R	+	315000	4	151024	21	2	0	0
chr15	peak_8532	99366446	+	NM_000875	IGF1R	+	315000	4	173686	21	2	0	0
chr15	peak_8533	99395427	+	NM_000875	IGF1R	+	315000	4	202667	21	2	0	0
chr15	peak_8534	99408571	+	NM_000875	IGF1R	+	315000	4	215811	21	2	0	0
chr15	peak_8535	99408989	+	NM_000875	IGF1R	+	315000	4	216229	21	2	0	0
chr15	peak_8536	99417188	+	NM_000875	IGF1R	+	315000	4	224428	21	2	0	0
chr15	peak_8537	99433436	+	NM_000875	IGF1R	+	315000	4	240676	21	2	0	0
chr15	peak_8542	99644947	+	NM_145728	SYNM	+	30516	1	338	4	X	0	0
chr15	peak_8543	99663767	+	NM_145728	SYNM	+	30516	4	18482	4	2	0	0
chr15	peak_8544	99696327	+	NM_001288616	TTC23	-	114905	4	95104	12	10	0	0
chr15	peak_8545	99791129	+	NM_001288616	TTC23	-	114905	4	302	12	1	1	0
chr15	peak_8546	99846912	+	NM_001284400	LRRC28	+	134949	4	55346	9	5	0	0
chr15	peak_8549	100105330	+	NM_005587	MEF2A	+	150498	1	802	11	X	0	0
chr15	peak_8550	100155109	+	NM_005587	MEF2A	+	150498	4	48977	11	2	0	0
chr15	peak_8551	100273333	+	NM_001284420	LYSMD4	-	6045	4	316	2	1	1	0
chr15	peak_8552	100330951	+	NR_003260	DNM1P46	-	16773	3	16181	5	5	0	1
chr15	peak_8556	100557478	+	NM_139057	ADAMTS17	-	370542	4	324705	22	18	0	0
chr15	peak_8557	100774589	+	NM_139057	ADAMTS17	-	370542	4	107594	22	7	0	0
chr15	peak_8558	100881862	+	NM_139057	ADAMTS17	-	370542	4	321	22	1	1	0
chr15	peak_8559	100889850	+	NR_028139	SPATA41	-	6263	3	1073	2	1	0	0
chr15	peak_8560	101084682	+	NM_178842	CERS3	-	144327	4	243	13	1	1	0
chr15	peak_8561	101142087	+	NM_001040616	LINS	-	33019	4	358	7	1	1	0
chr15	peak_8562	101143292	+	NM_198243	ASB7	+	49151	4	538	6	1	1	0
chr15	peak_8564	101419817	+	NM_000693	ALDH1A3	+	36823	1	191	13	X	0	0
chr15	peak_8566	101459165	+	NM_024652	LRRK1	+	150859	1	294	34	X	0	0
chr15	peak_8567	101459743	+	NM_024652	LRRK1	+	150859	4	284	34	1	1	0
chr15	peak_8568	101460041	+	NM_024652	LRRK1	+	150859	4	582	34	1	1	0
chr15	peak_8569	101548525	+	NM_024652	LRRK1	+	150859	4	89066	34	6	0	0
chr15	peak_8574	101741562	+	NM_014918	CHSY1	-	76211	4	50575	3	2	0	0
chr15	peak_8575	101792068	+	NM_014918	CHSY1	-	76211	3	69	3	1	1	0
chr15	peak_8576	101817191	+	NM_203472	VIMP	-	6613	4	534	7	1	1	0
chr15	peak_8577	101834973	+	NM_003090	SNRPA1	-	13747	4	487	9	1	1	0
chr15	peak_8578	101874206	+	NM_002570	PCSK6	-	186056	4	155981	22	13	0	0
chr15	peak_8579	101874698	+	NM_002570	PCSK6	-	186056	4	155489	22	13	0	0
chr15	peak_8580	102028623	+	NM_002570	PCSK6	-	186056	4	1564	22	1	0	0
chr15	peak_8581	102029438	+	NM_002570	PCSK6	-	186056	4	749	22	1	1	0
chr15	peak_8582	102029851	+	NM_002570	PCSK6	-	186056	3	336	22	1	1	0
chr15	peak_8588	102192100	+	NM_078474	TM2D3	-	10547	4	494	6	1	1	0
chr15	peak_8589	102264073	+	NM_152334	TARSL2	-	70692	4	572	19	1	1	0
chr12	peak_1659	212626	+	NM_001170738	IQSEC3	+	111578	4	36578	14	2	0	0
chr12	peak_1660	262385	+	NM_001170738	IQSEC3	+	111578	4	86337	14	5	0	0
chr12	peak_1661	272311	+	NM_001170738	IQSEC3	+	111578	4	96263	14	8	0	0
chr12	peak_1663	329119	+	NM_016615	SLC6A13	-	42254	2	667	15	X	0	0
chr12	peak_1664	498123	+	NM_001042603	KDM5A	-	109400	3	498	28	1	1	0
chr12	peak_1665	510473	+	NM_001130148	CCDC77	+	53292	4	11958	11	1	0	0
chr12	peak_1667	568771	+	NM_173593	B4GALNT3	+	101517	1	771	20	X	0	0
chr12	peak_1668	590104	+	NM_173593	B4GALNT3	+	101517	4	20562	20	1	0	0
chr12	peak_1669	590470	+	NM_173593	B4GALNT3	+	101517	4	20928	20	1	0	0
chr12	peak_1670	679027	+	NM_016533	NINJ2	-	99295	4	93728	4	1	0	0
chr12	peak_1671	685328	+	NM_016533	NINJ2	-	99295	4	87427	4	1	0	0
chr12	peak_1673	861445	+	NM_001184985	WNK1	+	158531	1	643	28	X	0	0
chr12	peak_1674	862344	+	NM_001184985	WNK1	+	158531	3	256	28	1	1	0
chr12	peak_1675	1058484	+	NM_134424	RAD52	-	37610	4	379	12	1	1	0
chr12	peak_1676	1099692	+	NR_027949	ERC1	+	504697	1	711	16	X	0	0
chr12	peak_1678	1683464	+	NM_152441	FBXL14	-	28174	4	19867	2	1	0	0
chr12	peak_1679	1702878	+	NM_152441	FBXL14	-	28174	3	453	2	1	1	0
chr12	peak_1680	1703881	+	NM_152441	FBXL14	-	28174	1	550	2	X	0	0
chr12	peak_1683	1799748	+	NM_024551	ADIPOR2	+	97600	1	498	8	X	0	0
chr12	peak_1684	1905296	+	NM_172364	CACNA2D4	-	126749	4	122574	38	35	0	0
chr12	peak_1685	1913779	+	NM_172364	CACNA2D4	-	126749	4	114091	38	29	0	0
chr12	peak_1687	2113242	+	NM_152640	DCP1B	-	58465	4	435	9	1	1	0
chr12	peak_1689	2162012	+	NM_001129843	CACNA1C	+	644701	1	403	47	X	0	0
chr12	peak_1690	2364966	+	NM_001129843	CACNA1C	+	644701	4	202551	47	3	0	0
chr12	peak_1691	2394077	+	NM_001129843	CACNA1C	+	644701	4	231662	47	3	0	0
chr12	peak_1692	2692297	+	NM_001129843	CACNA1C	+	644701	4	529882	47	15	0	0
chr12	peak_1695	2904023	+	NM_002014	FKBP4	+	10481	1	84	10	X	0	0
chr12	peak_1696	2904955	+	NM_002014	FKBP4	+	10481	4	848	10	1	1	0
chr12	peak_1697	2921586	+	NM_018463	ITFG2	+	12452	1	200	12	X	0	0
chr12	peak_1698	2955220	+	NR_038933	LOC100507424	+	22981	4	9239	4	2	0	0
chr12	peak_1699	2962899	+	NR_038933	LOC100507424	+	22981	4	16918	4	2	0	0
chr12	peak_1700	2985952	+	NM_202003	FOXM1	-	19476	4	369	8	1	1	0
chr12	peak_1701	2999587	+	NM_003324	TULP3	+	50275	1	445	11	X	0	0
chr12	peak_1702	3067988	+	NM_003213	TEAD4	+	81366	1	489	13	X	0	0
chr12	peak_1703	3068926	+	NM_201443	TEAD4	+	81096	3	179	11	1	1	0
chr12	peak_1704	3108161	+	NM_003213	TEAD4	+	81366	4	39684	13	3	0	0
chr12	peak_1705	3150761	+	NM_003213	TEAD4	+	81366	2	919	13	X	0	0
chr12	peak_1706	3185958	+	NM_001168320	TSPAN9	+	209211	1	562	8	X	0	0
chr12	peak_1707	3277930	+	NM_001168320	TSPAN9	+	209211	4	91410	8	1	0	0
chr12	peak_1708	3309111	+	NM_001168320	TSPAN9	+	209211	4	122591	8	1	0	0
chr12	peak_1709	3309242	+	NM_001168320	TSPAN9	+	209211	4	122722	8	1	0	0
chr12	peak_1710	3346096	+	NM_001168320	TSPAN9	+	209211	4	159576	8	2	0	0
chr12	peak_1713	3601405	+	NM_001256536	PRMT8	+	212625	4	110891	10	1	0	0
chr12	peak_1714	3807904	+	NM_001144958	EFCAB4B	-	137874	4	54462	20	3	0	0
chr12	peak_1715	3862015	+	NM_001144958	EFCAB4B	-	137874	4	351	20	1	1	0
chr12	peak_1716	3982181	+	NM_020367	PARP11	-	64589	4	433	8	1	1	0
chr12	peak_1718	4382728	+	NM_001759	CCND2	+	31622	1	173	5	X	0	0
chr12	peak_1720	4429793	+	NM_020375	C12orf5	+	38833	1	565	6	X	0	0
chr12	peak_1721	4465181	+	NM_020375	C12orf5	+	38833	3	34823	6	6	0	0
chr12	peak_1722	4550654	+	NM_020996	FGF6	-	11474	4	4126	3	2	0	0
chr12	peak_1723	4647473	+	NM_020374	C12orf4	-	50738	4	164	14	1	1	0
chr12	peak_1725	4713844	+	NM_003845	DYRK4	+	23818	4	14607	13	8	0	0
chr12	peak_1726	4758132	+	NM_001278309	AKAP3	-	33541	3	81	6	1	1	0
chr12	peak_1727	4918376	+	NM_002235	KCNA6	+	41938	3	35	2	1	1	0
chr12	peak_1728	4918660	+	NM_002235	KCNA6	+	41938	3	319	2	1	1	0
chr12	peak_1732	5758029	+	NM_001278597	ANO2	-	383583	4	297369	26	15	0	0
chr12	peak_1733	5854544	+	NM_001278597	ANO2	-	383583	4	200854	26	11	0	0
chr12	peak_1734	5905672	+	NM_001278597	ANO2	-	383583	4	149726	26	10	0	0
chr12	peak_1735	6054224	+	NM_001278597	ANO2	-	383583	4	1174	26	1	0	0
chr12	peak_1736	6097790	+	NM_000552	VWF	-	175798	4	136046	52	38	0	0
chr12	peak_1737	6147425	+	NM_000552	VWF	-	175798	4	86411	52	18	0	0
chr12	peak_1738	6172429	+	NM_000552	VWF	-	175798	4	61407	52	12	0	0
chr12	peak_1740	6309468	+	NM_001769	CD9	+	37957	1	13	8	X	0	0
chr12	peak_1742	6445333	+	NM_001065	TNFRSF1A	-	13362	4	5950	10	1	0	0
chr12	peak_1743	6451217	+	NM_001065	TNFRSF1A	-	13362	3	66	10	1	1	0
chr12	peak_1744	6472427	+	NM_001159575	SCNN1A	-	30516	4	14096	13	3	0	0
chr12	peak_1745	6493144	+	NM_001270987	LTBR	+	16205	4	8611	10	1	0	0
chr12	peak_1747	6579726	+	NM_016830	VAMP1	-	8441	3	117	5	1	1	0
chr12	peak_1748	6602319	+	NM_016497	MRPL51	-	1157	3	152	3	1	1	0
chr12	peak_1749	6602715	+	NM_016497	MRPL51	-	1157	1	244	3	X	0	0
chr12	peak_1750	6643370	+	NM_002046	GAPDH	+	3972	1	200	9	X	0	0
chr12	peak_1751	6663404	+	NR_036467	IFFO1	-	16557	4	1845	10	1	0	0
chr12	peak_1752	6665056	+	NR_036467	IFFO1	-	16557	3	193	10	1	1	0
chr12	peak_1753	6677305	+	NM_001033714	NOP2	-	11464	3	193	16	1	1	0
chr12	peak_1754	6716413	+	NM_001273	CHD4	-	37305	4	138	40	1	1	0
chr12	peak_1756	6771947	+	NM_001127584	ING4	-	12606	4	361	8	1	1	0
chr12	peak_1757	6798028	+	NM_001135734	ZNF384	-	23097	4	710	11	1	1	0
chr12	peak_1758	6832985	+	NM_001164095	COPS7A	+	7893	1	164	8	X	0	0
chr12	peak_1759	6862143	+	NR_026581	MLF2	-	5480	3	493	9	1	1	0
chr12	peak_1761	6888120	+	NM_002286	LAG3	+	5953	2	499	8	X	0	0
chr12	peak_1762	6930620	+	NM_014449	GPR162	+	5622	1	342	5	X	0	0
chr12	peak_1763	6960480	+	NM_031299	CDCA3	-	2486	1	24	6	X	0	0
chr12	peak_1764	6961017	+	NM_001098536	USP5	+	14512	1	267	20	X	0	0
[truncated: 17,292 more rows]
