# Supplementary material for: Prostate cancer susceptibility gene HIST1H1A is a modulator of androgen receptor signaling and epithelial to mesenchymal transition
Source: Oncotarget. 2018 Jun 19;9(47):28532–46. doi: 10.18632/oncotarget.25536 (PMC6033342; doi:10.18632/oncotarget.25536)
Supplement: Supplementary file 7 [file oncotarget-09-28532-s007.xlsx]

## Sheet: LNCaP_ATAC_Seq_Control
CHR#	QUERYID	COORD	Q_ST	REFSEQ	RS_NAME	RS_ST	RS_LEN	POS	DIST	TOT_EX	IDX	DOWN_5	UP_3
chr6	peak_10690	292261	+	NM_020185	DUSP22	+	59300	3	205	8	1	1	0
chr6	peak_10691	692537	+	NR_073064	EXOC2	-	208005	4	604	30	1	1	0
chr6	peak_10692	692992	+	NR_073064	EXOC2	-	208005	4	149	30	1	1	0
chr6	peak_10695	1641681	+	NM_001500	GMDS	-	621835	4	604187	11	9	0	0
chr6	peak_10696	2245724	+	NM_001500	GMDS	-	621835	3	144	11	1	1	0
chr6	peak_10697	2765241	+	NM_130395	WRNIP1	+	20315	1	424	7	X	0	0
chr6	peak_10698	2765902	+	NM_130395	WRNIP1	+	20315	3	237	7	1	1	0
chr6	peak_10699	2971140	+	NM_001271823	SERPINB6	-	22891	3	142	7	1	1	0
chr6	peak_10700	2971555	+	NM_001195291	SERPINB6	-	24008	4	844	8	1	1	0
chr6	peak_10701	2988749	+	NR_026855	LINC01011	+	3206	3	549	2	2	1	0
chr6	peak_10702	2989250	+	NR_026855	LINC01011	+	3206	3	1050	2	2	0	0
chr6	peak_10703	2999827	+	NM_000904	NQO2	+	20062	1	222	7	X	0	0
chr6	peak_10706	3118520	+	NR_026648	BPHL	+	34508	1	405	9	X	0	0
chr6	peak_10707	3139577	+	NR_026648	BPHL	+	34508	4	20652	9	7	0	0
chr6	peak_10708	3157488	+	NM_001069	TUBB2A	-	3883	4	295	4	1	1	0
chr6	peak_10709	3259002	+	NM_001128592	PSMG4	+	9140	1	159	4	X	0	0
chr6	peak_10710	3356509	+	NM_015482	SLC22A23	-	187588	4	100284	10	3	0	0
chr6	peak_10711	3457154	+	NM_015482	SLC22A23	-	187588	1	361	10	X	0	0
chr6	peak_10714	4021355	+	NM_003913	PRPF4B	+	43650	1	213	15	X	0	0
chr6	peak_10715	4135738	+	NM_006117	ECI2	-	19906	4	93	10	1	1	0
chr6	peak_10717	4776035	+	NR_026590	CDYL	+	249387	4	69643	9	3	0	0
chr6	peak_10718	4776343	+	NR_026590	CDYL	+	249387	4	69951	9	3	0	0
chr6	peak_10719	5003727	+	NM_006638	RPP40	-	9019	4	570	8	1	1	0
chr6	peak_10720	5260901	+	NM_001164841	LYRM4	-	152532	3	282	4	1	1	0
chr6	peak_10721	5303599	+	NM_006567	FARS2	+	510234	4	42016	7	1	0	0
chr6	peak_10722	5458164	+	NM_006567	FARS2	+	510234	4	196581	7	4	0	0
chr6	peak_10726	7141340	+	NM_001168344	RREB1	+	144385	4	33511	12	1	0	0
chr6	peak_10728	7313117	+	NM_003144	SSR1	-	32255	4	424	8	1	1	0
chr6	peak_10729	7389871	+	NM_205864	CAGE1	-	63057	3	71	11	1	1	0
chr6	peak_10730	7541654	+	NM_004415	DSP	+	45078	1	215	24	X	0	0
chr6	peak_10731	7561589	+	NM_004415	DSP	+	45078	4	19720	24	4	0	0
chr6	peak_10732	7590694	+	NM_152551	SNRNP48	+	21770	4	263	9	1	1	0
chr6	peak_10733	7726189	+	NM_001718	BMP6	+	154952	1	821	7	X	0	0
chr6	peak_10734	7910911	+	NM_030810	TXNDC5	-	29566	3	136	10	1	1	0
chr6	peak_10735	7975324	+	NR_037616	BLOC1S5-TXNDC5	-	183166	4	89323	13	4	0	0
chr6	peak_10736	8064267	+	NR_037616	BLOC1S5-TXNDC5	-	183166	4	380	13	1	1	0
chr6	peak_10737	8064547	+	NR_037616	BLOC1S5-TXNDC5	-	183166	3	100	13	1	1	0
chr6	peak_10738	8102386	+	NM_001135650	EEF1E1	-	29237	4	442	4	1	1	0
chr6	peak_10739	8435624	+	NM_015948	SLC35B3	-	22502	3	176	11	1	1	0
chr6	peak_10740	10404297	+	NM_001042425	TFAP2A	-	22883	4	15500	7	4	0	0
chr6	peak_10741	10694733	+	NM_001145020	C6orf52	-	23190	3	106	5	1	1	0
chr6	peak_10742	10695081	+	NR_026736	C6orf52	-	23381	1	51	6	X	0	0
chr6	peak_10743	10723019	+	NM_016462	TMEM14C	+	8216	1	128	6	X	0	0
chr6	peak_10744	10747680	+	NM_001286489	TMEM14B	+	12016	1	311	5	X	0	0
chr6	peak_10745	10838420	+	NM_001242957	MAK	-	75834	4	368	15	1	1	0
chr6	peak_10746	11093797	+	NM_001135575	SMIM13	+	44705	1	468	2	X	0	0
chr6	peak_10747	11232824	+	NM_006403	NEDD9	-	49386	3	91	7	1	1	0
chr6	peak_10748	11288332	+	NR_073131	NEDD9	-	199052	4	94249	10	3	0	0
chr6	peak_10749	11537570	+	NM_001100829	TMEM170B	+	45299	1	889	3	X	0	0
chr6	peak_10753	13328541	+	NM_016495	TBC1D7	-	23633	3	274	8	1	1	0
chr6	peak_10754	13487715	+	NM_018988	GFOD1	-	124284	3	154	2	1	1	0
chr6	peak_10755	13574442	+	NM_001193267	SIRT5	+	40631	1	318	9	X	0	0
chr6	peak_10756	13575092	+	NM_001193267	SIRT5	+	40631	4	332	9	1	1	0
chr6	peak_10757	13614933	+	NM_001193267	SIRT5	+	40631	3	40173	9	9	0	1
chr6	peak_10758	13615355	+	NM_001193267	SIRT5	+	40631	3	40595	9	9	0	1
chr6	peak_10759	13615777	+	NM_016167	NOL7	+	5570	3	219	8	1	1	0
chr6	peak_10760	13711877	+	NM_005493	RANBP9	-	90068	1	81	14	X	0	0
chr6	peak_10761	13712372	+	NM_005493	RANBP9	-	90068	1	576	14	X	0	0
chr6	peak_10762	13814187	+	NM_001031713	MCUR1	-	28013	4	605	9	1	1	0
chr6	peak_10763	13925051	+	NM_001165034	RNF182	+	55565	4	375	3	1	1	0
chr6	peak_10764	14117788	+	NM_001251901	CD83	+	19663	4	302	5	1	1	0
chr6	peak_10765	14118103	+	NM_001251901	CD83	+	19663	4	617	5	1	1	0
chr6	peak_10768	15245486	+	NM_004973	JARID2	+	276069	1	719	18	X	0	0
chr6	peak_10769	15662442	+	NM_032122	DTNBP1	-	140259	4	847	10	1	1	0
chr6	peak_10770	15662742	+	NM_032122	DTNBP1	-	140259	4	547	10	1	1	0
chr6	peak_10771	15663164	+	NM_032122	DTNBP1	-	140259	3	125	10	1	1	0
chr6	peak_10774	16129008	+	NM_013262	MYLIP	+	19163	1	308	7	X	0	0
chr6	peak_10775	16129519	+	NM_013262	MYLIP	+	19163	3	203	7	1	1	0
chr6	peak_10776	17600393	+	NM_016255	FAM8A1	+	11434	1	124	5	X	0	0
chr6	peak_10777	17600905	+	NM_016255	FAM8A1	+	11434	3	388	5	1	1	0
chr6	peak_10778	17706754	+	NM_005124	NUP153	-	91801	3	311	22	1	1	0
chr6	peak_10779	17706955	+	NM_005124	NUP153	-	91801	3	110	22	1	1	0
chr6	peak_10780	17987363	+	NM_001105568	KIF13A	-	228442	3	491	38	2	1	0
chr6	peak_10781	18155184	+	NM_000367	TPMT	-	26831	4	190	9	1	1	0
chr6	peak_10782	18264391	+	NM_001134709	DEK	-	40401	4	408	10	1	1	0
chr6	peak_10783	18387376	+	NM_182757	RNF144B	+	81526	1	204	8	X	0	0
chr6	peak_10784	18465728	+	NM_182757	RNF144B	+	81526	3	78148	8	8	0	0
chr6	peak_10786	19838006	+	NM_001546	ID4	+	4832	3	406	3	1	1	0
chr6	peak_10787	19838408	+	NM_001546	ID4	+	4832	3	808	3	1	1	0
chr6	peak_10789	20127697	+	NM_001080480	MBOAT1	-	112781	4	84998	13	6	0	0
chr6	peak_10790	20401467	+	NM_001949	E2F3	+	91810	1	669	7	X	0	0
chr6	peak_10791	20403616	+	NM_001949	E2F3	+	91810	4	1480	7	1	0	0
chr6	peak_10792	21738700	+	NR_015410	CASC15	+	527943	4	72026	12	2	0	0
chr6	peak_10794	24360073	+	NM_001195610	DCDC2	-	211539	4	23447	11	1	0	0
chr6	peak_10795	24402938	+	NM_001286266	MRS2	+	23288	1	197	9	X	0	0
chr6	peak_10796	24403386	+	NM_001286266	MRS2	+	23288	3	251	9	1	1	0
chr6	peak_10797	24646319	+	NM_014809	KIAA0319	-	102053	3	64	21	1	1	0
chr6	peak_10798	24666952	+	NM_016614	TDP2	-	16912	3	163	7	1	1	0
chr6	peak_10800	24775440	+	NM_015895	GMNN	+	11168	3	282	7	1	1	0
chr6	peak_10801	25279189	+	NM_017640	LRRC16A	+	341104	1	466	37	X	0	0
chr6	peak_10802	25330252	+	NM_017640	LRRC16A	+	341104	4	50597	37	2	0	0
chr6	peak_10803	25490375	+	NM_017640	LRRC16A	+	341104	4	210720	37	13	0	0
chr6	peak_10804	26103930	+	NM_003542	HIST1H4C	+	391	1	245	1	X	0	0
chr6	peak_10805	26124104	+	NM_003526	HIST1H2BC	-	439	3	28	1	1	1	1
chr6	peak_10806	26285760	+	NM_003543	HIST1H4H	-	375	1	33	1	X	0	0
chr6	peak_10809	26458056	+	NM_001197234	BTN2A1	+	18719	1	75	8	X	0	0
chr6	peak_10810	26521016	+	NR_026790	HCG11	+	5680	1	917	1	X	0	0
chr6	peak_10812	26596969	+	NM_013375	ABT1	+	3108	1	201	3	X	0	0
chr6	peak_10813	26659858	+	NM_024639	ZNF322	-	25371	3	122	4	1	1	0
chr6	peak_10815	26987720	+	NR_026776	LOC100270746	-	942	3	365	1	1	1	1
chr6	peak_10816	26987857	+	NR_026776	LOC100270746	-	942	3	228	1	1	1	1
chr6	peak_10818	27100435	+	NM_021058	HIST1H2BJ	-	482	3	140	1	1	1	1
chr6	peak_10819	27114663	+	NM_080593	HIST1H2BK	-	8567	1	26	2	X	0	0
chr6	peak_10822	27219172	+	NM_005865	PRSS16	+	8899	4	3671	12	7	0	0
chr6	peak_10823	27219539	+	NM_005865	PRSS16	+	8899	3	4038	12	8	0	0
chr6	peak_10824	27356423	+	NM_001076781	ZNF391	+	12705	1	100	3	X	0	0
chr6	peak_10825	27440552	+	NM_007149	ZNF184	-	22378	4	345	6	1	1	0
chr6	peak_10833	27805978	+	NM_003510	HIST1H2AK	-	461	3	139	1	1	1	1
chr6	peak_10834	27860858	+	NM_003514	HIST1H2AM	-	488	3	105	1	1	1	1
chr6	peak_10836	28048618	+	NM_003447	ZNF165	+	8860	3	137	4	1	1	0
chr6	peak_10838	28092237	+	NR_103455	ZSCAN16-AS1	-	15523	4	12857	3	2	0	0
chr6	peak_10839	28104604	+	NR_103455	ZSCAN16-AS1	-	15523	3	490	3	1	1	0
chr6	peak_10840	28109483	+	NM_001278122	ZKSCAN8	+	17564	1	204	6	X	0	0
chr6	peak_10842	28192907	+	NM_006299	ZSCAN9	+	8237	1	121	4	X	0	0
chr6	peak_10843	28303321	+	NM_001243244	ZSCAN31	-	11639	4	831	3	1	1	0
chr6	peak_10844	28317617	+	NM_024493	ZKSCAN3	+	19265	1	73	6	X	0	0
chr6	peak_10845	28351123	+	NR_028077	ZSCAN12	-	20948	4	16421	6	4	0	0
chr6	peak_10846	28411150	+	NM_001012455	ZSCAN23	-	10849	4	129	4	1	1	0
chr6	peak_10848	28554947	+	NM_052923	SCAND3	-	15707	3	165	4	1	1	0
chr6	peak_10859	28831981	+	NR_033379	LOC401242	-	4054	1	527	2	X	0	0
chr6	peak_10860	28863960	+	NR_104117	HCG14	+	792	1	346	2	X	0	0
chr6	peak_10861	28891641	+	NM_006510	TRIM27	-	20991	3	127	8	1	1	0
chr6	peak_10862	29600643	+	NM_021904	GABBR1	-	30959	3	319	22	1	1	0
chr6	peak_10864	29691052	+	NM_001098479	HLA-F	+	3958	1	64	7	X	0	0
chr6	peak_10865	29910109	+	NM_002116	HLA-A	+	3416	1	137	8	X	0	0
chr6	peak_10866	29944718	+	NR_028032	HCG9	+	3287	4	1827	3	1	0	0
chr6	peak_10867	30028835	+	NR_026751	ZNRD1-AS1	-	60175	4	126	6	1	1	0
chr6	peak_10868	30034644	+	NM_021959	PPP1R11	+	3178	1	287	3	X	0	0
chr6	peak_10869	30069760	+	NM_007028	TRIM31	-	10195	2	913	9	X	0	0
chr6	peak_10870	30181035	+	NM_001242783	TRIM26	-	29041	4	236	9	1	1	0
chr6	peak_10871	30181908	+	NM_001242783	TRIM26	-	29041	1	637	9	X	0	0
chr6	peak_10872	30294150	+	NR_024053	HCG18	-	39761	3	783	4	1	1	0
chr6	peak_10873	30312814	+	NM_001199119	TRIM39-RPP21	+	17549	4	15727	10	6	0	0
chr6	peak_10874	30457117	+	NM_005516	HLA-E	+	4801	1	65	8	X	0	0
chr6	peak_10875	30524185	+	NM_005275	GNL1	-	16218	3	1186	12	1	0	0
chr6	peak_10876	30538960	+	NM_001025091	ABCF1	+	20141	1	209	25	X	0	0
chr6	peak_10877	30585013	+	NR_072994	PPP1R10	-	16909	3	71	20	1	1	0
chr6	peak_10878	30585458	+	NM_014046	MRPS18B	+	8690	1	27	7	X	0	0
chr6	peak_10879	30614709	+	NM_001161376	C6orf136	+	6173	1	106	6	X	0	0
chr6	peak_10880	30615458	+	NM_001161376	C6orf136	+	6173	3	643	6	1	1	0
chr6	peak_10881	30640675	+	NM_003587	DHX16	-	19936	3	155	20	1	1	0
chr6	peak_10882	30658765	+	NM_007243	NRM	-	3375	3	432	5	2	1	0
chr6	peak_10883	30685020	+	NM_014641	MDC1	-	17876	4	438	15	1	1	0
chr6	peak_10884	30687936	+	NM_178014	TUBB	+	5040	1	220	4	X	0	0
chr6	peak_10885	30698687	+	NM_005803	FLOT1	-	14944	4	11766	13	9	0	0
chr6	peak_10886	30710481	+	NM_005803	FLOT1	-	14944	1	28	13	X	0	0
chr6	peak_10887	30875656	+	NM_001517	GTF2H4	+	5905	1	320	14	X	0	0
chr6	peak_10888	30881797	+	NM_001517	GTF2H4	+	5905	3	5821	14	14	0	1
chr6	peak_10889	31125946	+	NM_019052	CCHCR1	-	15801	3	69	18	1	1	0
chr6	peak_10890	31165369	+	NR_026791	HCG27	+	6210	1	167	2	X	0	0
chr6	peak_10891	31239775	+	NM_002117	HLA-C	-	3389	3	138	8	1	1	0
chr6	peak_10892	31367652	+	NM_001289152	MICA	+	15533	3	92	6	1	1	0
chr6	peak_10893	31430802	+	NR_040662	HCP5	+	2631	1	154	2	X	0	0
chr6	peak_10894	31509729	+	NR_037853	ATP6V1G2-DDX39B	-	16631	3	4896	13	3	0	0
chr6	peak_10895	31510072	+	NM_080598	DDX39B	-	12258	3	180	11	1	1	0
chr6	peak_10896	31514526	+	NR_037853	ATP6V1G2-DDX39B	-	16631	3	99	13	1	1	0
chr6	peak_10897	31515199	+	NM_001144962	NFKBIL1	+	11980	4	572	4	1	1	0
chr6	peak_10898	31588015	+	NM_004638	PRRC2A	+	17106	1	434	31	X	0	0
chr6	peak_10899	31619724	+	NM_080703	BAG6	-	13674	4	753	25	1	1	0
chr6	peak_10900	31620033	+	NM_001098534	BAG6	-	13367	3	137	25	1	1	0
chr6	peak_10901	31620342	+	NM_080703	BAG6	-	13674	3	135	25	1	1	0
chr6	peak_10902	31633583	+	NM_001199239	GPANK1	-	4635	3	56	4	1	1	0
chr6	peak_10903	31671023	+	NM_021160	ABHD16A	-	16413	3	114	20	1	1	0
chr6	peak_10904	31697201	+	NM_013974	DDAH2	-	3224	4	838	7	1	1	0
chr6	peak_10905	31707523	+	NM_172165	MSH5	+	22732	1	201	25	X	0	0
chr6	peak_10906	31763366	+	NM_006295	VARS	-	18417	3	346	30	1	1	0
chr6	peak_10907	31774492	+	NM_021177	LSM2	-	9594	4	269	5	1	1	0
chr6	peak_10908	31795061	+	NM_005346	HSPA1B	+	2521	1	450	1	X	0	0
chr6	peak_10909	31830551	+	NM_000434	NEU1	-	3882	3	158	6	1	1	0
chr6	peak_10910	31870006	+	NM_001282457	C2	+	47891	4	4445	14	1	0	0
chr6	peak_10911	31926711	+	NM_006929	SKIV2L	+	10953	3	131	28	1	1	0
chr6	peak_10912	31939817	+	NR_026717	STK19	+	10273	3	866	8	2	1	0
chr6	peak_10913	32095940	+	NM_004381	ATF6B	-	12974	3	77	18	1	1	0
chr6	peak_10914	32098035	+	NM_022110	FKBPL	-	1585	3	32	2	1	1	0
chr6	peak_10915	32143801	+	NM_006411	AGPAT1	-	7935	3	115	7	1	1	0
chr6	peak_10916	32145792	+	NM_032741	AGPAT1	-	9907	3	96	7	1	1	0
chr6	peak_10917	32163265	+	NM_022107	GPSM3	-	4759	3	35	8	1	1	0
chr6	peak_10918	32806015	+	NM_018833	TAP2	-	16939	4	532	12	1	1	0
chr6	peak_10919	32806435	+	NM_018833	TAP2	-	16939	3	112	12	1	1	0
chr6	peak_10920	32812324	+	NM_004159	PSMB8	-	4220	3	388	6	1	1	0
chr6	peak_10921	32821416	+	NM_000593	TAP1	-	8764	3	332	11	1	1	0
chr6	peak_10922	32821699	+	NM_000593	TAP1	-	8764	3	49	11	1	1	0
chr6	peak_10923	32862139	+	NR_037178	LOC100294145	+	9584	3	187	2	1	1	0
chr6	peak_10924	32920867	+	NM_006120	HLA-DMA	-	4510	3	32	5	1	1	0
chr6	peak_10925	32939473	+	NM_005104	BRD2	+	12847	3	3037	13	2	0	0
chr6	peak_10926	33168384	+	NM_021976	RXRB	-	7113	3	89	10	1	1	0
chr6	peak_10927	33216929	+	NR_044997	HCG25	+	5356	1	383	5	X	0	0
chr6	peak_10928	33239642	+	NM_022553	VPS52	-	21695	3	100	20	1	1	0
chr6	peak_10929	33244821	+	NM_003782	B3GALT4	+	1687	1	95	1	X	0	0
chr6	peak_10930	33285472	+	NM_005453	ZBTB22	-	3332	3	40	2	1	1	0
chr6	peak_10931	33290722	+	NM_001141970	DAXX	-	4460	3	71	8	1	1	0
chr6	peak_10932	33359030	+	NM_002263	KIFC1	+	18388	1	282	11	X	0	0
chr6	peak_10933	33377963	+	NM_002636	PHF1	+	5459	1	809	14	X	0	0
chr6	peak_10934	33385740	+	NM_015921	CUTA	-	1748	3	325	5	1	1	0
chr6	peak_10935	33393590	+	NM_006772	SYNGAP1	+	33621	3	5744	19	3	0	0
chr6	peak_10936	33422108	+	NM_152735	ZBTB9	+	2966	1	247	2	X	0	0
chr6	peak_10937	33601491	+	NM_002224	ITPR3	+	75194	4	12336	58	1	0	0
chr6	peak_10938	33679448	+	NM_032340	UQCC2	-	14992	3	80	4	1	1	0
chr6	peak_10939	33756661	+	NM_181336	LEMD2	-	17918	3	245	9	1	1	0
chr6	peak_10941	34216736	+	NM_001287397	C6orf1	-	2730	3	149	4	1	1	0
chr6	peak_10942	34360298	+	NM_006703	NUDT3	-	105486	3	159	5	1	1	0
chr6	peak_10943	34393762	+	NM_001203245	RPS10	-	8589	3	56	6	1	1	0
chr6	peak_10944	34494969	+	NM_020804	PACSIN1	+	69164	4	61132	10	2	0	0
chr6	peak_10946	34570646	+	NM_022758	C6orf106	-	109572	4	93981	4	3	0	0
chr6	peak_10947	34664525	+	NM_022758	C6orf106	-	109572	3	102	4	1	1	0
chr6	peak_10948	34725063	+	NR_029472	SNRPC	+	16765	3	193	5	1	1	0
chr6	peak_10949	34759649	+	NM_017754	UHRF1BP1	+	85499	1	144	21	X	0	0
chr6	peak_10950	34759912	+	NM_017754	UHRF1BP1	+	85499	3	119	21	1	1	0
chr6	peak_10951	34856856	+	NM_015245	ANKS1A	+	202154	1	181	24	X	0	0
chr6	peak_10952	35226966	+	NM_003427	ZNF76	+	36252	1	543	14	X	0	0
chr6	peak_10953	35265550	+	NM_022047	DEF6	+	23955	1	44	11	X	0	0
chr6	peak_10955	35310046	+	NM_001171819	PPARD	+	85635	1	288	7	X	0	0
chr6	peak_10956	35359978	+	NM_001171819	PPARD	+	85635	4	49644	7	2	0	0
chr6	peak_10957	35383013	+	NM_001171819	PPARD	+	85635	4	72679	7	2	0	0
chr6	peak_10958	35419937	+	NM_021922	FANCE	+	14745	1	200	10	X	0	0
chr6	peak_10959	35435985	+	NM_007104	RPL10A	+	2382	1	192	6	X	0	0
chr6	peak_10960	35465200	+	NM_003214	TEAD3	-	23489	1	339	13	X	0	0
chr6	peak_10961	35656177	+	NM_001145775	FKBP5	-	155000	4	40183	12	2	0	0
chr6	peak_10962	35656520	+	NM_001145776	FKBP5	-	115332	3	172	11	1	1	0
chr6	peak_10963	35695790	+	NM_001145775	FKBP5	-	155000	4	570	12	1	1	0
chr6	peak_10964	35772992	+	NM_182548	LHFPL5	+	18783	1	78	4	X	0	0
chr6	peak_10965	35888678	+	NR_034069	SRPK1	-	88148	4	279	16	1	1	0
chr6	peak_10966	35995270	+	NM_001315	MAPK14	+	83561	1	183	12	X	0	0
chr6	peak_10967	35995794	+	NM_001315	MAPK14	+	83561	3	341	12	1	1	0
chr6	peak_10968	36164172	+	NM_015695	BRPF3	+	36019	1	377	13	X	0	0
chr6	peak_10969	36164437	+	NM_015695	BRPF3	+	36019	1	112	13	X	0	0
chr6	peak_10970	36164877	+	NM_015695	BRPF3	+	36019	4	328	13	1	1	0
chr6	peak_10971	36287222	+	NM_001010903	C6orf222	-	21129	3	17440	12	11	0	0
chr6	peak_10972	36390948	+	NM_152990	PXT1	-	52339	4	19718	5	3	0	0
chr6	peak_10973	36410641	+	NM_001286580	KCTD20	+	48378	3	98	7	1	1	0
chr6	peak_10974	36515102	+	NM_007271	STK38	-	53580	3	145	14	1	1	0
chr6	peak_10975	36561846	+	NM_003017	SRSF3	+	10156	1	243	6	X	0	0
chr6	peak_10977	36646295	+	NM_001220777	CDKN1A	+	10881	4	2059	3	1	0	0
chr6	peak_10978	36842577	+	NM_016059	PPIL1	-	20196	3	223	4	1	1	0
chr6	peak_10979	36853470	+	NM_001286636	C6orf89	+	57096	4	13825	10	3	0	0
chr6	peak_10980	36953775	+	NM_001271641	MTCH1	-	18418	3	552	12	1	1	0
chr6	peak_10981	36954124	+	NM_001271641	MTCH1	-	18418	3	203	12	1	1	0
chr6	peak_10983	37137588	+	NM_001243186	PIM1	+	5284	1	333	6	X	0	0
chr6	peak_10984	37190387	+	NM_001286401	TMEM217	-	45979	4	35544	3	1	0	0
chr6	peak_10985	37212581	+	NM_001286401	TMEM217	-	45979	4	13350	3	1	0	0
chr6	peak_10986	37225361	+	NM_001286401	TMEM217	-	45979	3	570	3	1	1	0
chr6	peak_10987	37400849	+	NM_015050	CMTR1	+	48379	1	57	24	X	0	0
chr6	peak_10988	37467426	+	NM_138493	CCDC167	-	17005	4	274	4	1	1	0
chr6	peak_10990	37786764	+	NM_021943	ZFAND3	+	335094	1	542	6	X	0	0
chr6	peak_10991	37787015	+	NM_021943	ZFAND3	+	335094	1	291	6	X	0	0
chr6	peak_10992	38607573	+	NM_052893	BTBD9	-	471699	4	351	12	1	1	0
chr6	peak_10993	38670796	+	NM_006708	GLO1	-	27252	3	156	6	1	1	0
chr6	peak_10994	39082472	+	NM_018322	SAYSD1	-	11027	4	393	2	1	1	0
chr6	peak_10995	39197146	+	NM_003740	KCNK5	-	40506	3	105	5	1	1	0
chr6	peak_10996	39693080	+	NM_145027	KIF6	-	390307	3	101	23	1	1	0
chr6	peak_10997	39891254	+	NM_001075098	MOCS1	-	30258	4	11036	11	3	0	0
chr6	peak_10999	40364390	+	NM_020737	LRFN2	-	195755	4	190736	3	2	0	0
chr6	peak_11000	40555298	+	NM_020737	LRFN2	-	195755	1	172	3	X	0	0
chr6	peak_11002	41040039	+	NM_145063	OARD1	-	5659	4	149	6	1	1	0
chr6	peak_11004	41513952	+	NM_001012427	FOXP4	+	55960	1	211	17	X	0	0
chr6	peak_11005	41621027	+	NM_005586	MDFI	+	15789	4	14833	5	4	0	1
chr6	peak_11006	41754888	+	NM_013397	PRICKLE4	+	6612	3	6389	8	8	0	1
chr6	peak_11007	41814562	+	NM_018561	USP49	-	97718	4	48537	7	3	0	0
chr6	peak_11008	41862964	+	NM_018561	USP49	-	97718	4	135	7	1	1	0
chr6	peak_11009	41889118	+	NM_004053	BYSL	+	11821	3	154	7	1	1	0
chr6	peak_11010	41909381	+	NM_001760	CCND3	-	6917	3	205	5	1	1	0
chr6	peak_11011	42018165	+	NM_138572	TAF8	+	30395	1	85	9	X	0	0
chr6	peak_11012	42086047	+	NM_001164446	C6orf132	-	41860	4	24668	5	2	0	0
chr6	peak_11013	42086298	+	NM_001164446	C6orf132	-	41860	4	24417	5	2	0	0
chr6	peak_11014	42185512	+	NM_018141	MRPS10	-	11096	4	121	7	1	1	0
chr6	peak_11016	42531589	+	NM_015255	UBR2	+	129485	1	170	47	X	0	0
chr6	peak_11017	42713759	+	NM_003192	TBCC	-	1652	3	125	1	1	1	0
chr6	peak_11018	42714303	+	NM_003192	TBCC	-	1652	1	419	1	X	0	0
chr6	peak_11019	42714493	+	NM_003192	TBCC	-	1652	1	609	1	X	0	0
chr6	peak_11021	42847548	+	NM_198486	RPL7L1	+	7062	1	122	6	X	0	0
chr6	peak_11022	42858459	+	NM_001008739	C6orf226	-	553	3	95	1	1	1	1
chr6	peak_11023	42896818	+	NM_006586	CNPY3	+	10150	1	41	6	X	0	0
chr6	peak_11024	42928302	+	NM_018960	GNMT	+	3120	1	197	6	X	0	0
chr6	peak_11025	42951967	+	NM_180976	PPP2R5D	+	27848	1	269	16	X	0	0
chr6	peak_11026	42981527	+	NM_014623	MEA1	-	1653	3	91	4	1	1	0
chr6	peak_11027	43021503	+	NM_014780	CUL7	-	16330	3	180	26	1	1	0
chr6	peak_11028	43027101	+	NM_015950	MRPL2	-	5477	3	141	7	1	1	0
chr6	peak_11029	43027483	+	NM_201521	KLC4	+	15507	4	152	16	1	1	0
chr6	peak_11030	43043990	+	NM_152882	PTK7	+	85454	1	15	19	X	0	0
chr6	peak_11031	43138725	+	NM_003131	SRF	+	10326	1	194	7	X	0	0
chr6	peak_11032	43149780	+	NM_015089	CUL9	+	42405	1	141	41	X	0	0
chr6	peak_11033	43197074	+	NM_006443	DNPH1	-	3846	3	137	4	1	1	0
chr6	peak_11034	43214936	+	NM_032538	TTBK1	+	44777	4	3715	15	2	0	0
chr6	peak_11035	43336989	+	NM_014345	ZNF318	-	33375	3	192	10	1	1	0
chr6	peak_11036	43395119	+	NM_001198934	ABCC10	+	22873	1	172	22	X	0	0
chr6	peak_11037	43445164	+	NM_001146020	TJAP1	+	29035	1	96	9	X	0	0
chr6	peak_11038	43477978	+	NM_001271882	LRRC73	-	3380	3	103	6	1	1	0
chr6	peak_11039	43484552	+	NM_015388	YIPF3	-	5165	3	176	9	1	1	0
chr6	peak_11040	43543592	+	NM_020750	XPO5	-	53746	3	220	32	1	1	0
chr6	peak_11041	43596911	+	NM_019096	GTPBP2	-	8767	3	72	12	1	1	0
chr6	peak_11042	43597740	+	NM_001003690	MAD2L1BP	+	11411	4	462	4	1	1	0
chr6	peak_11043	43603480	+	NM_001003690	MAD2L1BP	+	11411	4	6202	4	2	0	0
chr6	peak_11044	43655384	+	NM_001193343	MRPS18A	-	16617	4	165	5	1	1	0
chr6	peak_11046	43739267	+	NM_001171630	VEGFA	+	16279	4	1322	5	1	0	0
chr6	peak_11048	44095011	+	NM_032111	MRPL14	-	13820	4	180	3	1	1	0
chr6	peak_11049	44191229	+	NM_004955	SLC29A1	+	14648	4	3988	13	1	0	0
chr6	peak_11051	44213980	+	NM_001271970	HSP90AB1	+	7724	3	78	12	1	1	0
chr6	peak_11052	44214555	+	NM_001271970	HSP90AB1	+	7724	4	653	12	1	1	0
chr6	peak_11053	44233015	+	NM_004556	NFKBIE	-	7624	3	510	6	1	1	0
chr6	peak_11054	44280985	+	NM_020745	AARS2	-	14602	3	78	22	1	1	0
chr6	peak_11055	44355215	+	NM_001253	CDC5L	+	62912	1	35	16	X	0	0
chr6	peak_11057	45345214	+	NM_001261823	SUPT3H	-	551323	4	574	10	1	1	0
chr6	peak_11058	45345655	+	NM_001261823	SUPT3H	-	551323	3	133	10	1	1	0
chr6	peak_11059	45387419	+	NM_001024630	RUNX2	+	222767	4	91366	9	2	0	0
chr6	peak_11060	46097488	+	NM_014936	ENPP4	+	16737	1	212	4	X	0	0
chr6	peak_11061	46138556	+	NM_001290072	ENPP5	-	11830	3	191	5	1	1	0
chr6	peak_11062	46458864	+	NM_001251973	RCAN2	-	271339	4	940	5	1	1	0
chr6	peak_11063	46620486	+	NM_016593	CYP39A1	-	103252	3	81	12	1	1	0
chr6	peak_11064	46703154	+	NM_001168357	PLA2G7	-	31379	4	276	12	1	1	0
chr6	peak_11066	47277356	+	NM_014452	TNFRSF21	-	78422	3	327	6	1	1	0
chr6	peak_11068	47445328	+	NM_012120	CD2AP	+	149473	1	196	18	X	0	0
chr6	peak_11069	49430811	+	NM_000255	MUT	-	32970	4	230	13	1	1	0
chr6	peak_11071	52149284	+	NM_002388	MCM3	-	20869	4	395	17	1	1	0
chr6	peak_11072	52226786	+	NM_133367	PAQR8	+	45651	1	139	2	X	0	0
chr6	peak_11073	52268508	+	NM_133367	PAQR8	+	45651	3	41583	2	2	0	0
chr6	peak_11074	52284809	+	NR_033327	EFHC1	+	75591	1	184	10	X	0	0
chr6	peak_11075	52368639	+	NM_012288	TRAM2	-	79664	4	73223	11	10	0	0
chr6	peak_11076	52382389	+	NM_012288	TRAM2	-	79664	4	59473	11	2	0	0
chr6	peak_11077	52441700	+	NM_012288	TRAM2	-	79664	3	162	11	1	1	0
chr6	peak_11078	52528948	+	NR_024405	LOC730101	+	4754	1	250	3	X	0	0
chr6	peak_11079	52529476	+	NR_024405	LOC730101	+	4754	3	278	3	1	1	0
chr6	peak_11080	52535669	+	NM_014051	TMEM14A	+	15503	1	214	5	X	0	0
chr6	peak_11082	52859612	+	NM_001512	GSTA4	-	17434	4	566	7	1	1	0
chr6	peak_11083	52859786	+	NM_001512	GSTA4	-	17434	4	392	7	1	1	0
chr6	peak_11084	52859918	+	NM_001512	GSTA4	-	17434	4	260	7	1	1	0
chr6	peak_11085	52926454	+	NM_016513	ICK	-	60504	3	146	15	1	1	0
chr6	peak_11086	52929614	+	NM_033481	FBXO9	+	35876	1	181	13	X	0	0
chr6	peak_11087	53213179	+	NM_021814	ELOVL5	-	81783	4	798	8	1	1	0
chr6	peak_11088	53213642	+	NM_021814	ELOVL5	-	81783	3	335	8	1	1	0
chr6	peak_11089	53409498	+	NM_001197115	GCLC	-	47789	3	429	15	1	1	0
chr6	peak_11091	53516350	+	NM_001003760	KLHL31	-	17809	3	14156	3	3	0	0
chr6	peak_11092	53658871	+	NM_018214	LRRC1	+	129143	1	906	14	X	0	0
chr6	peak_11093	53659554	+	NM_018214	LRRC1	+	129143	1	223	14	X	0	0
chr6	peak_11094	53675955	+	NM_018214	LRRC1	+	129143	4	16178	14	1	0	0
chr6	peak_11095	53734753	+	NM_018214	LRRC1	+	129143	4	74976	14	2	0	0
chr6	peak_11096	56176927	+	NR_046940	RNU6-71P	-	477451	4	438211	6	3	0	0
chr6	peak_11097	56234921	+	NR_046940	RNU6-71P	-	477451	4	380217	6	2	0	0
chr6	peak_11098	56264459	+	NR_046940	RNU6-71P	-	477451	4	350679	6	2	0	0
chr6	peak_11099	56407219	+	NM_001144769	DST	-	496643	4	412207	97	55	0	0
chr6	peak_11100	56708275	+	NM_183380	DST	-	385680	3	188	94	1	1	0
chr6	peak_11101	56708871	+	NM_001144769	DST	-	496643	4	110555	97	4	0	0
chr6	peak_11102	56819445	+	NM_001144769	DST	-	496643	1	19	97	X	0	0
chr6	peak_11103	56911244	+	NM_001286274	KIAA1586	+	8709	1	85	3	X	0	0
chr6	peak_11104	56954620	+	NM_001257273	ZNF451	+	19706	1	187	4	X	0	0
chr6	peak_11105	57036975	+	NR_110742	RP11-203B9.4	-	57304	3	36	4	1	1	0
chr6	peak_11106	57086376	+	NM_016277	RAB23	-	35323	4	736	7	1	1	0
chr6	peak_11107	57086818	+	NM_016277	RAB23	-	35323	3	294	7	1	1	0
chr6	peak_11108	57182243	+	NM_001282488	PRIM2	+	11560	4	2641	5	1	0	0
chr6	peak_11109	58287490	+	NR_003660	GUSBP4	-	41567	3	234	7	2	1	0
chr6	peak_11110	62745876	+	NM_152688	KHDRBS2	-	606237	4	250224	9	3	0	0
chr6	peak_11112	64281847	+	NM_003463	PTP4A1	+	11578	1	69	6	X	0	0
chr6	peak_11113	64282057	+	NM_003463	PTP4A1	+	11578	3	141	6	1	1	0
chr6	peak_11114	64283486	+	NM_003463	PTP4A1	+	11578	4	1570	6	1	0	0
chr6	peak_11116	64345484	+	NM_001290259	PHF3	+	79713	1	222	17	X	0	0
chr6	peak_11117	66497811	+	NR_026540	SLC25A51P1	+	1606	3	40	1	1	1	0
chr6	peak_11119	69344752	+	NM_001704	BAI3	+	753773	1	879	32	X	0	0
chr6	peak_11120	69942810	+	NM_001704	BAI3	+	753773	4	597179	32	17	0	0
chr6	peak_11125	70506553	+	NM_018368	LMBRD1	-	121410	4	496	16	1	1	0
chr6	peak_11126	70577051	+	NM_001858	COL19A1	+	345711	4	604	51	1	1	0
chr6	peak_11130	71122928	+	NM_001105531	FAM135A	+	147772	1	178	22	X	0	0
chr6	peak_11131	71276411	+	NM_145267	C6orf57	+	21983	1	213	3	X	0	0
chr6	peak_11132	71377346	+	NM_001281439	SMAP1	+	194244	1	127	11	X	0	0
chr6	peak_11133	71665532	+	NM_080742	B3GAT2	-	95721	4	1256	4	1	0	0
chr6	peak_11134	71998146	+	NM_024576	OGFRL1	+	13498	1	330	7	X	0	0
chr6	peak_11135	72129861	+	NR_026807	LINC00472	-	6301	3	587	4	1	1	0
chr6	peak_11136	72130226	+	NR_026807	LINC00472	-	6301	3	222	4	1	1	0
chr6	peak_11137	72892218	+	NM_014989	RIMS1	+	516441	3	295813	34	6	0	0
chr6	peak_11138	72892610	+	NM_014989	RIMS1	+	516441	3	296205	34	6	0	0
chr6	peak_11139	73331945	+	NM_001160130	KCNQ5	+	577004	3	375	13	1	1	0
chr6	peak_11140	73839677	+	NM_001160130	KCNQ5	+	577004	4	508107	13	8	0	0
chr6	peak_11141	73972692	+	NM_030568	KHDC1	-	21871	3	215	4	1	1	0
chr6	peak_11142	73972838	+	NM_030568	KHDC1	-	21871	3	69	4	1	1	0
chr6	peak_11144	74104289	+	NM_018665	DDX43	+	23006	3	5	17	1	1	0
chr6	peak_11146	74171334	+	NM_133645	MTO1	+	39727	1	119	13	X	0	0
chr6	peak_11147	74230736	+	NM_001402	EEF1A1	-	5284	3	19	8	1	1	0
chr6	peak_11148	74363624	+	NM_012434	SLC17A5	-	60637	3	113	11	1	1	0
chr6	peak_11150	74484176	+	NM_001159588	CD109	+	132535	4	78669	32	14	0	0
chr6	peak_11151	75953166	+	NR_029466	COX7A2	-	6255	4	478	4	1	1	0
chr6	peak_11152	75994191	+	NM_001143958	TMEM30A	-	31996	3	441	6	1	1	0
chr6	peak_11154	76311321	+	NM_015571	SENP6	+	116374	1	300	24	X	0	0
chr6	peak_11155	76312047	+	NM_015571	SENP6	+	116374	3	426	24	1	1	0
chr6	peak_11156	76458769	+	NM_004999	MYO6	+	170347	1	139	35	X	0	0
chr6	peak_11159	79786668	+	NM_017934	PHIP	-	143877	4	1343	40	4	0	0
chr6	peak_11160	79787790	+	NM_017934	PHIP	-	143877	3	221	40	1	1	0
chr6	peak_11161	79943295	+	NM_004242	HMGN3	-	33495	4	1160	6	1	0	0
chr6	peak_11162	79944320	+	NR_040671	HMGN3-AS1	+	3128	3	930	2	2	1	0
chr6	peak_11163	80246736	+	NM_001122769	LCA5	-	52441	4	411	8	1	1	0
chr6	peak_11165	80340817	+	NM_031469	SH3BGRL2	+	72371	1	182	4	X	0	0
chr6	peak_11166	80341271	+	NM_031469	SH3BGRL2	+	72371	4	272	4	1	1	0
chr6	peak_11168	80579350	+	NM_001243308	C6orf7	-	66835	4	787	4	1	1	0
chr6	peak_11169	80657150	+	NM_022726	ELOVL4	-	32788	3	165	6	1	1	0
chr6	peak_11170	80713965	+	NM_001166691	TTK	+	37924	1	356	22	X	0	0
chr6	peak_11171	80816044	+	NM_000056	BCKDHB	+	239645	1	299	11	X	0	0
chr6	peak_11172	80891152	+	NM_000056	BCKDHB	+	239645	4	74809	11	6	0	0
chr6	peak_11176	82462124	+	NM_017633	FAM46A	-	6983	4	304	3	1	1	0
chr6	peak_11178	82956943	+	NM_015525	IBTK	-	77494	4	505	29	1	1	0
chr6	peak_11179	82957346	+	NM_015525	IBTK	-	77494	3	102	29	1	1	0
chr6	peak_11180	83073469	+	NM_006670	TPBG	+	4212	3	547	3	2	1	0
chr6	peak_11182	83775395	+	NM_198920	UBE3D	-	173361	3	150	10	1	1	0
chr6	peak_11183	83777235	+	NM_001199942	DOPEY1	+	100807	1	149	40	X	0	0
chr6	peak_11184	83902830	+	NM_001199917	PGM3	-	29064	4	825	14	1	1	0
chr6	peak_11185	84140726	+	NM_002395	ME1	-	220830	3	212	14	1	1	0
chr6	peak_11186	84141285	+	NM_002395	ME1	-	220830	1	347	14	X	0	0
chr6	peak_11187	84141491	+	NM_002395	ME1	-	220830	1	553	14	X	0	0
chr6	peak_11188	84418762	+	NM_001242792	SNAP91	-	156244	3	85	29	1	1	0
chr6	peak_11189	84569127	+	NM_016230	CYB5R4	+	100778	1	242	16	X	0	0
chr6	peak_11190	84604700	+	NM_016230	CYB5R4	+	100778	4	35331	16	3	0	0
chr6	peak_11191	84743391	+	NM_138409	MRAP2	+	57187	1	28	4	X	0	0
chr6	peak_11192	84937257	+	NM_001286206	CEP162	-	103395	4	96	27	1	1	0
chr6	peak_11194	85474266	+	NM_001080508	TBX18	-	31740	1	312	8	X	0	0
chr6	peak_11197	86159647	+	NM_001204813	NT5E	+	46209	3	346	8	1	1	0
chr6	peak_11198	86192903	+	NM_001204813	NT5E	+	46209	4	33602	8	3	0	0
chr6	peak_11199	86303090	+	NM_020468	SNX14	-	88416	4	539	26	1	1	0
chr6	peak_11200	86352555	+	NM_001159677	SYNCRIP	-	35543	3	488	12	1	1	0
chr6	peak_11201	86388368	+	NR_003038	SNHG5	-	1728	4	83	6	1	1	0
chr6	peak_11204	87864933	+	NM_015021	ZNF292	+	108139	1	335	8	X	0	0
chr6	peak_11205	88032130	+	NM_198568	GJB7	-	46301	4	6866	3	2	0	0
chr6	peak_11206	88117621	+	NM_001031743	C6orf165	+	56503	1	68	13	X	0	0
chr6	peak_11207	88182534	+	NM_006416	SLC35A1	+	39416	1	108	8	X	0	0
chr6	peak_11208	88182614	+	NM_006416	SLC35A1	+	39416	1	28	8	X	0	0
chr6	peak_11209	88299629	+	NM_020320	RARS2	-	75641	4	106	20	1	1	0
chr6	peak_11210	88411592	+	NM_018064	AKIRIN2	-	27409	3	393	5	1	1	0
chr6	peak_11211	88411883	+	NM_018064	AKIRIN2	-	27409	3	102	5	1	1	0
chr6	peak_11213	88875893	+	NM_001160226	CNR1	-	26184	1	126	3	X	0	0
chr6	peak_11214	89374939	+	NM_003800	RNGTT	-	353734	4	298409	16	14	0	0
chr6	peak_11215	89673212	+	NM_003800	RNGTT	-	353734	3	136	16	1	1	0
chr6	peak_11216	89790230	+	NM_006813	PNRC1	+	4452	1	198	2	X	0	0
chr6	peak_11217	89791302	+	NM_006813	PNRC1	+	4452	4	874	2	1	1	0
chr6	peak_11218	90062047	+	NM_016021	UBE2J1	-	26277	4	572	8	1	1	0
chr6	peak_11219	90062316	+	NM_016021	UBE2J1	-	26277	3	303	8	1	1	0
chr6	peak_11220	90121943	+	NM_021244	RRAGD	-	47662	3	52	7	1	1	0
chr6	peak_11221	90142756	+	NM_001242809	ANKRD6	+	200658	1	140	16	X	0	0
chr6	peak_11222	90348103	+	NR_028494	LYRM2	-	6275	3	113	3	1	1	0
chr6	peak_11223	90529212	+	NM_014611	MDN1	-	177021	4	301	102	1	1	0
chr6	peak_11224	90539243	+	NM_001137667	CASP8AP2	+	44538	1	375	10	X	0	0
chr6	peak_11225	90651137	+	NM_001170794	BACH2	-	370382	4	355490	7	5	0	0
chr6	peak_11227	91296676	+	NM_145331	MAP3K7	-	73730	3	344	17	1	1	0
chr6	peak_11229	94128241	+	NM_001288629	EPHA7	-	179562	4	1059	17	1	0	0
chr6	peak_11230	94128709	+	NM_001288629	EPHA7	-	179562	4	591	17	1	1	0
chr6	peak_11231	94129226	+	NM_001288629	EPHA7	-	179562	3	74	17	1	1	0
chr6	peak_11232	96025182	+	NR_104136	MANEA-AS1	-	17357	3	145	3	1	1	0
chr6	peak_11233	96025856	+	NM_024641	MANEA	+	31957	4	484	5	1	1	0
chr6	peak_11238	96969461	+	NM_015323	UFL1	+	33451	1	240	19	X	0	0
chr6	peak_11239	97284861	+	NM_001143957	GPR63	-	43357	4	492	3	1	1	0
chr6	peak_11240	97345227	+	NM_014165	NDUFAF4	-	8582	4	540	3	1	1	0
chr6	peak_11241	97345581	+	NM_014165	NDUFAF4	-	8582	3	186	3	1	1	0
chr6	peak_11242	97372101	+	NM_052904	KLHL32	+	216136	1	394	11	X	0	0
chr6	peak_11243	97730633	+	NR_031679	MIR548H3	-	324442	4	131650	3	1	0	0
chr6	peak_11244	97809196	+	NR_110757	RP1-104O17.1	+	403333	4	55735	5	1	0	0
chr6	peak_11245	97853927	+	NR_110757	RP1-104O17.1	+	403333	4	100466	5	1	0	0
chr6	peak_11246	97945647	+	NR_110757	RP1-104O17.1	+	403333	4	192186	5	1	0	0
chr6	peak_11251	99282201	+	NM_005604	POU3F2	+	4088	1	378	1	X	0	0
chr6	peak_11253	99395294	+	NR_103836	FBXL4	-	74283	4	588	8	1	1	0
chr6	peak_11254	99797367	+	NM_032511	FAXC	-	76740	3	164	6	1	1	0
chr6	peak_11255	99841609	+	NM_017421	COQ3	-	24736	4	473	7	1	1	0
chr6	peak_11256	99873073	+	NM_032870	PNISR	-	25368	4	134	12	1	1	0
chr6	peak_11257	99962907	+	NM_001080481	USP45	-	83070	3	345	18	1	1	0
chr6	peak_11258	99968754	+	NM_001195131	TSTD3	+	12191	1	115	4	X	0	0
chr6	peak_11259	100015981	+	NM_005190	CCNC	-	26429	4	709	12	1	1	0
chr6	peak_11264	101328856	+	NM_006828	ASCC3	-	373179	4	392	42	1	1	0
chr6	peak_11266	102114213	+	NM_001166247	GRIK2	+	671099	4	267353	17	3	0	0
chr6	peak_11267	102189778	+	NM_001166247	GRIK2	+	671099	4	342918	17	6	0	0
chr6	peak_11274	105307213	+	NM_020771	HACE1	-	131828	4	581	24	1	1	0
chr6	peak_11275	105389145	+	NR_046407	LINC00577	-	4235	1	743	3	X	0	0
chr6	peak_11277	105569861	+	NM_001199563	BVES	-	40352	4	15188	8	5	0	0
chr6	peak_11278	105584846	+	NM_001199563	BVES	-	40352	3	203	8	1	1	0
chr6	peak_11279	105750083	+	NM_002726	PREP	-	125559	4	100916	15	10	0	0
chr6	peak_11280	105769158	+	NM_002726	PREP	-	125559	4	81841	15	10	0	0
chr6	peak_11281	105850683	+	NM_002726	PREP	-	125559	4	316	15	1	1	0
chr6	peak_11283	106534097	+	NM_001198	PRDM1	+	23621	1	97	7	X	0	0
chr6	peak_11284	106773143	+	NM_001286107	ATG5	-	141345	4	552	7	1	1	0
chr6	peak_11287	107077190	+	NM_032730	RTN4IP1	-	58472	3	183	9	1	1	0
chr6	peak_11288	107090440	+	NM_018292	QRSL1	+	38853	4	13000	11	3	0	0
chr6	peak_11289	107349204	+	NM_001142470	C6orf203	+	23416	1	171	5	X	0	0
chr6	peak_11290	107435453	+	NM_001080450	BEND3	-	49253	3	183	5	1	1	0
chr6	peak_11291	107780528	+	NM_020381	PDSS2	-	307020	3	251	8	1	1	0
chr6	peak_11292	107811545	+	NM_018013	SOBP	+	171198	3	229	7	1	1	0
chr6	peak_11295	108279171	+	NM_007214	SEC63	-	90524	3	311	21	1	1	0
chr6	peak_11296	108395810	+	NM_014028	OSTM1	-	33330	3	131	6	1	1	0
chr6	peak_11298	108582008	+	NM_003795	SNX3	-	49749	3	456	4	1	1	0
chr6	peak_11299	108615962	+	NM_145315	LACE1	+	228155	1	135	13	X	0	0
chr6	peak_11302	108880800	+	NM_201559	FOXO3	+	124947	1	225	4	X	0	0
chr6	peak_11303	108881898	+	NM_201559	FOXO3	+	124947	4	873	4	1	1	0
chr6	peak_11304	108910545	+	NM_201559	FOXO3	+	124947	4	29520	4	2	0	0
chr6	peak_11306	109085250	+	NR_033376	LINC00222	+	18290	4	12394	5	3	0	0
chr6	peak_11308	109169440	+	NM_032131	ARMC2	+	126058	1	178	18	X	0	0
chr6	peak_11309	109330454	+	NM_014454	SESN1	-	108070	4	85254	10	1	0	0
chr6	peak_11310	109415661	+	NM_014454	SESN1	-	108070	3	47	10	1	1	0
chr6	peak_11312	109703266	+	NM_001142401	CD164	-	16047	4	496	5	1	1	0
chr6	peak_11313	109703565	+	NM_001142401	CD164	-	16047	3	197	5	1	1	0
chr6	peak_11314	109704169	+	NM_001142401	CD164	-	16047	1	407	5	X	0	0
chr6	peak_11315	109761667	+	NM_001111298	PPIL6	-	50958	3	707	9	1	1	0
chr6	peak_11316	109804302	+	NM_014797	ZBTB24	-	20723	3	138	7	1	1	0
chr6	peak_11317	110012235	+	NM_001145128	AK9	-	198358	4	180	41	1	1	0
chr6	peak_11318	110500806	+	NM_003931	WASF1	-	80187	3	401	11	1	1	0
chr6	peak_11319	110501576	+	NM_015891	CDC40	+	51800	1	47	15	X	0	0
chr6	peak_11320	110736765	+	NM_003649	DDO	-	23372	1	12	5	X	0	0
chr6	peak_11322	111136423	+	NM_001287215	AMD1	+	81093	4	600	9	1	1	0
chr6	peak_11323	111136984	+	NM_001287215	AMD1	+	81093	4	1161	9	1	0	0
chr6	peak_11324	111195675	+	NM_001287215	AMD1	+	81093	4	59852	9	1	0	0
chr6	peak_11325	111279654	+	NM_138408	GTF3C6	+	9330	1	108	6	X	0	0
chr6	peak_11326	111302985	+	NM_001289111	RPF2	+	46248	1	234	9	X	0	0
chr6	peak_11327	111408585	+	NM_018593	SLC16A10	+	135827	1	195	6	X	0	0
chr6	peak_11328	111408846	+	NM_018593	SLC16A10	+	135827	3	66	6	1	1	0
chr6	peak_11329	111426807	+	NM_018593	SLC16A10	+	135827	4	18027	6	1	0	0
chr6	peak_11330	111580231	+	NM_153369	KIAA1919	+	9781	1	250	4	X	0	0
chr6	peak_11331	111803781	+	NM_002912	REV3L	-	184686	4	1137	33	2	0	0
chr6	peak_11332	111804208	+	NM_002912	REV3L	-	184686	3	710	33	2	1	0
chr6	peak_11333	111804852	+	NR_034109	TRAF3IP2-AS1	+	118824	3	178	2	1	1	0
chr6	peak_11334	111872861	+	NR_034109	TRAF3IP2-AS1	+	118824	4	68187	2	1	0	0
chr6	peak_11335	111912627	+	NM_001164281	TRAF3IP2	-	50898	3	14850	9	2	0	0
chr6	peak_11336	111926971	+	NM_001164281	TRAF3IP2	-	50898	4	506	9	1	1	0
chr6	peak_11337	112194305	+	NM_002037	FYN	-	213122	3	350	14	1	1	0
chr6	peak_11339	112408364	+	NM_016262	TUBE1	-	16893	4	387	12	2	1	0
chr6	peak_11342	114179998	+	NM_002356	MARCKS	+	6127	4	1472	2	1	0	0
chr6	peak_11343	114291467	+	NM_001527	HDAC2	-	35041	4	892	14	1	1	0
chr6	peak_11351	116338545	+	NM_002031	FRK	-	119230	4	43376	8	1	0	0
chr6	peak_11352	116338652	+	NM_002031	FRK	-	119230	4	43269	8	1	0	0
chr6	peak_11353	116338708	+	NM_002031	FRK	-	119230	4	43213	8	1	0	0
chr6	peak_11354	116381467	+	NM_002031	FRK	-	119230	3	454	8	1	1	0
chr6	peak_11355	116421773	+	NM_152729	NT5DC1	+	144856	1	225	12	X	0	0
chr6	peak_11356	116565464	+	NM_152729	NT5DC1	+	144856	3	143466	12	12	0	0
chr6	peak_11357	116574651	+	NM_021648	TSPYL4	-	4132	3	610	1	1	1	0
chr6	peak_11358	116600389	+	NM_003309	TSPYL1	-	5260	3	891	1	1	1	0
chr6	peak_11359	116600772	+	NM_003309	TSPYL1	-	5260	3	508	1	1	1	0
chr6	peak_11360	116879047	+	NM_001256887	FAM26D	+	29857	3	28872	4	4	0	1
chr6	peak_11361	116892130	+	NM_015952	RWDD1	+	22236	1	399	7	X	0	0
chr6	peak_11362	116937351	+	NM_001161664	RSPH4A	+	16508	1	290	5	X	0	0
chr6	peak_11363	116989482	+	NM_145062	ZUFSP	-	33194	4	491	10	1	1	0
chr6	peak_11364	117002074	+	NM_002269	KPNA5	+	60665	1	292	15	X	0	0
chr6	peak_11365	117002623	+	NM_002269	KPNA5	+	60665	4	257	15	1	1	0
chr6	peak_11366	117198285	+	NM_173560	RFX6	+	54952	1	90	19	X	0	0
chr6	peak_11367	117735979	+	NM_002944	ROS1	-	137490	4	11039	43	3	0	0
chr6	peak_11368	117803470	+	NM_173674	DCBLD1	+	87202	1	349	15	X	0	0
chr6	peak_11369	117804411	+	NM_173674	DCBLD1	+	87202	4	592	15	1	1	0
chr6	peak_11370	117923509	+	NM_020399	GOPC	-	42274	3	196	9	1	1	0
chr6	peak_11371	117996230	+	NR_110854	LOC101927919	-	2473	4	217	3	1	1	0
chr6	peak_11373	118228242	+	NM_001029858	SLC35F1	+	410152	1	446	8	X	0	0
chr6	peak_11374	118229133	+	NM_001029858	SLC35F1	+	410152	4	445	8	1	1	0
chr6	peak_11375	118241400	+	NM_001029858	SLC35F1	+	410152	4	12712	8	1	0	0
chr6	peak_11376	118972086	+	NM_001178035	CEP85L	-	249305	4	59152	14	2	0	0
chr6	peak_11377	119186000	+	NM_017696	MCM9	-	118293	4	66903	12	6	0	0
chr6	peak_11378	119196917	+	NM_017696	MCM9	-	118293	4	55986	12	6	0	0
chr6	peak_11379	119215010	+	NM_017696	MCM9	-	118293	4	37893	12	6	0	0
chr6	peak_11380	119216237	+	NM_017696	MCM9	-	118293	4	36666	12	6	0	0
chr6	peak_11381	119255578	+	NM_153255	MCM9	-	24567	4	749	7	1	1	0
chr6	peak_11382	119399773	+	NM_024581	FAM184A	-	118820	3	39	18	1	1	0
chr6	peak_11383	119558472	+	NM_005907	MAN1A1	-	172567	4	112459	13	6	0	0
chr6	peak_11384	119670468	+	NM_005907	MAN1A1	-	172567	4	463	13	1	1	0
chr6	peak_11385	119805824	+	NR_046100	LOC285762	-	38757	4	6643	6	1	0	0
chr6	peak_11388	121655478	+	NM_152730	TBC1D32	-	255008	3	168	32	1	1	0
chr6	peak_11391	122720448	+	NM_001135564	HSF2	+	33570	1	247	12	X	0	0
chr6	peak_11392	122721011	+	NM_001135564	HSF2	+	33570	4	316	12	1	1	0
chr6	peak_11393	122792639	+	NM_020755	SERINC1	-	28461	4	313	10	1	1	0
chr6	peak_11394	122816077	+	NM_001270393	PKIB	+	254458	4	23016	8	3	0	0
chr6	peak_11395	122890522	+	NM_001270393	PKIB	+	254458	4	97461	8	3	0	0
chr6	peak_11396	122891302	+	NM_001270393	PKIB	+	254458	4	98241	8	3	0	0
chr6	peak_11397	122931191	+	NM_001270393	PKIB	+	254458	4	138130	8	4	0	0
chr6	peak_11398	122931898	+	NM_001270393	PKIB	+	254458	4	138837	8	4	0	0
chr6	peak_11400	123110331	+	NM_006714	SMPDL3A	+	20672	3	138	8	1	1	0
chr6	peak_11402	123317222	+	NM_001010852	CLVS2	+	76950	3	107	6	1	1	0
chr6	peak_11403	123840315	+	NM_006073	TRDN	-	420756	4	117923	41	5	0	0
chr6	peak_11405	124329146	+	NM_153355	NKAIN2	+	1021719	4	204078	6	1	0	0
chr6	peak_11406	125064154	+	NM_153355	NKAIN2	+	1021719	4	939086	6	3	0	0
chr6	peak_11407	125283052	+	NR_026876	STL	-	54783	4	1121	7	1	0	0
chr6	peak_11408	125341187	+	NM_001286398	RNF217	+	123795	4	57497	6	1	0	0
chr6	peak_11410	125474776	+	NM_003287	TPD52L1	+	109767	1	102	7	X	0	0
chr6	peak_11411	125475394	+	NM_003287	TPD52L1	+	109767	4	516	7	1	1	0
chr6	peak_11412	125475784	+	NM_003287	TPD52L1	+	109767	4	906	7	1	1	0
chr6	peak_11413	125475945	+	NM_003287	TPD52L1	+	109767	4	1067	7	1	0	0
chr6	peak_11414	125490411	+	NM_003287	TPD52L1	+	109767	4	15533	7	1	0	0
chr6	peak_11415	125518946	+	NM_003287	TPD52L1	+	109767	4	44068	7	1	0	0
chr6	peak_11416	125566945	+	NM_003287	TPD52L1	+	109767	4	92067	7	3	0	0
chr6	peak_11417	125580546	+	NM_003287	TPD52L1	+	109767	4	105668	7	6	0	0
chr6	peak_11418	125622649	+	NM_016063	HDDC2	-	26788	4	633	6	1	1	0
chr6	peak_11419	126070495	+	NM_012259	HEY2	+	11685	1	236	5	X	0	0
chr6	peak_11420	126080301	+	NM_012259	HEY2	+	11685	3	9570	5	5	0	0
chr6	peak_11421	126101334	+	NM_001199619	NCOA7	+	150871	1	972	17	X	0	0
chr6	peak_11422	126101871	+	NM_001199619	NCOA7	+	150871	1	435	17	X	0	0
chr6	peak_11423	126111557	+	NM_001199619	NCOA7	+	150871	4	9251	17	2	0	0
chr6	peak_11424	126277723	+	NM_138571	HINT3	+	23530	1	137	5	X	0	0
chr6	peak_11425	126278260	+	NM_138571	HINT3	+	23530	3	400	5	1	1	0
chr6	peak_11426	126307483	+	NM_001031712	TRMT11	+	52846	1	92	13	X	0	0
chr6	peak_11428	126444418	+	NR_049880	MIR5695	-	9927	1	656	3	X	0	0
chr6	peak_11430	126661043	+	NR_104462	CENPW	+	143533	3	109	4	1	1	0
chr6	peak_11431	126717368	+	NR_104462	CENPW	+	143533	4	56434	4	2	0	0
chr6	peak_11432	127587599	+	NM_001242851	RNF146	+	21880	1	227	3	X	0	0
chr6	peak_11433	127837335	+	NM_001012279	SOGA3	-	80951	3	3165	12	2	0	0
chr6	peak_11435	128388171	+	NM_001135648	PTPRK	-	551948	4	453699	31	12	0	0
chr6	peak_11436	128719299	+	NM_001135648	PTPRK	-	551948	4	122571	31	1	0	0
chr6	peak_11437	128841396	+	NM_001135648	PTPRK	-	551948	4	474	31	1	1	0
chr6	peak_11438	129822554	+	NM_000426	LAMA2	+	633426	4	618269	65	58	0	0
chr6	peak_11439	130031244	+	NM_033515	ARHGAP18	-	133132	3	126	15	1	1	0
chr6	peak_11443	131255049	+	NM_001135554	EPB41L2	-	223976	4	129413	15	3	0	0
chr6	peak_11444	131317035	+	NM_001135554	EPB41L2	-	223976	4	67427	15	1	0	0
chr6	peak_11445	131384263	+	NM_001135554	EPB41L2	-	223976	4	199	15	1	1	0
chr6	peak_11446	131456693	+	NM_016377	AKAP7	+	147851	1	132	8	X	0	0
chr6	peak_11447	131580335	+	NM_016377	AKAP7	+	147851	4	123510	8	7	0	0
chr6	peak_11449	131949091	+	NM_001270521	MED23	-	54275	4	288	30	1	1	0
chr6	peak_11450	132003507	+	NM_005021	ENPP3	+	110110	4	45066	25	11	0	0
chr6	peak_11451	132128781	+	NM_006208	ENPP1	+	87141	1	374	25	X	0	0
chr6	peak_11452	132129405	+	NM_006208	ENPP1	+	87141	3	250	25	1	1	0
chr6	peak_11453	132722587	+	NM_015529	MOXD1	-	105472	3	77	12	1	1	0
chr6	peak_11454	132833924	+	NM_003569	STX7	-	55676	4	413	10	1	1	0
chr6	peak_11455	133119544	+	NM_052831	SLC18B1	-	29242	4	203	14	1	1	0
chr6	peak_11456	133135278	+	NM_001016	RPS12	+	2997	1	429	6	X	0	0
chr6	peak_11459	133756345	+	NM_172105	EYA4	+	290765	4	193851	20	3	0	0
chr6	peak_11460	134159002	+	NR_109982	RP3-323P13.2	-	386756	4	51142	9	2	0	0
chr6	peak_11461	134273561	+	NM_001253676	TBPL1	+	35332	3	254	7	1	1	0
chr6	peak_11462	134274088	+	NM_001253676	TBPL1	+	35332	4	781	7	1	1	0
chr6	peak_11463	134337238	+	NM_145176	SLC2A12	-	65072	4	36551	5	2	0	0
chr6	peak_11464	134373300	+	NM_145176	SLC2A12	-	65072	4	489	5	1	1	0
chr6	peak_11465	134495939	+	NM_005627	SGK1	-	5652	3	95	12	1	1	0
chr6	peak_11467	135375820	+	NM_006620	HBS1L	-	94521	3	216	18	1	1	0
chr6	peak_11469	135502097	+	NM_001161657	MYB	+	37860	1	355	14	X	0	0
chr6	peak_11472	135818551	+	NM_017651	AHI1	-	213795	4	352	28	1	1	0
chr6	peak_11473	136172693	+	NM_018945	PDE7B	+	343877	1	140	13	X	0	0
chr6	peak_11474	136257579	+	NM_018945	PDE7B	+	343877	4	84746	13	1	0	0
chr6	peak_11475	136571341	+	NM_001099286	MTFR2	-	19283	3	108	8	1	1	0
chr6	peak_11476	136610423	+	NM_001077441	BCLAF1	-	32990	4	566	13	1	1	0
chr6	peak_11477	136610835	+	NM_001077441	BCLAF1	-	32990	4	154	13	1	1	0
chr6	peak_11478	136687107	+	NM_001198617	MAP7	-	208540	3	184850	16	8	0	0
chr6	peak_11479	136871233	+	NM_001198617	MAP7	-	208540	4	724	16	1	1	0
chr6	peak_11480	136887162	+	NM_005923	MAP3K5	-	235471	4	226494	30	26	0	0
chr6	peak_11481	136965327	+	NM_005923	MAP3K5	-	235471	4	148329	30	11	0	0
chr6	peak_11482	137113304	+	NM_005923	MAP3K5	-	235471	3	352	30	1	1	0
chr6	peak_11483	137114130	+	NM_005923	MAP3K5	-	235471	1	474	30	X	0	0
chr6	peak_11484	137114219	+	NM_005923	MAP3K5	-	235471	1	563	30	X	0	0
chr6	peak_11485	137143569	+	NM_000288	PEX7	+	91372	1	132	10	X	0	0
chr6	peak_11486	137365921	+	NM_001278724	IL20RA	-	45211	3	396	6	1	1	0
chr6	peak_11489	137540230	+	NM_000416	IFNGR1	-	21948	4	337	7	1	1	0
chr6	peak_11492	138188060	+	NR_049793	RP11-356I2.4	-	44565	4	1310	4	1	0	0
chr6	peak_11493	138428453	+	NM_022121	PERP	-	19020	3	207	3	1	1	0
chr6	peak_11494	138482893	+	NM_020340	KIAA1244	+	182749	1	159	34	X	0	0
chr6	peak_11495	138548556	+	NM_020340	KIAA1244	+	182749	4	65504	34	4	0	0
chr6	peak_11496	138580172	+	NM_020340	KIAA1244	+	182749	4	97120	34	10	0	0
chr6	peak_11497	138725071	+	NM_014320	HEBP2	+	9248	1	264	4	X	0	0
chr6	peak_11498	138893508	+	NM_020464	NHSL1	-	150489	3	160	7	1	1	0
chr6	peak_11499	139013457	+	NR_033896	FLJ46906	+	5622	4	653	4	1	1	0
chr6	peak_11500	139013882	+	NR_033896	FLJ46906	+	5622	4	1078	4	1	0	0
chr6	peak_11501	139094387	+	NM_001242740	LOC100507462	-	48470	4	429	4	1	1	0
chr6	peak_11502	139139102	+	NM_001195037	ECT2L	+	107961	4	21855	21	3	0	0
chr6	peak_11503	139308854	+	NM_001128617	REPS1	-	84248	3	544	19	1	1	0
chr6	peak_11504	139309186	+	NM_001128617	REPS1	-	84248	3	212	19	1	1	0
chr6	peak_11505	139349757	+	NM_021243	ABRACL	+	14622	1	61	3	X	0	0
chr6	peak_11506	139350130	+	NM_021243	ABRACL	+	14622	4	312	3	1	1	0
chr6	peak_11507	139455997	+	NM_016217	HECA	+	45699	1	251	4	X	0	0
chr6	peak_11508	139456492	+	NM_016217	HECA	+	45699	3	244	4	1	1	0
chr6	peak_11510	139695800	+	NM_006079	CITED2	-	2397	1	13	2	X	0	0
chr6	peak_11511	139696034	+	NM_006079	CITED2	-	2397	1	247	2	X	0	0
chr6	peak_11512	139696423	+	NM_006079	CITED2	-	2397	1	636	2	X	0	0
chr6	peak_11515	142468156	+	NM_001286372	VTA1	+	73788	1	142	6	X	0	0
chr6	peak_11516	142622906	+	NM_020455	GPR126	+	144349	1	149	26	X	0	0
chr6	peak_11517	142766059	+	NM_020455	GPR126	+	144349	3	143004	26	26	0	0
chr6	peak_11518	143166760	+	NM_006734	HIVEP2	-	193736	4	99578	10	1	0	0
chr6	peak_11520	143381428	+	NM_001286587	AIG1	+	280982	4	929	7	1	1	0
chr6	peak_11521	143382230	+	NM_001286587	AIG1	+	280982	4	1731	7	2	0	0
chr6	peak_11522	143771724	+	NM_182503	ADAT2	-	27874	3	117	6	1	1	0
chr6	peak_11525	143999070	+	NM_014721	PHACTR2	+	223007	4	69754	13	1	0	0
chr6	peak_11526	144076450	+	NM_014721	PHACTR2	+	223007	4	147134	13	4	0	0
chr6	peak_11527	144095444	+	NM_014721	PHACTR2	+	223007	4	166128	13	8	0	0
chr6	peak_11528	144164245	+	NM_032860	LTV1	+	20437	1	262	11	X	0	0
chr6	peak_11529	144329564	+	NR_002768	HYMAI	-	5835	3	303	2	1	1	0
chr6	peak_11530	144384897	+	NM_001289042	PLAGL1	-	124301	4	839	5	1	1	0
chr6	peak_11531	144416418	+	NM_031287	SF3B5	-	738	3	336	1	1	1	s
chr6	peak_11532	144471317	+	NM_003764	STX11	+	41424	1	336	2	X	0	0
chr6	peak_11536	144651763	+	NM_007124	UTRN	+	561299	4	38891	74	1	0	0
chr6	peak_11538	146055978	+	NM_005670	EPM2A	-	110553	4	1013	4	1	0	0
chr6	peak_11539	146135569	+	NM_032145	FBXO30	-	16651	4	352	3	1	1	0
chr6	peak_11540	146226092	+	NM_173082	SHPRH	-	79290	4	59141	30	25	0	0
chr6	peak_11541	146284846	+	NM_173082	SHPRH	-	79290	4	387	30	1	1	0
chr6	peak_11542	146285217	+	NM_173082	SHPRH	-	79290	3	16	30	1	1	0
chr6	peak_11543	146588694	+	NM_001278065	GRM1	+	409818	4	239777	10	3	0	0
chr6	peak_11544	146864578	+	NM_006834	RAB32	+	11260	1	249	3	X	0	0
chr6	peak_11545	146919967	+	NM_024694	ADGB	+	216463	1	168	36	X	0	0
chr6	peak_11546	147226618	+	NR_034115	STXBP5-AS1	-	363227	4	299132	11	7	0	0
chr6	peak_11547	147244625	+	NR_034115	STXBP5-AS1	-	363227	4	281125	11	7	0	0
chr6	peak_11548	147475513	+	NR_034115	STXBP5-AS1	-	363227	4	50237	11	3	0	0
chr6	peak_11549	147475630	+	NR_034115	STXBP5-AS1	-	363227	4	50120	11	3	0	0
chr6	peak_11550	147524751	+	NR_034115	STXBP5-AS1	-	363227	4	999	11	1	1	0
chr6	peak_11551	147829022	+	NM_001030060	SAMD5	+	61331	1	805	2	X	0	0
chr6	peak_11552	147829565	+	NM_001030060	SAMD5	+	61331	1	262	2	X	0	0
chr6	peak_11554	148663913	+	NM_015278	SASH1	+	209457	3	185	20	1	1	0
chr6	peak_11555	148717022	+	NM_015278	SASH1	+	209457	4	53294	20	2	0	0
chr6	peak_11557	149067944	+	NM_005715	UST	+	329857	1	326	8	X	0	0
chr6	peak_11558	149293686	+	NM_005715	UST	+	329857	4	225416	8	5	0	0
chr6	peak_11561	149639249	+	NM_015093	TAB2	+	93313	1	186	9	X	0	0
chr6	peak_11562	149775639	+	NM_207360	ZC3H12D	-	37384	4	30509	6	4	0	0
chr6	peak_11563	149867061	+	NM_139126	PPIL4	-	41609	4	177	13	1	1	0
chr6	peak_11564	149887191	+	NM_138785	GINM1	+	24541	1	336	8	X	0	0
chr6	peak_11565	149969590	+	NM_007044	KATNA1	-	53931	4	350	11	1	1	0
chr6	peak_11566	150038668	+	NM_004690	LATS1	-	60105	4	724	8	1	1	0
chr6	peak_11567	150067618	+	NM_198887	NUP43	-	22258	3	90	8	1	1	0
chr6	peak_11568	150070640	+	NM_005389	PCMT1	+	61728	1	190	8	X	0	0
chr6	peak_11569	150071082	+	NM_005389	PCMT1	+	61728	3	252	8	1	1	0
chr6	peak_11570	150161903	+	NM_032832	LRP11	-	45588	4	23577	7	3	0	0
chr6	peak_11571	150176136	+	NM_032832	LRP11	-	45588	4	9344	7	1	0	0
chr6	peak_11572	150184420	+	NM_032832	LRP11	-	45588	4	1060	7	1	0	0
chr6	peak_11573	150184888	+	NM_032832	LRP11	-	45588	3	592	7	1	1	0
chr6	peak_11574	150262949	+	NM_025217	ULBP2	+	7234	1	186	5	X	0	0
chr6	peak_11575	150284852	+	NM_025218	ULBP1	+	9705	1	290	5	X	0	0
chr6	peak_11576	150326299	+	NR_024045	RAET1K	-	7127	1	19	4	X	0	0
chr6	peak_11577	150390082	+	NM_024518	ULBP3	-	4461	4	120	4	1	1	0
chr6	peak_11578	150464228	+	NM_030949	PPP1R14C	+	107342	3	41	4	1	1	0
chr6	peak_11579	150464488	+	NM_030949	PPP1R14C	+	107342	3	301	4	1	1	0
chr6	peak_11581	150920931	+	NM_001029884	PLEKHG1	+	243802	1	67	17	X	0	0
chr6	peak_11582	150921901	+	NM_001029884	PLEKHG1	+	243802	4	903	17	1	1	0
chr6	peak_11583	151018738	+	NM_001029884	PLEKHG1	+	243802	4	97740	17	2	0	0
chr6	peak_11584	151186618	+	NM_015440	MTHFD1L	+	236210	1	196	28	X	0	0
chr6	peak_11585	151187296	+	NM_015440	MTHFD1L	+	236210	4	482	28	1	1	0
chr6	peak_11586	151197776	+	NM_015440	MTHFD1L	+	236210	4	10962	28	2	0	0
chr6	peak_11587	151345951	+	NM_015440	MTHFD1L	+	236210	4	159137	28	24	0	0
chr6	peak_11588	151346364	+	NM_015440	MTHFD1L	+	236210	4	159550	28	24	0	0
chr6	peak_11589	151365780	+	NM_015440	MTHFD1L	+	236210	4	178966	28	26	0	0
chr6	peak_11590	151373557	+	NM_015440	MTHFD1L	+	236210	4	186743	28	26	0	0
chr6	peak_11591	151711184	+	NM_020861	ZBTB2	-	27429	4	1493	3	1	0	0
chr6	peak_11592	151773093	+	NM_017909	RMND1	-	47421	4	223	12	1	1	0
chr6	peak_11594	152037593	+	NM_001122742	ESR1	+	412779	4	25963	10	2	0	0
chr6	peak_11595	152085113	+	NM_001122742	ESR1	+	412779	4	73483	10	2	0	0
chr6	peak_11596	152154691	+	NM_001122742	ESR1	+	412779	4	143061	10	3	0	0
chr6	peak_11597	152412442	+	NM_001122742	ESR1	+	412779	4	400812	10	8	0	0
chr6	peak_11598	152473089	+	NM_182961	SYNE1	-	515717	4	485445	146	134	0	0
chr6	peak_11599	152599040	+	NM_182961	SYNE1	-	515717	4	359494	146	98	0	0
chr6	peak_11600	152623175	+	NM_182961	SYNE1	-	515717	3	335359	146	92	0	0
chr6	peak_11601	152659629	+	NM_182961	SYNE1	-	515717	4	298905	146	75	0	0
chr6	peak_11602	152873844	+	NM_182961	SYNE1	-	515717	4	84690	146	3	0	0
chr6	peak_11603	152957869	+	NM_182961	SYNE1	-	515717	3	665	146	2	1	0
chr6	peak_11607	153304027	+	NM_012177	FBXO5	-	12547	3	176	5	1	1	0
chr6	peak_11608	153323715	+	NM_001114184	MTRF1L	-	15527	3	210	6	1	1	0
chr6	peak_11609	153452228	+	NM_012419	RGS17	-	120359	4	161	5	1	1	0
chr6	peak_11611	154360625	+	NM_001008503	OPRM1	+	207457	3	80	4	1	1	0
chr6	peak_11612	154664908	+	NM_001130700	IPCEF1	-	202284	4	12992	12	1	0	0
chr6	peak_11613	154771660	+	NM_173515	CNKSR3	-	105322	4	60093	13	1	0	0
chr6	peak_11614	154778955	+	NM_173515	CNKSR3	-	105322	4	52798	13	1	0	0
chr6	peak_11615	154796276	+	NM_173515	CNKSR3	-	105322	4	35477	13	1	0	0
chr6	peak_11616	154830983	+	NM_173515	CNKSR3	-	105322	4	770	13	1	1	0
chr6	peak_11619	155054341	+	NM_001286188	SCAF8	+	100868	1	170	21	X	0	0
chr6	peak_11621	155635162	+	NM_016020	TFB1M	-	58355	4	455	7	1	1	0
chr6	peak_11622	155636122	+	NM_016020	TFB1M	-	58355	1	505	7	X	0	0
chr6	peak_11629	157098239	+	NM_020732	ARID1B	+	432851	1	824	20	X	0	0
chr6	peak_11630	157099965	+	NM_020732	ARID1B	+	432851	3	902	20	1	1	0
chr6	peak_11631	157143905	+	NM_020732	ARID1B	+	432851	4	44842	20	1	0	0
chr6	peak_11632	157144090	+	NM_020732	ARID1B	+	432851	4	45027	20	1	0	0
chr6	peak_11633	157204804	+	NM_020732	ARID1B	+	432851	4	105741	20	3	0	0
chr6	peak_11634	157276940	+	NM_020732	ARID1B	+	432851	4	177877	20	5	0	0
chr6	peak_11635	157342464	+	NM_020732	ARID1B	+	432851	4	243401	20	5	0	0
chr6	peak_11636	157343184	+	NM_020732	ARID1B	+	432851	4	244121	20	5	0	0
chr6	peak_11637	157505449	+	NM_020732	ARID1B	+	432851	3	406386	20	13	0	0
chr6	peak_11638	157508360	+	NM_020732	ARID1B	+	432851	4	409297	20	13	0	0
chr6	peak_11639	157519520	+	NM_020732	ARID1B	+	432851	4	420457	20	16	0	0
chr6	peak_11642	157744152	+	NM_018452	TMEM242	-	35201	4	1101	4	1	0	0
chr6	peak_11644	157801764	+	NM_153746	ZDHHC14	+	292422	1	792	9	X	0	0
chr6	peak_11645	157855729	+	NM_153746	ZDHHC14	+	292422	4	53173	9	1	0	0
chr6	peak_11646	157871270	+	NM_153746	ZDHHC14	+	292422	4	68714	9	1	0	0
chr6	peak_11647	157978132	+	NM_153746	ZDHHC14	+	292422	4	175576	9	2	0	0
chr6	peak_11648	158018534	+	NM_153746	ZDHHC14	+	292422	4	215978	9	3	0	0
chr6	peak_11652	158244049	+	NM_016224	SNX9	+	121908	1	153	18	X	0	0
chr6	peak_11653	158402674	+	NM_003898	SYNJ2	+	117321	1	213	27	X	0	0
chr6	peak_11654	158481484	+	NM_003898	SYNJ2	+	117321	4	78597	27	7	0	0
chr6	peak_11655	158573751	+	NM_032861	SERAC1	-	58778	4	15561	17	3	0	0
chr6	peak_11656	158588984	+	NM_032861	SERAC1	-	58778	4	328	17	1	1	0
chr6	peak_11658	158981002	+	NM_020823	TMEM181	+	99001	4	23535	17	1	0	0
chr6	peak_11659	159065677	+	NM_006519	DYNLT1	-	8299	4	127	5	1	1	0
chr6	peak_11660	159125286	+	NM_001242384	SYTL3	+	114864	4	54241	19	7	0	0
chr6	peak_11661	159229597	+	NM_001111077	EZR	-	53685	4	10859	14	2	0	0
chr6	peak_11662	159239690	+	NM_001111077	EZR	-	53685	4	766	14	1	1	0
chr6	peak_11664	159420725	+	NM_031924	RSPH3	-	22934	3	473	8	1	1	0
chr6	peak_11665	160113844	+	NM_001024466	SOD2	-	14206	3	509	5	2	1	0
chr6	peak_11666	160114172	+	NM_001024466	SOD2	-	14206	4	181	5	1	1	0
chr6	peak_11667	160147802	+	NM_004906	WTAP	+	29324	1	227	8	X	0	0
chr6	peak_11668	160182839	+	NR_037166	LOC100129518	-	2075	4	525	2	1	1	0
chr6	peak_11669	160210529	+	NM_030752	TCP1	-	11207	3	206	12	1	1	0
chr6	peak_11670	160211164	+	NM_014161	MRPL18	+	7971	1	327	4	X	0	0
chr6	peak_11671	160389814	+	NM_000876	IGF2R	+	137454	1	316	48	X	0	0
chr6	peak_11672	160462692	+	NM_000876	IGF2R	+	137454	4	72562	48	11	0	0
chr6	peak_11673	160506299	+	NM_000876	IGF2R	+	137454	4	116169	48	41	0	0
chr6	peak_11675	160812691	+	NM_021977	SLC22A3	+	104208	4	43287	11	1	0	0
chr6	peak_11680	161412391	+	NM_006724	MAP3K4	+	125597	1	430	26	X	0	0
chr6	peak_11681	161971372	+	NM_004562	PARK2	-	1380246	4	1177462	12	8	0	0
chr6	peak_11682	162065631	+	NM_004562	PARK2	-	1380246	4	1083203	12	7	0	0
chr6	peak_11683	162220196	+	NM_004562	PARK2	-	1380246	4	928638	12	6	0	0
chr6	peak_11684	162343927	+	NM_004562	PARK2	-	1380246	4	804907	12	6	0	0
chr6	peak_11685	162864234	+	NM_004562	PARK2	-	1380246	4	284600	12	2	0	0
chr6	peak_11686	163148374	+	NM_001080378	PACRG	+	588362	4	211	6	1	1	0
chr6	peak_11687	163309381	+	NM_001080378	PACRG	+	588362	4	161218	6	3	0	0
chr6	peak_11688	163602263	+	NM_001080378	PACRG	+	588362	4	454100	6	5	0	0
chr6	peak_11689	163652852	+	NM_001080378	PACRG	+	588362	4	504689	6	5	0	0
chr6	peak_11690	163834738	+	NR_037593	CAHM	-	887	3	244	1	1	1	1
chr6	peak_11691	163835579	+	NM_006775	QKI	+	163955	1	95	8	X	0	0
chr6	peak_11692	163915252	+	NM_006775	QKI	+	163955	4	79578	8	3	0	0
chr6	peak_11694	165722737	+	NM_144980	C6orf118	-	29960	4	374	9	1	1	0
chr6	peak_11695	165965706	+	NM_001130690	PDE10A	-	334814	4	109882	22	1	0	0
chr6	peak_11696	166060623	+	NM_001130690	PDE10A	-	334814	4	14965	22	1	0	0
chr6	peak_11700	166722776	+	NM_175922	PRR18	-	2705	1	905	1	X	0	0
chr6	peak_11701	166756010	+	NM_145169	SFT2D1	-	22476	1	19	8	X	0	0
chr6	peak_11702	166795418	+	NM_016098	MPC1	-	18095	4	1083	4	1	0	0
chr6	peak_11703	166796384	+	NM_016098	MPC1	-	18095	3	117	4	1	1	0
chr6	peak_11704	166970348	+	NM_001006932	RPS6KA2	-	452919	4	305423	22	2	0	0
chr6	peak_11705	167040635	+	NM_021135	RPS6KA2	-	217874	3	91	21	1	1	0
chr6	peak_11706	167068796	+	NM_001006932	RPS6KA2	-	452919	4	206975	22	2	0	0
chr6	peak_11707	167369959	+	NM_003730	RNASET2	-	27075	3	118	9	1	1	0
chr6	peak_11708	167411343	+	NR_037504	MIR3939	-	107	3	57	1	1	1	1
chr6	peak_11709	167412467	+	NM_007045	FGFR1OP	+	43103	1	337	13	X	0	0
chr6	peak_11712	168196856	+	NR_026773	C6orf123	-	12322	4	683	4	1	1	0
chr6	peak_11713	168226523	+	NR_027906	MLLT4-AS1	-	2908	3	953	2	1	1	0
chr6	peak_11714	168307593	+	NM_001207008	MLLT4	+	145031	4	79923	32	11	0	0
chr6	peak_11716	168841668	+	NM_022138	SMOC2	+	226845	1	162	13	X	0	0
chr6	peak_11720	170054727	+	NM_001202550	WDR27	-	244858	4	47432	22	10	0	0
chr6	peak_11721	170101853	+	NM_001202550	WDR27	-	244858	3	306	22	1	1	0
chr6	peak_11722	170151434	+	NM_174910	TCTE3	-	11425	3	204	4	1	1	0
chr6	peak_11723	170190281	+	NR_026781	LINC00242	-	10037	3	8640	2	2	0	0
chr6	peak_11724	170190727	+	NR_026781	LINC00242	-	10037	3	8194	2	2	0	0
chr6	peak_11725	170200920	+	NR_026780	LINC00574	+	12802	4	10752	3	2	0	0
chr6	peak_11732	170604935	+	NM_001286379	FAM120B	+	116370	4	5145	11	1	0	0
chr6	peak_11733	170615574	+	NM_001286379	FAM120B	+	116370	4	15784	11	1	0	0
chr6	peak_11734	170862294	+	NM_002793	PSMB1	-	18215	3	123	6	1	1	0
chr6	peak_11735	170863175	+	NM_001172085	TBP	+	18539	1	245	7	X	0	0
chr6	peak_11736	170893388	+	NM_002598	PDCD2	-	9122	3	392	6	1	1	0
chrY	peak_1	2803333	+	NM_001145276	ZFY	+	47437	3	222	7	1	1	0
chrY	peak_2	2803745	+	NM_003411	ZFY	+	47031	3	228	8	1	1	0
chrY	peak_3	6778476	+	NM_134259	TBL1Y	+	180999	1	250	18	X	0	0
chrY	peak_4	7141758	+	NR_028062	PRKY	+	107577	1	254	8	X	0	0
chrY	peak_23	14533320	+	NR_033667	GYG2P1	-	15476	4	69	5	1	1	0
chrY	peak_24	14774061	+	NR_001545	TTTY15	+	29857	1	236	4	X	0	0
chrY	peak_25	14841847	+	NM_004654	USP9Y	+	159610	4	28688	46	7	0	0
chrY	peak_26	15016589	+	NM_001122665	DDX3Y	+	16373	4	571	18	1	1	0
chrY	peak_27	15480052	+	NM_001258252	UTY	-	232293	4	112498	29	9	0	0
chrY	peak_28	15547869	+	NM_001258252	UTY	-	232293	4	44681	29	4	0	0
chrY	peak_29	16636426	+	NM_001206850	NLGN4Y	+	321362	4	1939	6	1	0	0
chrY	peak_30	16636636	+	NR_028319	NLGN4Y	+	319396	3	183	6	1	1	0
chrY	peak_31	16743740	+	NM_001206850	NLGN4Y	+	321362	4	109253	6	1	0	0
chrY	peak_35	21154636	+	NM_013230	CD24	-	2181	3	69	1	1	1	0
chrY	peak_36	21728862	+	NR_045128	TXLNG2P	+	39814	1	381	10	X	0	0
chrY	peak_37	22737381	+	NM_004681	EIF1AY	+	17445	1	215	7	X	0	0
chr15	peak_5730	22833250	+	NM_052903	TUBGCP5	+	40498	1	144	23	X	0	0
chr15	peak_5731	22892201	+	NM_001287810	CYFIP1	+	110956	1	447	32	X	0	0
chr15	peak_5732	22892486	+	NM_001287810	CYFIP1	+	110956	1	162	32	X	0	0
chr15	peak_5733	22893604	+	NM_001287810	CYFIP1	+	110956	4	956	32	1	1	0
chr15	peak_5734	22928075	+	NM_001287810	CYFIP1	+	110956	4	35427	32	4	0	0
chr15	peak_5735	23034093	+	NM_001184888	NIPA2	-	29745	4	334	6	1	1	0
chr15	peak_5736	23085946	+	NM_001142275	NIPA1	-	43566	4	897	5	1	1	0
chr15	peak_5737	23086248	+	NM_144599	NIPA1	-	43159	3	188	5	1	1	0
chr15	peak_5738	23086623	+	NM_001142275	NIPA1	-	43566	4	220	5	1	1	0
chr15	peak_5741	23810651	+	NM_005664	MKRN3	+	2714	3	198	1	1	1	0
chr15	peak_5745	25683385	+	NM_000462	UBE3A	-	101781	4	790	14	1	1	0
chr15	peak_5746	25683911	+	NM_000462	UBE3A	-	101781	3	264	14	1	1	0
chr15	peak_5748	26107936	+	NM_024490	ATP10A	-	184491	3	413	21	1	1	0
chr15	peak_5749	26179042	+	NR_040082	RP11-1084I9.1	+	150762	4	31536	5	1	0	0
chr15	peak_5750	26179148	+	NR_040082	RP11-1084I9.1	+	150762	4	31642	5	1	0	0
chr15	peak_5752	26860892	+	NM_021912	GABRB3	-	230243	4	158043	9	4	0	0
chr15	peak_5753	26873405	+	NM_021912	GABRB3	-	230243	4	145530	9	3	0	0
chr15	peak_5754	26874051	+	NM_021912	GABRB3	-	230243	4	144884	9	3	0	0
chr15	peak_5755	27017108	+	NM_021912	GABRB3	-	230243	4	1827	9	3	0	0
chr15	peak_5756	27018128	+	NM_000814	GABRB3	-	229531	3	95	9	1	1	0
chr15	peak_5757	27112492	+	NM_001165037	GABRA5	+	82086	3	220	11	1	1	0
chr15	peak_5758	27643862	+	NM_033223	GABRG3	+	561946	4	427434	10	5	0	0
chr15	peak_5759	28514312	+	NM_004667	HERC2	-	211117	4	52986	93	11	0	0
chr15	peak_5762	29269747	+	NM_005503	APBA2	+	196678	4	55908	14	1	0	0
chr15	peak_5763	29561599	+	NM_138704	NDNL2	-	1669	3	421	1	1	1	0
chr15	peak_5765	30104480	+	NM_175610	TJP1	-	122351	4	10226	27	1	0	0
chr15	peak_5766	30114002	+	NM_175610	TJP1	-	122351	4	704	27	1	1	0
chr15	peak_5769	31195868	+	NM_001146095	FAN1	+	7938	1	186	4	X	0	0
chr15	peak_5770	31283714	+	NM_017762	MTMR10	-	52665	3	93	16	1	1	0
chr15	peak_5772	31618622	+	NM_015995	KLF13	+	51021	1	460	2	X	0	0
chr15	peak_5773	31627713	+	NM_015995	KLF13	+	51021	4	8631	2	1	0	0
chr15	peak_5775	31796799	+	NM_130901	OTUD7A	-	172215	4	150743	11	6	0	0
chr15	peak_5778	32322418	+	NM_001190455	CHRNA7	+	139700	1	267	10	X	0	0
chr15	peak_5779	32907158	+	NM_001286479	ARHGAP11A	+	24807	1	186	12	X	0	0
chr15	peak_5780	33116060	+	NM_001277313	FMN1	-	429191	4	370874	21	17	0	0
chr15	peak_5781	33360935	+	NM_001277313	FMN1	-	429191	4	125999	21	5	0	0
chr15	peak_5783	34330683	+	NM_020371	AVEN	-	172877	4	620	6	1	1	0
chr15	peak_5784	34393932	+	NM_020154	EMC7	-	17831	3	121	5	1	1	0
chr15	peak_5785	34501827	+	NM_024713	KATNBL1	-	69424	4	470	10	1	1	0
chr15	peak_5786	34517060	+	NM_001286420	EMC4	+	5170	1	137	4	X	0	0
chr15	peak_5787	34629866	+	NM_001042496	SLC12A6	-	107766	3	95	26	1	1	0
chr15	peak_5788	34635053	+	NM_018648	NOP10	-	1447	4	309	2	1	1	0
chr15	peak_5789	34659318	+	NM_153613	LPCAT4	-	8308	3	77	14	1	1	0
chr15	peak_5790	34875731	+	NR_027410	GOLGA8B	-	58289	3	40	24	1	1	0
chr15	peak_5791	35261671	+	NM_014691	AQR	-	113445	4	324	35	1	1	0
chr15	peak_5792	35280343	+	NM_014106	ZNF770	-	9957	3	154	3	1	1	0
chr15	peak_5793	35280780	+	NM_014106	ZNF770	-	9957	1	283	3	X	0	0
chr15	peak_5794	35838040	+	NM_080650	DPH6	-	175236	4	364	9	1	1	0
chr15	peak_5795	35923262	+	NR_038251	DPH6-AS1	+	312808	4	84867	3	1	0	0
chr15	peak_5796	36871637	+	NM_001130010	C15orf41	+	230659	1	166	12	X	0	0
chr15	peak_5797	36904468	+	NM_001130010	C15orf41	+	230659	4	32665	12	1	0	0
chr15	peak_5800	38746260	+	NM_173611	FAM98B	+	33585	1	67	8	X	0	0
chr15	peak_5801	38856274	+	NM_001128602	RASGRP1	-	76707	4	733	16	1	1	0
chr15	peak_5802	38856867	+	NM_001128602	RASGRP1	-	76707	3	140	16	1	1	0
chr15	peak_5807	40074627	+	NM_152597	FSIP1	-	182809	4	412	12	1	1	0
chr15	peak_5808	40212966	+	NM_007223	GPR176	-	121872	3	127	3	1	1	0
chr15	peak_5809	40226142	+	NM_001013703	EIF2AK4	+	101474	1	182	39	X	0	0
chr15	peak_5810	40331089	+	NM_003134	SRP14	-	3500	3	300	5	2	1	0
chr15	peak_5811	40347497	+	NR_040059	SRP14-AS1	+	28200	4	15986	4	2	0	0
chr15	peak_5813	40395582	+	NM_001003943	BMF	-	20996	4	5503	4	3	0	0
chr15	peak_5814	40401038	+	NM_001003943	BMF	-	20996	3	47	4	1	1	0
chr15	peak_5815	40453020	+	NM_001211	BUB1B	+	60129	1	189	23	X	0	0
chr15	peak_5817	40633054	+	NM_207380	C15orf52	-	9517	3	114	11	1	1	0
chr15	peak_5818	40650258	+	NM_033510	DISP2	+	12824	1	175	8	X	0	0
chr15	peak_5819	40674983	+	NM_001142762	KNSTRN	+	11569	3	62	8	1	1	0
chr15	peak_5820	40697725	+	NM_001159508	IVD	+	15828	3	40	11	1	1	0
chr15	peak_5821	40732915	+	NM_014952	BAHD1	+	27032	1	495	7	X	0	0
chr15	peak_5823	40857128	+	NM_001289132	C15orf57	-	33718	3	128	4	1	1	0
chr15	peak_5824	40886064	+	NM_144508	CASC5	+	68436	1	382	26	X	0	0
chr15	peak_5826	40987206	+	NR_040058	RAD51-AS1	-	1352	4	97	2	1	1	0
chr15	peak_5827	41047339	+	NM_018145	RMDN3	-	19374	3	119	13	1	1	0
chr15	peak_5828	41056175	+	NM_005258	GCHFR	+	3628	1	109	3	X	0	0
chr15	peak_5829	41099598	+	NM_001258420	ZFYVE19	+	7495	3	325	10	1	1	0
chr15	peak_5830	41136296	+	NM_181642	SPINT1	+	13609	3	51	11	1	1	0
chr15	peak_5831	41136554	+	NM_181642	SPINT1	+	13609	4	309	11	1	1	0
chr15	peak_5832	41149812	+	NM_181642	SPINT1	+	13609	3	13567	11	11	0	1
chr15	peak_5833	41165912	+	NM_133639	RHOV	-	2077	3	575	3	2	1	0
chr15	peak_5834	41166324	+	NM_133639	RHOV	-	2077	3	163	3	1	1	0
chr15	peak_5835	41186330	+	NM_020857	VPS18	+	9547	1	297	5	X	0	0
chr15	peak_5836	41245338	+	NM_001142776	CHAC1	+	3083	1	297	4	X	0	0
chr15	peak_5837	41407782	+	NM_017553	INO80	-	137367	4	662	36	1	1	0
chr15	peak_5838	41408092	+	NM_017553	INO80	-	137367	4	352	36	1	1	0
chr15	peak_5839	41408201	+	NM_017553	INO80	-	137367	3	243	36	1	1	0
chr15	peak_5840	41522882	+	NM_001286441	EXD1	-	48026	3	73	12	1	1	0
chr15	peak_5841	41523139	+	NM_001286441	EXD1	-	48026	1	184	12	X	0	0
chr15	peak_5842	41575945	+	NR_026757	OIP5-AS1	+	15596	1	255	4	X	0	0
chr15	peak_5843	41624344	+	NM_007280	OIP5	-	23355	4	475	5	1	1	0
chr15	peak_5844	41694508	+	NR_045620	NDUFAF1	-	15113	3	150	6	1	1	0
chr15	peak_5845	41708978	+	NM_015138	RTF1	+	66461	1	323	18	X	0	0
chr15	peak_5846	41709528	+	NM_015138	RTF1	+	66461	4	227	18	1	1	0
chr15	peak_5847	41836254	+	NM_015540	RPAP1	-	27102	4	221	25	1	1	0
chr15	peak_5848	41851347	+	NM_006293	TYRO3	+	20318	3	128	19	1	1	0
chr15	peak_5850	41952477	+	NM_001080541	MGA	+	109533	1	132	23	X	0	0
chr15	peak_5851	42066476	+	NM_001128608	MAPKBP1	+	53423	1	155	32	X	0	0
chr15	peak_5852	42120019	+	NM_001128608	MAPKBP1	+	53423	3	53388	32	32	0	1
chr15	peak_5853	42130556	+	NM_005090	JMJD7-PLA2G4B	+	20065	4	10274	25	6	0	0
chr15	peak_5854	42264314	+	NM_139265	EHD4	-	73118	4	441	6	1	1	0
chr15	peak_5855	42264645	+	NM_139265	EHD4	-	73118	3	110	6	1	1	0
chr15	peak_5856	42448682	+	NM_213600	PLA2G4F	-	15509	3	157	20	1	1	0
chr15	peak_5857	42565210	+	NM_001286487	TMEM87A	-	63134	4	572	19	1	1	0
chr15	peak_5858	42787611	+	NM_003825	SNAP23	+	37757	3	108	8	1	1	0
chr15	peak_5859	42840624	+	NM_153260	LRRC57	-	6284	3	378	6	2	1	0
chr15	peak_5860	42840928	+	NM_153260	LRRC57	-	6284	3	74	6	1	1	0
chr15	peak_5861	42867337	+	NM_020759	STARD9	+	145341	1	519	33	X	0	0
chr15	peak_5862	43029026	+	NM_138477	CDAN1	-	13659	4	391	28	1	1	0
chr15	peak_5863	43212965	+	NM_173500	TTBK2	-	176467	3	42	15	1	1	0
chr15	peak_5864	43398118	+	NM_174916	UBR1	-	163190	4	168	47	1	1	0
chr15	peak_5865	43425551	+	NM_024956	TMEM62	+	51621	1	170	14	X	0	0
chr15	peak_5866	43477405	+	NM_012142	CCNDBP1	+	11911	1	60	11	X	0	0
chr15	peak_5867	43559093	+	NM_004245	TGM5	-	34264	1	38	12	X	0	0
chr15	peak_5868	43622209	+	NM_014793	LCMT2	-	2848	3	611	1	1	1	0
chr15	peak_5869	43622435	+	NM_014793	LCMT2	-	2848	3	385	1	1	1	0
chr15	peak_5870	43662949	+	NM_001286414	TUBGCP4	+	36038	1	307	18	X	0	0
chr15	peak_5871	43663710	+	NM_001286414	TUBGCP4	+	36038	4	454	18	1	1	0
chr15	peak_5872	43785184	+	NM_005657	TP53BP1	-	103297	4	17523	28	1	0	0
chr15	peak_5873	43802745	+	NR_046489	RNU6-28P	+	219546	4	127458	5	4	0	0
chr15	peak_5874	44038364	+	NR_002318	CATSPER2P1	-	10352	3	132	4	1	1	0
chr15	peak_5875	44068972	+	NM_025165	ELL3	-	4706	3	530	11	1	1	0
chr15	peak_5876	44069481	+	NM_025165	ELL3	-	4706	3	21	11	1	1	0
chr15	peak_5877	44084154	+	NM_001018108	SERF2	+	4249	3	115	3	1	1	0
chr15	peak_5878	44487134	+	NM_001286491	FRMD5	-	324535	4	358	15	1	1	0
chr15	peak_5879	44580756	+	NM_138423	CASC4	+	127052	1	152	10	X	0	0
chr15	peak_5880	44719148	+	NM_016396	CTDSPL2	+	99852	1	430	13	X	0	0
chr15	peak_5881	44719637	+	NM_016396	CTDSPL2	+	99852	3	59	13	1	1	0
chr15	peak_5882	44828754	+	NR_034170	EIF3J-AS1	-	2420	3	367	2	1	1	0
chr15	peak_5883	44955579	+	NM_025137	SPG11	-	100984	4	297	40	1	1	0
chr15	peak_5884	45003446	+	NM_004048	B2M	+	6674	1	238	4	X	0	0
chr15	peak_5888	45315169	+	NM_003104	SORD	+	51987	1	132	9	X	0	0
chr15	peak_5889	45315607	+	NM_003104	SORD	+	51987	4	306	9	1	1	0
chr15	peak_5890	45329324	+	NM_003104	SORD	+	51987	4	14023	9	1	0	0
chr15	peak_5891	45410378	+	NM_001276268	DUOXA1	-	12513	3	11697	6	6	0	1
chr15	peak_5892	45490647	+	NM_138356	SHF	-	33963	4	2726	8	2	0	0
chr15	peak_5893	45492489	+	NM_138356	SHF	-	33963	4	884	8	1	1	0
chr15	peak_5894	45493266	+	NM_138356	SHF	-	33963	3	107	8	1	1	0
chr15	peak_5897	45694358	+	NM_024063	SPATA5L1	+	19099	1	160	8	X	0	0
chr15	peak_5898	45695518	+	NM_024063	SPATA5L1	+	19099	3	1000	8	1	1	0
chr15	peak_5899	45814795	+	NM_013309	SLC30A4	-	40324	4	207	8	1	1	0
chr15	peak_5900	45879303	+	NM_012388	BLOC1S6	+	22494	1	113	5	X	0	0
chr15	peak_5901	45926761	+	NM_001271213	SQRDL	+	60148	4	3416	11	2	0	0
chr15	peak_5905	47476393	+	NM_001198999	SEMA6D	+	590019	1	9	20	X	0	0
chr15	peak_5906	47488238	+	NM_001198999	SEMA6D	+	590019	4	11836	20	1	0	0
chr15	peak_5907	48470010	+	NM_016132	MYEF2	-	38931	4	548	17	1	1	0
chr15	peak_5908	48578104	+	NM_001184832	SLC12A1	+	97779	4	79607	27	21	0	0
chr15	peak_5909	48623461	+	NM_001025249	DUT	+	11951	1	159	7	X	0	0
chr15	peak_5911	49103094	+	NM_014985	CEP152	-	73210	4	249	26	1	1	0
chr15	peak_5912	49170101	+	NM_203349	SHC4	-	139709	4	85540	12	4	0	0
chr15	peak_5914	49338509	+	NM_001193489	SECISBP2L	-	57927	3	251	18	1	1	0
chr15	peak_5915	49447298	+	NM_001143887	COPS2	-	30385	4	556	13	1	1	0
chr15	peak_5916	49462197	+	NM_001001556	GALK2	+	174048	4	14242	10	1	0	0
chr15	peak_5917	49912899	+	NM_152647	FAM227B	-	292528	3	219	16	1	1	0
chr15	peak_5918	50238916	+	NM_024837	ATP8B4	-	260986	4	172503	28	14	0	0
chr15	peak_5919	50296029	+	NM_024837	ATP8B4	-	260986	4	115390	28	7	0	0
chr15	peak_5920	50647186	+	NM_005254	GABPB1	-	78218	3	419	9	1	1	0
chr15	peak_5921	50716273	+	NM_005154	USP8	+	76708	1	300	20	X	0	0
chr15	peak_5922	50978686	+	NM_017672	TRPM7	-	129662	4	326	39	1	1	0
chr15	peak_5923	51057783	+	NM_032802	SPPL2A	-	58175	3	127	15	1	1	0
chr15	peak_5924	51200443	+	NM_007347	AP4E1	+	97230	1	425	21	X	0	0
chr15	peak_5926	51914517	+	NM_001174116	DMXL2	-	175048	4	450	43	1	1	0
chr15	peak_5927	51914806	+	NM_001174116	DMXL2	-	175048	3	161	43	1	1	0
chr15	peak_5928	51973514	+	NM_001165257	SCG3	+	39675	1	35	11	X	0	0
chr15	peak_5929	52029198	+	NM_001143917	LYSMD2	-	28391	4	14452	3	1	0	0
chr15	peak_5930	52043683	+	NM_001143917	LYSMD2	-	28391	1	33	3	X	0	0
chr15	peak_5931	52044289	+	NM_001142885	TMOD2	+	64802	4	532	9	1	1	0
chr15	peak_5932	52121758	+	NM_014547	TMOD3	+	82508	1	66	10	X	0	0
chr15	peak_5933	52199635	+	NM_014547	TMOD3	+	82508	4	77811	10	9	0	0
chr15	peak_5934	52263838	+	NM_138792	LEO1	-	33778	4	160	12	1	1	0
chr15	peak_5935	52311276	+	NM_002748	MAPK6	+	47053	1	134	6	X	0	0
chr15	peak_5936	52311608	+	NM_002748	MAPK6	+	47053	4	198	6	1	1	0
chr15	peak_5938	52471546	+	NM_016194	GNB5	-	70444	4	12019	13	3	0	0
chr15	peak_5939	52471840	+	NM_016194	GNB5	-	70444	4	11725	13	3	0	0
chr15	peak_5940	52509434	+	NM_018728	MYO5C	-	103482	4	78561	41	32	0	0
chr15	peak_5941	52542770	+	NM_018728	MYO5C	-	103482	4	45225	41	13	0	0
chr15	peak_5942	52580596	+	NM_018728	MYO5C	-	103482	4	7399	41	1	0	0
chr15	peak_5943	52587833	+	NM_018728	MYO5C	-	103482	3	162	41	1	1	0
chr15	peak_5944	52623817	+	NM_000259	MYO5A	-	221769	4	197430	41	33	0	0
chr15	peak_5945	52820810	+	NM_000259	MYO5A	-	221769	4	437	41	1	1	0
chr15	peak_5946	52860932	+	NM_006628	ARPP19	-	21783	4	281	3	1	1	0
chr15	peak_5947	52970753	+	NR_104457	FAM214A	-	97315	3	78	13	1	1	0
chr15	peak_5948	52971201	+	NR_104457	FAM214A	-	97315	1	370	13	X	0	0
chr15	peak_5949	53082558	+	NM_004498	ONECUT1	-	33051	1	349	2	X	0	0
chr15	peak_5951	55488930	+	NM_016304	RSL24D1	-	15721	4	301	6	1	1	0
chr15	peak_5952	55581952	+	NM_183235	RAB27A	-	86851	3	61	7	1	1	0
chr15	peak_5953	55582400	+	NM_183235	RAB27A	-	86851	1	387	7	X	0	0
chr15	peak_5954	55611156	+	NM_004855	PIGB	+	36715	3	24	12	1	1	0
chr15	peak_5955	55700131	+	NM_004748	CCPG1	-	53155	3	443	8	1	1	0
chr15	peak_5956	55790306	+	NR_037923	DYX1C1-CCPG1	-	143363	4	476	16	1	1	0
chr15	peak_5957	56034932	+	NM_173814	PRTG	-	131440	4	245	20	1	1	0
chr15	peak_5958	56035191	+	NM_173814	PRTG	-	131440	1	14	20	X	0	0
chr15	peak_5959	56035556	+	NM_173814	PRTG	-	131440	1	379	20	X	0	0
chr15	peak_5960	56285762	+	NM_006154	NEDD4	-	166829	3	182	29	1	1	0
chr15	peak_5961	56535947	+	NM_022841	RFX7	-	152754	1	464	9	X	0	0
chr15	peak_5962	56657440	+	NM_198524	TEX9	+	80575	1	181	13	X	0	0
chr15	peak_5963	56757104	+	NM_018365	MNS1	-	36408	4	231	10	1	1	0
chr15	peak_5964	57025306	+	NM_001288588	ZNF280D	-	103912	4	978	22	1	1	0
chr15	peak_5965	57179225	+	NR_015419	LOC145783	-	32331	3	31472	4	4	0	1
chr15	peak_5966	57210485	+	NR_015419	LOC145783	-	32331	3	212	4	1	1	0
chr15	peak_5967	57211306	+	NM_207037	TCF12	+	369883	4	474	21	1	1	0
chr15	peak_5968	57668644	+	NM_001252335	CGNL1	+	174224	1	58	20	X	0	0
chr15	peak_5969	57669089	+	NM_001252335	CGNL1	+	174224	4	387	20	1	1	0
chr15	peak_5970	57798252	+	NM_001252335	CGNL1	+	174224	4	129550	20	9	0	0
chr15	peak_5971	57884015	+	NM_001018100	MYZAP	+	93462	1	86	13	X	0	0
chr15	peak_5972	57998707	+	NM_001285900	GCOM1	+	125655	4	114606	15	12	0	0
chr15	peak_5974	58896939	+	NM_001110	ADAM10	-	154776	4	145238	16	14	0	0
chr15	peak_5975	59041500	+	NM_001110	ADAM10	-	154776	4	677	16	1	1	0
chr15	peak_5976	59063083	+	NM_001040453	FAM63B	+	86343	1	309	9	X	0	0
chr15	peak_5977	59225310	+	NM_024755	SLTM	-	54610	4	542	21	1	1	0
chr15	peak_5978	59225645	+	NM_024755	SLTM	-	54610	3	207	21	1	1	0
chr15	peak_5979	59279698	+	NM_017610	RNF111	+	109755	1	166	14	X	0	0
chr15	peak_5980	59397205	+	NM_004701	CCNB2	+	19962	1	78	9	X	0	0
chr15	peak_5981	59462526	+	NM_004998	MYO1E	-	236905	4	202545	28	22	0	0
chr15	peak_5982	59664678	+	NM_004998	MYO1E	-	236905	4	393	28	1	1	0
chr15	peak_5983	59730142	+	NM_152450	FAM81A	+	85381	1	229	9	X	0	0
chr15	peak_5985	59949480	+	NM_004492	GTF2A2	-	19478	4	257	5	1	1	0
chr15	peak_5986	59949669	+	NM_004492	GTF2A2	-	19478	3	68	5	1	1	0
chr15	peak_5987	59981126	+	NM_004330	BNIP2	-	26582	4	516	10	1	1	0
chr15	peak_5988	59981428	+	NM_004330	BNIP2	-	26582	3	214	10	1	1	0
chr15	peak_5989	60298813	+	NM_012182	FOXB1	+	1723	2	671	2	X	0	0
chr15	peak_5990	60685286	+	NM_001136015	ANXA2	-	50837	4	4899	14	1	0	0
chr15	peak_5991	60771142	+	NM_024611	NARG2	-	59553	4	217	16	1	1	0
chr15	peak_5992	60884142	+	NM_134261	RORA	-	741021	4	637360	11	2	0	0
chr15	peak_5993	60884673	+	NM_134262	RORA	-	104226	3	34	10	1	1	0
chr15	peak_5996	62352329	+	NM_017684	VPS13C	-	208076	4	335	83	1	1	0
chr15	peak_5997	62352574	+	NM_017684	VPS13C	-	208076	3	90	83	1	1	0
chr15	peak_6000	63074661	+	NM_015059	TLN2	+	197321	4	135152	56	41	0	0
chr15	peak_6001	63340269	+	NM_001018006	TPM1	+	29277	4	5432	9	2	0	0
chr15	peak_6002	63413867	+	NM_032857	LACTB	+	20267	1	131	6	X	0	0
chr15	peak_6003	63414397	+	NM_032857	LACTB	+	20267	3	399	6	1	1	0
chr15	peak_6004	63449376	+	NM_015920	RPS27L	-	4204	4	365	4	1	1	0
chr15	peak_6005	63481464	+	NM_016530	RAB8B	+	78247	1	263	8	X	0	0
chr15	peak_6006	63569332	+	NM_031301	APH1B	+	31578	1	416	6	X	0	0
chr15	peak_6008	63796462	+	NM_006537	USP3	+	90131	1	247	15	X	0	0
chr15	peak_6009	63892926	+	NR_034080	USP3-AS1	-	13119	3	100	3	1	1	0
chr15	peak_6010	63969993	+	NM_003922	HERC1	-	225332	4	156154	78	37	0	0
chr15	peak_6011	64125773	+	NM_003922	HERC1	-	225332	4	374	78	1	1	0
chr15	peak_6012	64126003	+	NM_003922	HERC1	-	225332	4	144	78	1	1	0
chr15	peak_6014	64312121	+	NM_014326	DAPK2	-	139288	4	26400	12	2	0	0
chr15	peak_6015	64385955	+	NM_032231	FAM96A	-	21451	3	252	5	1	1	0
chr15	peak_6016	64388021	+	NM_003099	SNX1	+	48352	1	61	15	X	0	0
chr15	peak_6017	64455086	+	NM_000942	PPIB	-	7342	3	268	5	1	1	0
chr15	peak_6018	64648216	+	NM_022048	CSNK1G1	-	190728	3	226	12	1	1	0
chr15	peak_6019	64673634	+	NM_014736	KIAA0101	-	16500	3	75	4	1	1	0
chr15	peak_6020	64679772	+	NR_109934	KIAA0101	-	22677	3	114	4	1	1	0
chr15	peak_6022	64995294	+	NM_002537	OAZ2	-	15691	3	168	5	1	1	0
chr15	peak_6023	65117815	+	NM_025049	PIF1	-	10040	3	52	13	1	1	0
chr15	peak_6025	65133474	+	NM_001195059	PLEKHO2	+	26121	1	607	5	X	0	0
chr15	peak_6026	65203844	+	NM_182703	ANKDD1A	+	46942	1	256	15	X	0	0
chr15	peak_6027	65282068	+	NM_016630	SPG21	-	26924	3	216	9	1	1	0
chr15	peak_6028	65321659	+	NM_139242	MTFMT	-	28129	4	318	9	1	1	0
chr15	peak_6029	65341740	+	NM_178859	SLC51B	+	8028	4	4033	4	1	0	0
chr15	peak_6030	65426068	+	NM_005707	PDCD7	-	16459	3	106	5	1	1	0
chr15	peak_6031	65477352	+	NM_006660	CLPX	-	34781	4	211	14	1	1	0
chr15	peak_6032	65578565	+	NM_017851	PARP16	-	28583	4	453	6	1	1	0
chr15	peak_6033	65579072	+	NM_017851	PARP16	-	28583	1	54	6	X	0	0
chr15	peak_6034	65809649	+	NM_017743	DPP8	-	72039	4	386	18	1	1	0
chr15	peak_6035	65822632	+	NM_016395	PTPLAD1	+	47868	1	194	11	X	0	0
chr15	peak_6036	65903408	+	NR_045105	VWA9	-	32392	3	78	12	1	1	0
chr15	peak_6037	66084368	+	NM_001144823	DENND4A	-	131676	3	263	33	1	1	0
chr15	peak_6039	66161415	+	NM_001206836	RAB11A	+	22534	1	381	5	X	0	0
chr15	peak_6040	66585719	+	NM_133375	DIS3L	+	40605	4	87	17	1	1	0
chr15	peak_6041	66648828	+	NM_001289986	TIPIN	-	20048	4	226	7	1	1	0
chr15	peak_6042	66678908	+	NM_002755	MAP2K1	+	104673	1	302	11	X	0	0
chr15	peak_6043	66789909	+	NM_006049	SNAPC5	-	7482	4	237	4	1	1	0
chr15	peak_6044	66797366	+	NM_017975	ZWILCH	+	44403	1	54	19	X	0	0
chr15	peak_6046	66994321	+	NM_005585	SMAD6	+	79665	1	352	4	X	0	0
chr15	peak_6047	67055714	+	NM_005585	SMAD6	+	79665	4	61041	4	3	0	0
chr15	peak_6049	67357886	+	NM_005902	SMAD3	+	129340	1	308	9	X	0	0
chr15	peak_6050	67546560	+	NM_001271885	AAGAB	-	54525	4	976	10	1	1	0
chr15	peak_6051	67813169	+	NR_040055	IQCH-AS1	-	6053	3	142	3	1	1	0
chr15	peak_6052	67813858	+	NM_001143936	C15orf61	+	6121	3	337	2	1	1	0
chr15	peak_6053	67834926	+	NM_002757	MAP2K5	+	264436	1	94	21	X	0	0
chr15	peak_6056	68346399	+	NM_016166	PIAS1	+	133834	1	172	14	X	0	0
chr15	peak_6057	68521701	+	NM_017882	CLN6	-	22752	4	379	7	1	1	0
chr15	peak_6058	68569998	+	NM_015322	FEM1B	+	18064	1	142	2	X	0	0
chr15	peak_6059	68570624	+	NM_015322	FEM1B	+	18064	3	484	2	1	1	0
chr15	peak_6061	68966393	+	NM_006091	CORO2B	+	148838	4	95086	12	2	0	0
chr15	peak_6062	68984051	+	NM_006091	CORO2B	+	148838	4	112744	12	2	0	0
chr15	peak_6063	69113224	+	NM_006305	ANP32A	-	42388	3	37	7	1	1	0
chr15	peak_6064	69327668	+	NR_033672	NOX5	+	126664	4	104830	17	6	0	0
chr15	peak_6065	69366435	+	NR_031680	MIR548H4	+	373561	4	250133	5	3	0	0
chr15	peak_6066	69452544	+	NR_031680	MIR548H4	+	373561	4	336242	5	3	0	0
chr15	peak_6067	69706451	+	NM_001281301	KIF23	+	34183	1	133	21	X	0	0
chr15	peak_6068	69744982	+	NM_213725	RPLP1	+	2727	1	176	3	X	0	0
chr15	peak_6069	69745363	+	NM_213725	RPLP1	+	2727	4	205	3	1	1	0
chr15	peak_6075	71055441	+	NM_018003	UACA	-	108959	4	409	19	1	1	0
chr15	peak_6076	71184530	+	NM_020147	THAP10	-	11093	3	242	3	1	1	0
chr15	peak_6077	71185192	+	NM_017691	LRRC49	+	157656	3	411	16	1	1	0
chr15	peak_6078	71407933	+	NM_001102658	CT62	-	5258	1	94	4	X	0	0
chr15	peak_6079	72409884	+	NM_001166340	SENP8	+	26714	4	3286	2	1	0	0
chr15	peak_6081	72523427	+	NM_001206796	PKM	-	32359	3	300	12	1	1	0
chr15	peak_6082	72612084	+	NM_052840	CELF6	-	35459	3	441	13	1	1	0
chr15	peak_6083	72651195	+	NM_000520	HEXA	-	32744	4	17325	14	1	0	0
chr15	peak_6084	72668214	+	NM_000520	HEXA	-	32744	3	306	14	1	1	0
chr15	peak_6085	72766210	+	NM_005744	ARIH1	+	112231	1	456	14	X	0	0
chr15	peak_6086	72766483	+	NM_005744	ARIH1	+	112231	1	183	14	X	0	0
chr15	peak_6087	72766830	+	NM_005744	ARIH1	+	112231	3	164	14	1	1	0
chr15	peak_6089	72978390	+	NR_002780	HIGD2B	-	10369	3	100	3	1	1	0
chr15	peak_6090	73075736	+	NR_040107	ADPGK-AS1	+	15366	3	561	3	1	1	0
chr15	peak_6091	73075991	+	NR_040107	ADPGK-AS1	+	15366	3	816	3	1	1	0
chr15	peak_6092	73089531	+	NR_040107	ADPGK-AS1	+	15366	4	14356	3	2	0	0
chr15	peak_6093	73344204	+	NM_001172624	NEO1	+	252724	1	620	28	X	0	0
chr15	peak_6094	73925469	+	NM_001161364	NPTN	-	73411	3	284	8	1	1	0
chr15	peak_6095	73976522	+	NM_025240	CD276	+	30239	1	99	8	X	0	0
chr15	peak_6097	74284523	+	NM_001256677	STOML1	-	9132	3	166	8	1	1	0
chr15	peak_6098	74286889	+	NM_001256676	STOML1	-	11406	4	74	7	1	1	0
chr15	peak_6100	74543615	+	NM_025055	CCDC33	+	99854	4	14986	19	2	0	0
chr15	peak_6104	74753333	+	NM_001286741	UBL7	-	15213	3	196	11	1	1	0
chr15	peak_6105	74833219	+	NM_006465	ARID3B	+	56926	1	328	9	X	0	0
chr15	peak_6106	74838589	+	NM_006465	ARID3B	+	56926	4	5042	9	2	0	0
chr15	peak_6107	74890608	+	NM_006465	ARID3B	+	56926	2	136	9	X	0	0
chr15	peak_6108	74907940	+	NM_001130028	CLK3	+	15209	3	606	13	1	1	0
chr15	peak_6109	74956519	+	NM_025083	EDC3	-	65489	4	31867	7	3	0	0
chr15	peak_6110	74988359	+	NM_025083	EDC3	-	65489	3	27	7	1	1	0
chr15	peak_6111	75134984	+	NR_104308	ULK3	-	7232	4	703	15	1	1	0
chr15	peak_6112	75135428	+	NR_104308	ULK3	-	7232	3	259	15	1	1	0
chr15	peak_6113	75165305	+	NM_005697	SCAMP2	-	28475	4	365	9	1	1	0
chr15	peak_6114	75182223	+	NM_002435	MPI	+	9448	1	128	8	X	0	0
chr15	peak_6115	75198985	+	NM_020447	FAM219B	-	7136	3	477	5	1	1	0
chr15	peak_6116	75230045	+	NM_004255	COX5A	-	17880	4	450	5	1	1	0
chr15	peak_6117	75287704	+	NM_001178112	SCAMP5	+	25962	1	171	8	X	0	0
chr15	peak_6118	75315770	+	NM_021823	PPCDC	+	27142	1	156	6	X	0	0
chr15	peak_6119	75494115	+	NM_015492	C15orf39	+	10291	1	105	3	X	0	0
chr15	peak_6121	75628213	+	NR_104312	COMMD4	+	5933	1	123	9	X	0	0
chr15	peak_6122	75660188	+	NM_001256495	MAN2C1	-	12837	4	780	26	2	1	0
chr15	peak_6123	75743061	+	NM_001145357	SIN3A	-	86406	4	5063	21	1	0	0
chr15	peak_6124	75743968	+	NM_001145358	SIN3A	-	82369	3	119	21	1	1	0
chr15	peak_6125	75746319	+	NM_001145357	SIN3A	-	86406	4	1805	21	1	0	0
chr15	peak_6126	75871568	+	NM_002833	PTPN9	-	112172	3	64	13	1	1	0
chr15	peak_6127	75917467	+	NM_001042588	SNUPN	-	28297	4	1252	9	1	0	0
chr15	peak_6128	75932441	+	NM_018285	IMP3	-	1240	3	223	1	1	1	0
chr15	peak_6130	76030943	+	NR_024595	DNM1P35	-	12409	4	1475	5	2	0	0
chr15	peak_6133	76135627	+	NM_173469	UBE2Q2	+	57763	3	1	13	1	1	0
chr15	peak_6134	76136402	+	NM_001145335	UBE2Q2	+	57005	3	18	13	1	1	0
chr15	peak_6135	76196049	+	NM_147188	FBXO22	+	31410	1	150	7	X	0	0
chr15	peak_6136	76352190	+	NM_152335	C15orf27	+	145007	1	108	11	X	0	0
chr15	peak_6137	76483179	+	NM_152335	C15orf27	+	145007	4	130881	11	8	0	0
chr15	peak_6138	76603646	+	NM_001127716	ETFA	-	95183	4	164	11	1	1	0
chr15	peak_6139	76628774	+	NM_145805	ISL2	+	5671	1	372	6	X	0	0
chr15	peak_6141	77223778	+	NM_002902	RCN2	+	18641	1	183	7	X	0	0
chr15	peak_6142	77363418	+	NM_001168412	TSPAN3	-	27212	3	152	6	1	1	0
chr15	peak_6143	77712435	+	NM_024776	PEAK1	-	311950	3	11	8	1	1	0
chr15	peak_6149	78292473	+	NM_015079	TBC1D2B	-	82669	4	77521	13	12	0	0
chr15	peak_6150	78305184	+	NM_015079	TBC1D2B	-	82669	3	64810	13	9	0	0
chr15	peak_6151	78369891	+	NM_015079	TBC1D2B	-	82669	3	103	13	1	1	0
chr15	peak_6152	78441452	+	NM_005530	IDH3A	+	21167	1	266	11	X	0	0
chr15	peak_6153	78509014	+	NM_015162	ACSBG1	-	63864	4	18035	14	1	0	0
chr15	peak_6154	78591790	+	NM_025234	WDR61	-	16364	4	150	11	1	1	0
chr15	peak_6155	78640524	+	NM_004378	CRABP1	+	7908	3	7859	4	4	0	1
chr15	peak_6157	78730295	+	NM_004136	IREB2	+	63282	1	222	22	X	0	0
chr15	peak_6158	78799580	+	NM_001083612	HYKK	+	29811	1	325	5	X	0	0
chr15	peak_6159	78832858	+	NM_001102668	PSMA4	+	8818	3	112	8	1	1	0
chr15	peak_6160	78857595	+	NM_000745	CHRNA5	+	29751	1	266	6	X	0	0
chr15	peak_6163	79043456	+	NR_036495	LOC646938	+	1357	1	922	2	X	0	0
chr15	peak_6165	79165034	+	NM_206839	MORF4L1	+	24960	1	88	13	X	0	0
chr15	peak_6166	79165546	+	NM_001265604	MORF4L1	+	24752	3	216	12	1	1	0
chr15	peak_6167	79223304	+	NM_004390	CTSH	-	23330	4	14116	12	7	0	0
chr15	peak_6168	79237213	+	NM_004390	CTSH	-	23330	4	207	12	1	1	0
chr15	peak_6169	79603321	+	NM_007364	TMED3	+	11700	1	169	3	X	0	0
chr15	peak_6170	79724467	+	NM_015206	KIAA1024	+	39786	1	390	4	X	0	0
chr15	peak_6173	80188942	+	NM_001199758	MTHFS	-	53740	4	685	3	1	1	0
chr15	peak_6174	80189017	+	NM_001199758	MTHFS	-	53740	4	610	3	1	1	0
chr15	peak_6175	80215368	+	NR_028330	C15orf37	+	2085	3	256	1	1	1	0
chr15	peak_6176	80215957	+	NR_037652	ST20	-	24916	3	139	3	1	1	0
chr15	peak_6177	80351675	+	NM_001242917	ZFAND6	+	78827	1	234	7	X	0	0
chr15	peak_6178	80444681	+	NM_000137	FAH	+	33693	1	551	14	X	0	0
chr15	peak_6179	80696586	+	NM_014862	ARNT2	+	193587	1	105	19	X	0	0
chr15	peak_6181	80987365	+	NM_021214	ABHD17C	+	60312	1	286	3	X	0	0
chr15	peak_6182	80997125	+	NM_021214	ABHD17C	+	60312	4	9474	3	1	0	0
chr15	peak_6183	81042031	+	NM_021214	ABHD17C	+	60312	3	54380	3	2	0	0
chr15	peak_6184	81071373	+	NM_018689	CEMIP	+	172289	1	338	29	X	0	0
chr15	peak_6185	81149466	+	NM_018689	CEMIP	+	172289	4	77755	29	1	0	0
chr15	peak_6186	81235591	+	NM_018689	CEMIP	+	172289	4	163880	29	27	0	0
chr15	peak_6187	81281892	+	NM_015154	MESDC2	-	14112	4	313	3	1	1	0
chr15	peak_6188	81293144	+	NM_022566	MESDC1	+	3052	1	150	1	X	0	0
chr15	peak_6189	81293636	+	NM_022566	MESDC1	+	3052	3	342	1	1	1	0
chr15	peak_6190	81616413	+	NM_181900	STARD5	-	11519	3	111	6	1	1	0
chr15	peak_6191	82338380	+	NM_032246	MEX3B	-	4367	3	104	2	1	1	0
chr15	peak_6192	82339240	+	NM_032246	MEX3B	-	4367	1	756	2	X	0	0
chr15	peak_6193	82554722	+	NM_024580	EFTUD1	-	132545	4	382	20	1	1	0
chr15	peak_6194	83349076	+	NR_046096	RP11-752G15.3	+	45053	4	32556	4	3	0	0
chr15	peak_6195	83378198	+	NM_001278511	AP3B2	-	50629	4	462	25	1	1	0
chr15	peak_6196	83419121	+	NR_110098	RP11-752G15.6	+	6644	1	194	3	X	0	0
chr15	peak_6197	83478152	+	NM_001080435	WHAMM	+	25235	1	227	10	X	0	0
chr15	peak_6198	83478675	+	NM_001080435	WHAMM	+	25235	3	296	10	1	1	0
chr15	peak_6199	83518361	+	NM_004839	HOMER2	-	103749	3	103115	9	9	0	1
chr15	peak_6200	83559551	+	NM_004839	HOMER2	-	103749	4	61925	9	2	0	0
chr15	peak_6201	83611463	+	NM_004839	HOMER2	-	103749	4	10013	9	1	0	0
chr15	peak_6202	83621134	+	NM_004839	HOMER2	-	103749	4	342	9	1	1	0
chr15	peak_6203	83654556	+	NM_031452	FAM103A1	+	4856	1	398	4	X	0	0
chr15	peak_6204	83679873	+	NM_001160116	C15orf40	-	22680	4	520	4	1	1	0
chr15	peak_6205	83680273	+	NM_001160116	C15orf40	-	22680	3	120	4	1	1	0
chr15	peak_6206	83735446	+	NM_025238	BTBD1	-	50927	4	660	8	1	1	0
chr15	peak_6207	83735720	+	NM_025238	BTBD1	-	50927	3	386	8	1	1	0
chr15	peak_6208	83875942	+	NM_016073	HDGFRP3	-	69968	4	828	6	1	1	0
chr15	peak_6209	83876368	+	NM_016073	HDGFRP3	-	69968	3	402	6	1	1	0
chr15	peak_6210	84115885	+	NR_026799	SH3GL3	+	171404	1	205	9	X	0	0
chr15	peak_6211	84322397	+	NM_207517	ADAMTSL3	+	385757	1	440	30	X	0	0
chr15	peak_6212	84599658	+	NM_207517	ADAMTSL3	+	385757	4	276821	30	17	0	0
chr15	peak_6215	85114192	+	NR_038274	LINC00933	+	9534	4	313	4	1	1	0
chr15	peak_6217	85143542	+	NM_181877	ZSCAN2	+	22700	1	706	3	X	0	0
chr15	peak_6218	85144006	+	NM_181877	ZSCAN2	+	22700	1	242	3	X	0	0
chr15	peak_6219	85174408	+	NR_003654	SCAND2P	+	11005	1	282	4	X	0	0
chr15	peak_6220	85176753	+	NR_003654	SCAND2P	+	11005	4	2063	4	1	0	0
chr15	peak_6221	85197411	+	NM_032856	WDR73	-	11511	4	110	8	1	1	0
chr15	peak_6222	85259252	+	NM_001271922	SEC11A	-	46925	4	439	5	1	1	0
chr15	peak_6223	85291216	+	NM_014630	ZNF592	+	57847	1	601	11	X	0	0
chr15	peak_6224	85347511	+	NM_014630	ZNF592	+	57847	3	55694	11	11	0	0
chr15	peak_6225	85458239	+	NM_004213	SLC28A1	+	61137	4	30348	19	9	0	0
chr15	peak_6226	85471437	+	NM_004213	SLC28A1	+	61137	4	43546	19	12	0	0
chr15	peak_6227	85523578	+	NM_001243137	PDE8A	+	158634	1	165	22	X	0	0
chr15	peak_6228	85524939	+	NM_001243137	PDE8A	+	158634	4	1196	22	1	0	0
chr15	peak_6231	85923541	+	NM_007200	AKAP13	+	368744	1	305	37	X	0	0
chr15	peak_6232	85924078	+	NM_007200	AKAP13	+	368744	4	232	37	1	1	0
chr15	peak_6233	85924291	+	NM_007200	AKAP13	+	368744	4	445	37	1	1	0
chr15	peak_6234	86075933	+	NM_007200	AKAP13	+	368744	4	152087	37	3	0	0
chr15	peak_6235	86332458	+	NM_022480	KLHL25	-	35632	4	5731	3	1	0	0
chr15	peak_6236	86338015	+	NM_022480	KLHL25	-	35632	3	174	3	1	1	0
chr15	peak_6243	87059393	+	NM_152336	AGBL1	+	887043	4	374152	24	17	0	0
chr15	peak_6244	87167884	+	NM_152336	AGBL1	+	887043	4	482643	24	21	0	0
chr15	peak_6245	88585389	+	NM_002530	NTRK3	-	379976	4	214573	19	13	0	0
chr15	peak_6247	89010492	+	NM_022163	MRPL46	-	7926	3	141	4	1	1	0
chr15	peak_6248	89089498	+	NM_017996	DET1	-	34200	4	414	6	1	1	0
chr15	peak_6249	89164299	+	NM_022767	AEN	+	10987	1	227	4	X	0	0
chr15	peak_6250	89181885	+	NM_002201	ISG20	+	16842	1	153	4	X	0	0
chr15	peak_6251	89182406	+	NM_002201	ISG20	+	16842	4	368	4	1	1	0
chr15	peak_6253	89448097	+	NM_001114614	MFGE8	-	14751	4	8566	7	5	0	0
chr15	peak_6254	89456337	+	NM_001114614	MFGE8	-	14751	4	326	7	1	1	0
chr15	peak_6256	89631195	+	NM_152924	ABHD2	+	114212	1	185	11	X	0	0
chr15	peak_6257	89672621	+	NM_152924	ABHD2	+	114212	4	41241	11	3	0	0
chr15	peak_6258	89786891	+	NM_001113378	FANCI	+	73170	1	302	38	X	0	0
chr15	peak_6259	89787479	+	NM_001113378	FANCI	+	73170	4	286	38	1	1	0
chr15	peak_6260	89877699	+	NM_002693	POLG	-	18492	4	327	23	1	1	0
chr15	peak_6262	89921695	+	NR_015411	LINC00925	+	20447	4	423	7	1	1	0
chr15	peak_6265	90118354	+	NM_152259	TICRR	+	52437	1	463	22	X	0	0
chr15	peak_6267	90233671	+	NM_003847	PEX11A	-	9255	4	344	3	1	1	0
chr15	peak_6268	90293956	+	NM_018670	MESP1	-	1444	3	584	2	1	1	1
chr15	peak_6269	90319804	+	NM_001039958	MESP2	+	2395	3	216	2	1	1	0
chr15	peak_6271	90436924	+	NR_023361	AP3S2	-	63788	4	693	7	1	1	0
chr15	peak_6272	90545251	+	NM_198526	ZNF710	+	80682	4	500	5	1	1	0
chr15	peak_6273	90545333	+	NM_198526	ZNF710	+	80682	4	582	5	1	1	0
chr15	peak_6274	90590103	+	NM_198526	ZNF710	+	80682	4	45352	5	1	0	0
chr15	peak_6275	90645442	+	NM_001290114	IDH2	-	18577	4	344	9	1	1	0
chr15	peak_6276	90645592	+	NM_001290114	IDH2	-	18577	3	194	9	1	1	0
chr15	peak_6279	90727239	+	NM_020210	SEMA4B	+	44742	1	912	15	X	0	0
chr15	peak_6280	90727712	+	NM_020210	SEMA4B	+	44742	1	439	15	X	0	0
chr15	peak_6281	90744433	+	NM_020210	SEMA4B	+	44742	4	16282	15	1	0	0
chr15	peak_6282	90776539	+	NR_102428	CIB1	-	35516	4	32452	7	2	0	0
chr15	peak_6283	90777114	+	NM_006384	CIB1	-	3804	3	165	7	1	1	0
chr15	peak_6284	90792651	+	NR_102428	CIB1	-	35516	4	16340	7	1	0	0
chr15	peak_6285	90808531	+	NR_102428	CIB1	-	35516	4	460	7	1	1	0
chr15	peak_6288	90895311	+	NM_001004309	ZNF774	+	9240	1	165	4	X	0	0
chr15	peak_6289	90931025	+	NM_003870	IQGAP1	+	114004	1	447	38	X	0	0
chr15	peak_6290	90944198	+	NM_003870	IQGAP1	+	114004	4	12726	38	2	0	0
chr15	peak_6291	91008638	+	NM_003870	IQGAP1	+	114004	4	77166	38	15	0	0
chr15	peak_6292	91041167	+	NM_003870	IQGAP1	+	114004	4	109695	38	37	0	0
chr15	peak_6293	91073075	+	NM_022769	CRTC3	+	115461	1	42	15	X	0	0
chr15	peak_6294	91100900	+	NM_022769	CRTC3	+	115461	4	27783	15	2	0	0
chr15	peak_6295	91113613	+	NM_022769	CRTC3	+	115461	4	40496	15	2	0	0
chr15	peak_6296	91114375	+	NM_022769	CRTC3	+	115461	4	41258	15	2	0	0
chr15	peak_6297	91137712	+	NM_022769	CRTC3	+	115461	4	64595	15	3	0	0
chr15	peak_6298	91161058	+	NM_022769	CRTC3	+	115461	4	87941	15	7	0	0
chr15	peak_6299	91260267	+	NM_000057	BLM	+	98136	1	290	22	X	0	0
chr15	peak_6303	91475010	+	NR_104447	HDDC3	-	1653	3	789	4	3	1	1
chr15	peak_6304	91475256	+	NR_104447	HDDC3	-	1653	4	543	4	2	1	0
chr15	peak_6305	91478245	+	NM_001039675	UNC45A	+	23915	3	4836	23	4	0	0
chr15	peak_6306	91497932	+	NM_033544	RCCD1	+	8251	1	173	9	X	0	0
chr15	peak_6307	91498442	+	NM_033544	RCCD1	+	8251	4	337	9	1	1	0
chr15	peak_6308	91537669	+	NM_003981	PRC1	-	28615	3	212	15	1	1	0
chr15	peak_6309	91565613	+	NM_001289148	VPS33B	-	24207	3	238	22	1	1	0
chr15	peak_6314	92634408	+	NM_001145044	SLCO3A1	+	318729	4	237471	11	2	0	0
chr15	peak_6315	92710121	+	NM_001145044	SLCO3A1	+	318729	4	313184	11	10	0	0
chr15	peak_6318	93180256	+	NM_207446	FAM174B	-	38354	4	18775	3	1	0	0
chr15	peak_6319	93181558	+	NM_207446	FAM174B	-	38354	4	17473	3	1	0	0
chr15	peak_6320	93182031	+	NM_207446	FAM174B	-	38354	4	17000	3	1	0	0
chr15	peak_6321	93197346	+	NM_207446	FAM174B	-	38354	4	1685	3	1	0	0
chr15	peak_6322	93198746	+	NM_207446	FAM174B	-	38354	3	285	3	1	1	0
chr15	peak_6326	93425533	+	NR_037601	LOC100507217	+	15906	1	539	6	X	0	0
chr15	peak_6327	93447362	+	NM_001271	CHD2	+	127688	4	3812	39	2	0	0
chr15	peak_6329	93616142	+	NM_020211	RGMA	-	45809	4	16301	4	2	0	0
chr15	peak_6343	96873634	+	NM_001145155	NR2F2	+	14337	4	4478	3	1	0	0
chr15	peak_6347	98503408	+	NM_183376	ARRDC4	+	13137	1	524	8	X	0	0
chr15	peak_6348	98504580	+	NM_183376	ARRDC4	+	13137	4	648	8	1	1	0
chr15	peak_6357	99270898	+	NM_000875	IGF1R	+	315000	4	78138	21	2	0	0
chr15	peak_6358	99395514	+	NM_000875	IGF1R	+	315000	4	202754	21	2	0	0
chr15	peak_6359	99433397	+	NM_000875	IGF1R	+	315000	4	240637	21	2	0	0
chr15	peak_6363	99645010	+	NM_145728	SYNM	+	30516	1	275	4	X	0	0
chr15	peak_6364	99663873	+	NM_145728	SYNM	+	30516	4	18588	4	2	0	0
chr15	peak_6365	99767955	+	NM_001288616	TTC23	-	114905	4	23476	12	3	0	0
chr15	peak_6366	99768386	+	NM_001288616	TTC23	-	114905	4	23045	12	3	0	0
chr15	peak_6367	99791325	+	NM_001288616	TTC23	-	114905	4	106	12	1	1	0
chr15	peak_6369	100105395	+	NM_005587	MEF2A	+	150498	1	737	11	X	0	0
chr15	peak_6370	100105961	+	NM_005587	MEF2A	+	150498	1	171	11	X	0	0
chr15	peak_6371	100273518	+	NM_001284418	LYSMD4	-	5986	3	72	3	1	1	0
chr15	peak_6375	100583253	+	NM_139057	ADAMTS17	-	370542	4	298930	22	18	0	0
chr15	peak_6376	100747325	+	NM_139057	ADAMTS17	-	370542	4	134858	22	7	0	0
chr15	peak_6377	100882174	+	NM_139057	ADAMTS17	-	370542	3	9	22	1	1	0
chr15	peak_6378	100889901	+	NR_028139	SPATA41	-	6263	3	1022	2	1	0	0
chr15	peak_6379	100890430	+	NR_028139	SPATA41	-	6263	3	493	2	1	1	0
chr15	peak_6380	101057385	+	NM_178842	CERS3	-	144327	4	27540	13	3	0	0
chr15	peak_6381	101066452	+	NM_178842	CERS3	-	144327	4	18473	13	2	0	0
chr15	peak_6382	101142262	+	NM_001040616	LINS	-	33019	4	183	7	1	1	0
chr15	peak_6388	101419744	+	NM_000693	ALDH1A3	+	36823	1	264	13	X	0	0
chr15	peak_6389	101437974	+	NM_000693	ALDH1A3	+	36823	4	17966	13	7	0	0
chr15	peak_6390	101442673	+	NM_000693	ALDH1A3	+	36823	4	22665	13	9	0	0
chr15	peak_6392	101548606	+	NM_024652	LRRK1	+	150859	4	89147	34	6	0	0
chr15	peak_6395	101792099	+	NM_014918	CHSY1	-	76211	3	38	3	1	1	0
chr15	peak_6396	101817296	+	NM_203472	VIMP	-	6613	4	429	7	1	1	0
chr15	peak_6397	101835014	+	NM_003090	SNRPA1	-	13747	4	446	9	1	1	0
chr15	peak_6398	101835282	+	NM_003090	SNRPA1	-	13747	4	178	9	1	1	0
chr15	peak_6399	101938419	+	NM_002570	PCSK6	-	186056	4	91768	22	7	0	0
chr15	peak_6400	102192137	+	NM_078474	TM2D3	-	10547	4	457	6	1	1	0
chr15	peak_6401	102264164	+	NM_152334	TARSL2	-	70692	4	481	19	1	1	0
chr12	peak_968	212715	+	NM_001170738	IQSEC3	+	111578	4	36667	14	2	0	0
chr12	peak_969	272298	+	NM_001170738	IQSEC3	+	111578	4	96250	14	8	0	0
chr12	peak_970	298397	+	NM_001206931	SLC6A12	-	24130	2	845	15	X	0	0
chr12	peak_971	498391	+	NM_001042603	KDM5A	-	109400	3	230	28	1	1	0
chr12	peak_972	510543	+	NM_001130148	CCDC77	+	53292	4	12028	11	1	0	0
chr12	peak_973	569001	+	NM_173593	B4GALNT3	+	101517	1	541	20	X	0	0
chr12	peak_974	861465	+	NM_001184985	WNK1	+	158531	1	623	28	X	0	0
chr12	peak_975	862135	+	NM_001184985	WNK1	+	158531	3	47	28	1	1	0
chr12	peak_976	862325	+	NM_001184985	WNK1	+	158531	3	237	28	1	1	0
chr12	peak_977	1058605	+	NM_134424	RAD52	-	37610	4	258	12	1	1	0
chr12	peak_978	1099880	+	NR_027949	ERC1	+	504697	1	523	16	X	0	0
chr12	peak_979	1100123	+	NR_027949	ERC1	+	504697	1	280	16	X	0	0
chr12	peak_980	1683445	+	NM_152441	FBXL14	-	28174	4	19886	2	1	0	0
chr12	peak_981	1702870	+	NM_152441	FBXL14	-	28174	3	461	2	1	1	0
chr12	peak_982	1703221	+	NM_152441	FBXL14	-	28174	3	110	2	1	1	0
chr12	peak_983	1703344	+	NM_152441	FBXL14	-	28174	1	13	2	X	0	0
chr12	peak_984	1703932	+	NM_152441	FBXL14	-	28174	1	601	2	X	0	0
chr12	peak_987	1799768	+	NM_024551	ADIPOR2	+	97600	1	478	8	X	0	0
chr12	peak_988	1800328	+	NM_024551	ADIPOR2	+	97600	3	82	8	1	1	0
chr12	peak_989	1905303	+	NM_172364	CACNA2D4	-	126749	4	122567	38	35	0	0
chr12	peak_990	1940292	+	NM_001163926	LRTM2	+	16487	3	10860	5	4	0	0
chr12	peak_991	2045684	+	NR_036546	LINC00940	-	7376	3	58	2	1	1	0
chr12	peak_992	2113516	+	NM_152640	DCP1B	-	58465	3	161	9	1	1	0
chr12	peak_994	2394056	+	NM_001129843	CACNA1C	+	644701	4	231641	47	3	0	0
chr12	peak_995	2692302	+	NM_001129843	CACNA1C	+	644701	4	529887	47	15	0	0
chr12	peak_997	2903947	+	NM_002014	FKBP4	+	10481	1	160	10	X	0	0
chr12	peak_998	2921626	+	NM_018463	ITFG2	+	12452	1	160	12	X	0	0
chr12	peak_999	2986213	+	NM_202003	FOXM1	-	19476	3	108	8	1	1	0
chr12	peak_1000	2999701	+	NM_003324	TULP3	+	50275	1	331	11	X	0	0
chr12	peak_1001	3068382	+	NM_003213	TEAD4	+	81366	1	95	13	X	0	0
chr12	peak_1002	3186061	+	NM_001168320	TSPAN9	+	209211	1	459	8	X	0	0
chr12	peak_1003	3186363	+	NM_001168320	TSPAN9	+	209211	1	157	8	X	0	0
chr12	peak_1004	3314864	+	NM_001168320	TSPAN9	+	209211	4	128344	8	2	0	0
chr12	peak_1007	3982230	+	NM_020367	PARP11	-	64589	4	384	8	1	1	0
chr12	peak_1008	4430051	+	NM_020375	C12orf5	+	38833	1	307	6	X	0	0
chr12	peak_1009	4647499	+	NM_020374	C12orf4	-	50738	4	138	14	1	1	0
chr12	peak_1010	4647806	+	NM_001130862	RAD51AP1	+	21265	1	143	10	X	0	0
chr12	peak_1011	4713910	+	NM_003845	DYRK4	+	23818	4	14673	13	8	0	0
chr12	peak_1012	4758165	+	NM_001278309	AKAP3	-	33541	3	48	6	1	1	0
chr12	peak_1014	6054306	+	NM_001278597	ANO2	-	383583	4	1092	26	1	0	0
chr12	peak_1015	6310428	+	NM_001769	CD9	+	37957	4	947	8	1	1	0
chr12	peak_1016	6344712	+	NM_001769	CD9	+	37957	3	35231	8	6	0	0
chr12	peak_1018	6421687	+	NM_018173	PLEKHG6	+	18072	4	2086	16	2	0	0
chr12	peak_1019	6445746	+	NM_001065	TNFRSF1A	-	13362	4	5537	10	1	0	0
chr12	peak_1020	6472511	+	NM_001159575	SCNN1A	-	30516	4	14012	13	3	0	0
chr12	peak_1021	6472833	+	NM_001159575	SCNN1A	-	30516	3	13690	13	3	0	0
chr12	peak_1022	6472897	+	NM_001159575	SCNN1A	-	30516	4	13626	13	2	0	0
chr12	peak_1023	6484563	+	NM_001270987	LTBR	+	16205	3	30	10	1	1	0
chr12	peak_1024	6493064	+	NM_001270987	LTBR	+	16205	4	8531	10	1	0	0
chr12	peak_1025	6579736	+	NM_016830	VAMP1	-	8441	3	107	5	1	1	0
chr12	peak_1026	6602335	+	NM_016497	MRPL51	-	1157	3	136	3	1	1	0
chr12	peak_1027	6602914	+	NM_014865	NCAPD2	+	37836	1	383	32	X	0	0
chr12	peak_1028	6643478	+	NM_002046	GAPDH	+	3972	1	92	9	X	0	0
chr12	peak_1029	6677362	+	NM_001033714	NOP2	-	11464	3	136	16	1	1	0
chr12	peak_1030	6716483	+	NM_001273	CHD4	-	37305	3	68	40	1	1	0
chr12	peak_1031	6772009	+	NM_001127584	ING4	-	12606	4	299	8	1	1	0
chr12	peak_1032	6798063	+	NM_001135734	ZNF384	-	23097	4	675	11	1	1	0
chr12	peak_1033	6833022	+	NM_001164095	COPS7A	+	7893	1	127	8	X	0	0
chr12	peak_1034	6862176	+	NR_026581	MLF2	-	5480	3	460	9	1	1	0
chr12	peak_1035	6862597	+	NR_026581	MLF2	-	5480	3	39	9	1	1	0
chr12	peak_1037	6876017	+	NM_002824	PTMS	+	4579	4	477	5	1	1	0
chr12	peak_1038	6887954	+	NM_002286	LAG3	+	5953	2	333	8	X	0	0
chr12	peak_1039	6888207	+	NM_002286	LAG3	+	5953	2	586	8	X	0	0
chr12	peak_1040	6961057	+	NM_001098536	USP5	+	14512	1	227	20	X	0	0
chr12	peak_1041	6976540	+	NM_001159287	TPI1	+	3528	1	43	7	X	0	0
chr12	peak_1042	6982384	+	NM_001146316	SPSB2	-	2351	3	65	3	1	1	0
chr12	peak_1044	7013829	+	NM_006992	LRRC23	+	9511	1	67	7	X	0	0
chr12	peak_1045	7047026	+	NM_001007026	ATN1	+	17860	3	13401	10	6	0	0
chr12	peak_1046	7055487	+	NM_080548	PTPN6	+	14741	1	252	16	X	0	0
chr12	peak_1047	7072223	+	NR_029779	MIR200C	+	69	1	638	1	X	0	0
chr12	peak_1048	7079760	+	NM_001267700	PHB2	-	5403	3	156	8	1	1	0
chr12	peak_1049	7096352	+	NM_005768	LPCAT3	-	40497	4	29490	13	1	0	0
chr12	peak_1050	7125788	+	NM_005768	LPCAT3	-	40497	3	54	13	1	1	0
chr12	peak_1051	7282799	+	NM_014718	CLSTN3	+	28565	1	167	18	X	0	0
chr12	peak_1052	7342077	+	NM_001131026	PEX5	+	29412	3	319	18	1	1	0
chr12	peak_1054	8185041	+	NM_018416	FOXJ2	+	22761	1	317	11	X	0	0
chr12	peak_1055	8191340	+	NM_018416	FOXJ2	+	22761	4	5982	11	1	0	0
chr12	peak_1056	8234650	+	NR_024260	NECAP1	+	15568	1	156	7	X	0	0
chr12	peak_1057	8395479	+	NR_024254	FAM86FP	-	11899	3	63	5	1	1	0
chr12	peak_1059	8850322	+	NM_020734	RIMKLB	+	79271	1	195	7	X	0	0
chr12	peak_1061	9067465	+	NM_004426	PHC1	+	26746	4	150	15	1	1	0
chr12	peak_1062	9102013	+	NM_001207024	M6PR	-	9402	4	344	5	1	1	0
chr12	peak_1063	9216886	+	NR_034140	LINC00612	-	9483	3	780	3	1	1	0
chr12	peak_1064	9217547	+	NR_034140	LINC00612	-	9483	3	119	3	1	1	0
chr12	peak_1065	9600363	+	NR_033399	DDX12P	-	30483	4	405	27	1	1	0
chr12	peak_1066	9600695	+	NR_033399	DDX12P	-	30483	3	73	27	1	1	0
chr12	peak_1067	9800537	+	NR_046451	LOC374443	+	10497	3	23	4	1	1	0
chr12	peak_1068	9801009	+	NR_046444	LOC374443	+	10369	3	367	5	1	1	0
chr12	peak_1072	10364881	+	NM_031412	GABARAPL1	+	10237	1	607	4	X	0	0
chr12	peak_1073	10365376	+	NM_031412	GABARAPL1	+	10237	1	112	4	X	0	0
chr12	peak_1074	10373089	+	NM_031412	GABARAPL1	+	10237	3	7601	4	3	0	0
chr12	peak_1075	10765993	+	NM_018048	MAGOHB	-	9846	4	215	5	1	1	0
chr12	peak_1076	10789332	+	NM_018423	STYK1	-	55355	4	37559	11	2	0	0
chr12	peak_1077	10826541	+	NM_018423	STYK1	-	55355	4	350	11	1	1	0
chr12	peak_1078	10875138	+	NM_001145426	YBX3	-	24279	4	815	9	1	1	0
chr12	peak_1079	10875884	+	NM_001145426	YBX3	-	24279	3	69	9	1	1	0
chr12	peak_1080	11121390	+	NR_037918	PRH1-PRR4	-	325778	4	202834	11	4	0	0
chr12	peak_1081	11323691	+	NR_037918	PRH1-PRR4	-	325778	4	533	11	1	1	0
chr12	peak_1083	11709188	+	NR_033890	RP11-434C1.1	+	16373	3	8225	8	6	0	0
chr12	peak_1084	11801965	+	NM_001987	ETV6	+	245539	1	822	8	X	0	0
chr12	peak_1085	11802667	+	NM_001987	ETV6	+	245539	1	120	8	X	0	0
chr12	peak_1086	11883273	+	NM_001987	ETV6	+	245539	4	80486	8	1	0	0
chr12	peak_1087	12038142	+	NR_046487	RNU6-19P	-	134285	4	40965	4	1	0	0
chr12	peak_1088	12038584	+	NR_046487	RNU6-19P	-	134285	4	40523	4	1	0	0
chr12	peak_1089	12419784	+	NM_002336	LRP6	-	150852	3	27	23	1	1	0
chr12	peak_1090	12503069	+	NM_018050	MANSC1	-	20953	3	100	4	1	1	0
chr12	peak_1091	12509879	+	NR_024061	LOH12CR2	-	1661	3	122	2	1	1	0
chr12	peak_1092	12586248	+	NM_058169	LOH12CR1	+	109820	4	76229	4	2	0	0
chr12	peak_1093	12602692	+	NM_058169	LOH12CR1	+	109820	4	92673	4	3	0	0
chr12	peak_1094	12715511	+	NM_030640	DUSP16	-	89234	1	63	7	X	0	0
chr12	peak_1095	12764475	+	NM_001310	CREBL2	+	33277	1	291	4	X	0	0
chr12	peak_1096	12765023	+	NM_001310	CREBL2	+	33277	3	257	4	1	1	0
chr12	peak_1097	12849100	+	NM_006143	GPR19	-	35128	3	21	4	1	1	0
chr12	peak_1098	12869906	+	NM_004064	CDKN1B	+	5114	1	297	3	X	0	0
chr12	peak_1099	12878046	+	NM_001130415	APOLD1	+	65550	1	804	2	X	0	0
chr12	peak_1100	12878799	+	NM_001130415	APOLD1	+	65550	1	51	2	X	0	0
chr12	peak_1101	12939748	+	NM_001130415	APOLD1	+	65550	4	60898	2	1	0	0
chr12	peak_1103	12966126	+	NM_016355	DDX47	+	16637	1	153	12	X	0	0
chr12	peak_1104	12972958	+	NM_016355	DDX47	+	16637	4	6679	12	2	0	0
chr12	peak_1107	13069190	+	NR_030345	MIR614	+	91	2	338	1	X	0	0
chr12	peak_1108	13152974	+	NM_015987	HEBP1	-	25446	3	269	4	1	1	0
chr12	peak_1109	13197195	+	NM_020853	KIAA1467	+	39070	1	119	13	X	0	0
chr12	peak_1110	13254120	+	NM_001080555	GSG1	-	20161	4	2510	7	1	0	0
chr12	peak_1111	13255010	+	NM_001080555	GSG1	-	20161	4	1620	7	1	0	0
chr12	peak_1118	14094729	+	NM_000834	GRIN2B	-	418614	4	38293	13	1	0	0
chr12	peak_1121	14518312	+	NM_018179	ATF7IP	+	137305	1	253	15	X	0	0
chr12	peak_1122	14537876	+	NM_018179	ATF7IP	+	137305	4	19311	15	1	0	0
chr12	peak_1123	14667113	+	NM_024829	PLBD1	-	64196	4	53678	11	6	0	0
chr12	peak_1124	14783121	+	NM_004963	GUCY2C	-	83953	4	66398	27	19	0	0
chr12	peak_1125	14930218	+	NM_177925	H2AFJ	+	3668	3	2949	1	1	0	s
chr12	peak_1126	14955950	+	NM_016312	WBP11	-	16991	4	451	12	1	1	0
chr12	peak_1128	15374218	+	NM_001190726	RERG	-	113697	3	193	4	1	1	0
chr12	peak_1129	15680382	+	NM_030667	PTPRO	+	276076	4	205192	27	12	0	0
chr12	peak_1130	15941836	+	NM_004447	EPS8	-	169437	4	674	21	1	1	0
chr12	peak_1131	15942151	+	NM_004447	EPS8	-	169437	3	359	21	1	1	0
chr12	peak_1132	16034916	+	NM_007178	STRAP	+	21124	1	371	10	X	0	0
chr12	peak_1133	16064077	+	NM_015954	DERA	+	126131	1	108	9	X	0	0
chr12	peak_1134	16500467	+	NM_145792	MGST1	+	17270	4	392	4	1	1	0
chr12	peak_1139	18583486	+	NM_001288772	PIK3C2G	+	386880	4	169013	33	18	0	0
chr12	peak_1140	19282443	+	NM_019012	PLEKHA5	+	246709	1	182	26	X	0	0
chr12	peak_1141	19282890	+	NM_019012	PLEKHA5	+	246709	4	265	26	1	1	0
chr12	peak_1142	19283619	+	NM_019012	PLEKHA5	+	246709	4	994	26	2	1	0
chr12	peak_1143	19592196	+	NM_001114176	AEBP2	+	82567	1	411	9	X	0	0
chr12	peak_1144	19593068	+	NM_001114176	AEBP2	+	82567	3	461	9	1	1	0
chr12	peak_1146	20854093	+	NM_001145946	SLCO1C1	+	58033	4	5805	16	3	0	0
chr12	peak_1147	21489631	+	NM_134431	SLCO1A2	-	130839	4	58740	16	2	0	0
chr12	peak_1148	21503933	+	NM_134431	SLCO1A2	-	130839	4	44438	16	2	0	0
chr12	peak_1149	21590411	+	NM_024854	PYROXD1	+	33646	1	126	12	X	0	0
chr12	peak_1150	21654193	+	NM_002907	RECQL	-	32761	3	410	15	1	1	0
chr12	peak_1151	21680775	+	NM_030572	C12orf39	+	4956	4	1520	6	4	0	0
chr12	peak_1152	21810258	+	NM_002300	LDHB	-	22516	4	531	8	1	1	0
chr12	peak_1153	22199072	+	NM_018686	CMAS	+	19498	1	37	8	X	0	0
chr12	peak_1156	22696736	+	NM_014802	C2CD5	-	96002	4	744	25	2	1	0
chr12	peak_1157	22697032	+	NM_014802	C2CD5	-	96002	3	448	25	2	1	0
chr12	peak_1158	22777711	+	NM_018638	ETNK1	+	65534	1	364	8	X	0	0
chr12	peak_1159	22777831	+	NM_018638	ETNK1	+	65534	1	244	8	X	0	0
chr12	peak_1161	24715696	+	NM_152989	SOX5	-	1030154	1	313	18	X	0	0
chr12	peak_1162	25347896	+	NM_001082972	CASC1	-	86873	3	198	16	1	1	0
chr12	peak_1163	25348374	+	NM_001001660	LYRM5	+	9801	4	225	3	1	1	0
chr12	peak_1164	25403273	+	NM_004985	KRAS	-	46144	4	592	5	1	1	0
chr12	peak_1165	25403679	+	NM_004985	KRAS	-	46144	4	186	5	1	1	0
chr12	peak_1169	25801492	+	NM_001145727	IFLTD1	-	152247	3	4	8	1	1	0
chr12	peak_1170	26111317	+	NR_038228	RASSF8-AS1	-	4789	4	1058	4	1	0	0
chr12	peak_1172	26278960	+	NM_030762	BHLHE41	-	5046	1	957	5	X	0	0
chr12	peak_1175	26676700	+	NM_002223	ITPR2	-	497848	4	309431	57	37	0	0
chr12	peak_1176	26985728	+	NM_002223	ITPR2	-	497848	3	403	57	1	1	0
chr12	peak_1178	27090791	+	NM_018164	ASUN	-	33144	3	463	17	1	1	0
chr12	peak_1179	27166972	+	NM_016551	TM7SF3	-	42835	4	367	12	1	1	0
chr12	peak_1180	27175279	+	NM_001271811	MED21	+	8153	1	175	4	X	0	0
chr12	peak_1181	27175678	+	NR_073464	MED21	+	8153	3	224	4	1	1	0
chr12	peak_1183	27396960	+	NM_015000	STK38L	+	81814	1	117	14	X	0	0
chr12	peak_1184	27577741	+	NM_001248005	ARNTL2	+	92961	3	91955	14	14	0	0
chr12	peak_1185	27676872	+	NM_177444	PPFIBP1	+	171454	1	172	29	X	0	0
chr12	peak_1186	27863195	+	NM_001190864	MRPS35	+	45533	1	510	7	X	0	0
chr12	peak_1187	27863600	+	NM_001190864	MRPS35	+	45533	1	105	7	X	0	0
chr12	peak_1188	27904732	+	NM_001190864	MRPS35	+	45533	4	41027	7	6	0	0
chr12	peak_1189	27932762	+	NM_020782	KLHL42	+	22788	1	424	3	X	0	0
chr12	peak_1190	27933523	+	NM_020782	KLHL42	+	22788	3	337	3	1	1	0
chr12	peak_1191	27933783	+	NM_020782	KLHL42	+	22788	3	597	3	1	1	0
chr12	peak_1192	28123174	+	NM_198965	PTHLH	-	13901	3	1742	5	2	0	0
chr12	peak_1195	29533496	+	NM_016570	ERGIC2	-	40566	4	647	14	1	1	0
chr12	peak_1196	29915973	+	NM_175861	TMTC1	-	283948	4	21719	18	2	0	0
chr12	peak_1197	29936989	+	NM_175861	TMTC1	-	283948	4	703	18	1	1	0
chr12	peak_1198	29937190	+	NM_175861	TMTC1	-	283948	4	502	18	1	1	0
chr12	peak_1199	30848662	+	NM_006390	IPO8	-	67016	3	267	25	1	1	0
chr12	peak_1200	30907362	+	NR_038177	CAPRIN2	-	44964	3	86	17	1	1	0
chr12	peak_1201	31226598	+	NR_038927	DDX11-AS1	-	53086	3	183	3	1	1	0
chr12	peak_1202	31226982	+	NM_004399	DDX11	+	30948	3	204	26	1	1	0
chr12	peak_1203	31231745	+	NM_004399	DDX11	+	30948	4	4967	26	2	0	0
chr12	peak_1204	31256632	+	NM_004399	DDX11	+	30948	3	29854	26	25	0	0
chr12	peak_1205	31477048	+	NM_001135812	FAM60A	-	45641	4	2111	6	1	0	0
chr12	peak_1206	31477857	+	NR_026806	FLJ13224	+	1631	3	608	1	1	1	0
chr12	peak_1207	31478999	+	NM_001135812	FAM60A	-	45641	3	160	6	1	1	0
chr12	peak_1208	31742865	+	NR_046909	DENND5B-AS1	+	25430	3	9	3	1	1	0
chr12	peak_1209	31744000	+	NR_046909	DENND5B-AS1	+	25430	4	1144	3	1	0	0
chr12	peak_1210	31812018	+	NM_001135864	METTL20	+	21924	4	11925	4	1	0	0
chr12	peak_1211	31881689	+	NM_001278411	AMN1	-	58039	4	419	7	1	1	0
chr12	peak_1213	32112095	+	NM_018169	KIAA1551	+	33692	1	257	6	X	0	0
chr12	peak_1214	32259495	+	NM_001714	BICD1	+	270958	1	689	10	X	0	0
chr12	peak_1215	32421072	+	NM_001714	BICD1	+	270958	4	160888	10	2	0	0
chr12	peak_1217	32687042	+	NM_139241	FGD4	+	143945	4	32002	17	1	0	0
chr12	peak_1218	32831966	+	NM_001278466	DNM1L	+	66452	1	167	17	X	0	0
chr12	peak_1219	32832439	+	NM_001278466	DNM1L	+	66452	4	306	17	1	1	0
chr12	peak_1220	32900469	+	NM_001040436	YARS2	-	9411	4	8418	5	4	0	1
chr12	peak_1221	32908200	+	NM_001040436	YARS2	-	9411	3	687	5	1	1	0
chr12	peak_1222	32908696	+	NM_001040436	YARS2	-	9411	3	191	5	1	1	0
chr12	peak_1223	32909228	+	NM_001040436	YARS2	-	9411	1	341	5	X	0	0
chr12	peak_1224	33049487	+	NM_004572	PKP2	-	106102	3	293	14	1	1	0
chr12	peak_1225	33591886	+	NM_198992	SYT10	-	64408	4	868	7	1	1	0
chr12	peak_1228	34175061	+	NM_032834	ALG10	+	6022	1	154	3	X	0	0
chr12	peak_1234	38710279	+	NM_001013620	ALG10B	+	12973	1	277	3	X	0	0
chr12	peak_1236	39279865	+	NM_153634	CPNE8	-	253420	4	19555	20	1	0	0
chr12	peak_1240	39836213	+	NM_001173463	KIF21A	-	150164	4	979	34	1	1	0
chr12	peak_1241	39836574	+	NM_001173463	KIF21A	-	150164	4	618	34	1	1	0
chr12	peak_1243	40013547	+	NM_005164	ABCD2	-	68823	3	296	10	1	1	0
chr12	peak_1244	40171456	+	NM_052885	SLC2A13	-	350840	4	328205	10	7	0	0
chr12	peak_1245	40285976	+	NM_052885	SLC2A13	-	350840	4	213685	10	4	0	0
chr12	peak_1246	40299016	+	NM_052885	SLC2A13	-	350840	4	200645	10	4	0	0
chr12	peak_1247	40306370	+	NM_052885	SLC2A13	-	350840	4	193291	10	4	0	0
chr12	peak_1248	40384368	+	NM_052885	SLC2A13	-	350840	4	115293	10	3	0	0
chr12	peak_1249	40499328	+	NM_052885	SLC2A13	-	350840	3	333	10	1	1	0
chr12	peak_1250	41455087	+	NM_001843	CNTN1	+	379971	4	368844	24	23	0	0
chr12	peak_1251	41582304	+	NM_001164595	PDZRN4	+	386144	3	55	10	1	1	0
chr12	peak_1252	41966996	+	NM_001164595	PDZRN4	+	386144	3	384747	10	10	0	0
chr12	peak_1254	42538074	+	NM_001099650	GXYLT1	-	63027	4	599	7	1	1	0
chr12	peak_1255	42631276	+	NM_005748	YAF2	-	81249	4	878	4	2	1	0
chr12	peak_1256	42631729	+	NM_005748	YAF2	-	81249	4	425	4	1	1	0
chr12	peak_1257	42632013	+	NM_005748	YAF2	-	81249	3	141	4	1	1	0
chr12	peak_1259	42719589	+	NM_033114	ZCRB1	-	14046	4	343	8	1	1	0
chr12	peak_1260	42876692	+	NM_153026	PRICKLE1	-	131434	4	106880	8	1	0	0
chr12	peak_1261	42877653	+	NM_001144883	PRICKLE1	-	25659	3	144	8	1	1	0
chr12	peak_1262	42877802	+	NM_153026	PRICKLE1	-	131434	4	105770	8	1	0	0
chr12	peak_1265	44152062	+	NM_001271826	PUS7L	-	30212	4	558	8	1	1	0
chr12	peak_1266	44153084	+	NM_001145258	IRAK4	+	30601	4	338	10	1	1	0
chr12	peak_1267	44199637	+	NR_073472	TWF1	-	12654	3	541	9	1	1	0
chr12	peak_1268	44229541	+	NM_032256	TMEM117	+	553883	1	122	8	X	0	0
chr12	peak_1269	44251900	+	NM_032256	TMEM117	+	553883	4	22237	8	2	0	0
chr12	peak_1270	44394285	+	NM_032256	TMEM117	+	553883	4	164622	8	3	0	0
chr12	peak_1271	44711458	+	NM_032256	TMEM117	+	553883	4	481795	8	6	0	0
chr12	peak_1272	44913756	+	NM_001145110	NELL2	-	405655	4	393955	21	20	0	0
chr12	peak_1273	45269815	+	NM_001145108	NELL2	-	368191	3	432	20	1	1	0
chr12	peak_1275	45444636	+	NM_001004329	DBX2	-	36345	3	246	4	1	1	0
chr12	peak_1276	45609619	+	NR_037144	PLEKHA8P1	-	42974	4	170	3	1	1	0
chr12	peak_1277	45629584	+	NM_001142679	ANO6	+	224419	4	19815	20	1	0	0
chr12	peak_1278	45692995	+	NM_001142679	ANO6	+	224419	4	83226	20	1	0	0
chr12	peak_1279	46121199	+	NR_028408	LINC00938	-	2203	3	505	1	1	1	0
chr12	peak_1280	46122511	+	NR_028408	LINC00938	-	2203	1	807	1	X	0	0
chr12	peak_1281	46383964	+	NM_004719	SCAF11	-	71489	4	437	15	1	1	0
chr12	peak_1284	46618208	+	NM_001278388	SLC38A1	-	86370	4	45000	16	4	0	0
chr12	peak_1285	46662514	+	NM_001278388	SLC38A1	-	86370	3	694	16	1	1	0
chr12	peak_1286	46766513	+	NM_018976	SLC38A2	-	14676	3	132	16	1	1	0
chr12	peak_1288	47473284	+	NM_181847	AMIGO2	-	4246	3	450	2	1	1	0
chr12	peak_1291	48099446	+	NM_001146076	RPAP3	-	44131	4	398	16	1	1	0
chr12	peak_1292	48152644	+	NM_001098531	RAPGEF3	-	24438	3	245	28	1	1	0
chr12	peak_1293	48166861	+	NM_017842	SLC48A1	+	9571	1	105	3	X	0	0
chr12	peak_1294	48167304	+	NM_017842	SLC48A1	+	9571	4	338	3	1	1	0
chr12	peak_1295	48213708	+	NM_015401	HDAC7	-	37258	3	55	26	1	1	0
chr12	peak_1296	48290496	+	NM_001017535	VDR	-	63496	4	8318	11	2	0	0
chr12	peak_1297	48298705	+	NM_001017536	VDR	-	63496	3	109	10	1	1	0
chr12	peak_1298	48357179	+	NM_001143841	TMEM106C	+	5333	1	150	8	X	0	0
chr12	peak_1300	48499630	+	NM_001267595	SENP1	-	63096	3	145	18	1	1	0
chr12	peak_1301	48512925	+	NM_001166686	PFKM	+	40533	4	13270	25	3	0	0
chr12	peak_1302	48551195	+	NM_024095	ASB8	-	9807	4	182	4	1	1	0
chr12	peak_1303	48577407	+	NM_001013635	C12orf68	+	2345	3	42	1	1	1	0
chr12	peak_1304	48744260	+	NM_001172682	ZNF641	-	11238	4	769	5	1	1	0
chr12	peak_1306	49075676	+	NM_017822	KANSL2	-	29042	4	359	10	1	1	0
chr12	peak_1307	49110366	+	NM_001240	CCNT1	-	28542	3	415	9	1	1	0
chr12	peak_1308	49182649	+	NM_020983	ADCY6	-	22841	4	171	21	1	1	0
chr12	peak_1309	49209146	+	NM_001206917	CACNB3	+	14513	4	932	13	1	1	0
chr12	peak_1310	49245793	+	NM_004818	DDX23	-	22420	4	164	17	1	1	0
chr12	peak_1311	49350282	+	NM_001659	ARF3	-	21262	4	970	5	1	1	0
chr12	peak_1312	49351042	+	NM_001659	ARF3	-	21262	4	210	5	1	1	0
chr12	peak_1313	49389293	+	NM_015086	DDN	-	4157	3	3795	2	2	0	1
chr12	peak_1314	49412321	+	NM_001206710	PRKAG1	-	16478	3	210	12	1	1	0
chr12	peak_1316	49463656	+	NM_144593	RHEBL1	-	5309	3	119	8	1	1	0
chr12	peak_1317	49504284	+	NM_018113	LMBR1L	-	13759	3	396	17	1	1	0
chr12	peak_1318	49524075	+	NM_006082	TUBA1B	-	3739	4	1229	4	1	0	0
chr12	peak_1319	49524493	+	NM_006082	TUBA1B	-	3739	4	811	4	1	1	0
chr12	peak_1320	49524886	+	NM_006082	TUBA1B	-	3739	4	418	4	1	1	0
chr12	peak_1321	49582821	+	NM_001270399	TUBA1A	-	4531	3	286	4	1	1	0
chr12	peak_1322	49658432	+	NM_032704	TUBA1C	+	8250	1	432	4	X	0	0
chr12	peak_1323	49716687	+	NM_005480	TROAP	+	8545	1	283	15	X	0	0
chr12	peak_1324	49760515	+	NM_023071	SPATS2	+	160521	1	172	14	X	0	0
chr12	peak_1325	49760902	+	NM_023071	SPATS2	+	160521	3	215	14	1	1	0
chr12	peak_1326	49961571	+	NM_006337	MCRS1	-	9853	4	357	15	1	1	0
chr12	peak_1327	50017001	+	NM_001031698	PRPF40B	+	21257	1	195	26	X	0	0
chr12	peak_1328	50067379	+	NM_198900	FMNL3	-	69475	4	33818	25	1	0	0
chr12	peak_1329	50101069	+	NM_198900	FMNL3	-	69475	3	128	25	1	1	0
chr12	peak_1330	50134998	+	NM_003217	TMBIM6	+	23426	1	294	10	X	0	0
chr12	peak_1331	50135773	+	NM_001098576	TMBIM6	+	23127	3	182	10	1	1	0
chr12	peak_1332	50222154	+	NM_001037806	NCKAP5L	-	37281	3	54	13	1	1	0
chr12	peak_1333	50236612	+	NM_181708	BCDIN3D	-	7088	4	300	2	1	1	0
chr12	peak_1334	50419137	+	NM_001126104	RACGAP1	-	36364	3	170	17	1	1	0
chr12	peak_1335	50451335	+	NR_046389	ASIC1	+	25987	1	84	13	X	0	0
chr12	peak_1336	50478866	+	NM_003076	SMARCD1	+	15513	1	116	13	X	0	0
chr12	peak_1337	50505462	+	NM_001257134	COX14	+	8478	1	301	2	X	0	0
chr12	peak_1338	50561109	+	NM_147190	CERS5	-	38229	3	207	10	1	1	0
chr12	peak_1339	50677163	+	NM_016357	LIMA1	-	107792	4	190	11	1	1	0
chr12	peak_1340	50794530	+	NM_001170803	LARP4	+	79198	1	61	14	X	0	0
chr12	peak_1341	50898619	+	NM_173602	DIP2B	+	243684	1	148	38	X	0	0
chr12	peak_1342	51157616	+	NM_005171	ATF1	+	57156	1	172	7	X	0	0
chr12	peak_1343	51419880	+	NM_001174129	SLC11A2	-	40151	3	44	16	1	1	0
chr12	peak_1344	51420148	+	NM_001174127	SLC11A2	-	46635	3	51	17	1	1	0
chr12	peak_1345	51441587	+	NM_015416	LETMD1	+	12127	1	494	9	X	0	0
chr12	peak_1346	51476916	+	NM_030809	CSRNP2	-	22468	4	538	5	1	1	0
chr12	peak_1348	51632375	+	NM_001136269	DAZAP2	+	7995	1	132	4	X	0	0
chr12	peak_1349	51632855	+	NM_001136269	DAZAP2	+	7995	4	348	4	1	1	0
chr12	peak_1350	51818457	+	NM_001258401	SLC4A8	+	124448	4	33357	25	1	0	0
chr12	peak_1352	52345099	+	NM_004302	ACVR1B	+	45414	1	351	9	X	0	0
chr12	peak_1353	52378543	+	NM_004302	ACVR1B	+	45414	4	33093	9	5	0	0
chr12	peak_1354	52417492	+	NM_001202233	NR4A1	+	36677	4	877	8	1	1	0
chr12	peak_1355	52426740	+	NM_001202233	NR4A1	+	36677	4	10125	8	1	0	0
chr12	peak_1356	52444631	+	NM_001202233	NR4A1	+	36677	4	28016	8	2	0	0
chr12	peak_1357	52444927	+	NM_001202233	NR4A1	+	36677	4	28312	8	2	0	0
chr12	peak_1358	52463319	+	NM_021934	ATG101	+	7523	1	438	4	X	0	0
chr12	peak_1359	52463663	+	NM_021934	ATG101	+	7523	1	94	4	X	0	0
chr12	peak_1362	52586011	+	NM_001081492	KRT80	-	23006	1	227	9	X	0	0
chr12	peak_1363	52611059	+	NR_027358	LINC00592	+	12885	4	6346	5	3	0	0
chr12	peak_1369	53298844	+	NM_002273	KRT8	-	7899	3	24	8	1	1	0
chr12	peak_1370	53321188	+	NR_045962	KRT8	-	52681	4	22462	9	1	0	0
chr12	peak_1371	53342666	+	NM_199187	KRT18	+	4032	3	12	8	1	1	0
chr12	peak_1372	53343511	+	NR_045962	KRT8	-	52681	3	139	9	1	1	0
chr12	peak_1374	53399842	+	NM_001417	EIF4B	+	35933	1	219	15	X	0	0
chr12	peak_1375	53447899	+	NM_198316	TENC1	+	17354	4	7090	29	6	0	0
chr12	peak_1376	53472901	+	NM_032840	SPRYD3	-	15106	4	303	11	1	1	0
chr12	peak_1377	53574206	+	NM_001244705	CSAD	-	23248	4	487	17	1	1	0
chr12	peak_1378	53591435	+	NM_000889	ITGB7	-	15991	3	9656	16	5	0	0
chr12	peak_1379	53614741	+	NM_001243730	RARG	-	21692	4	11299	9	2	0	0
chr12	peak_1380	53645730	+	NM_001170790	MFSD5	+	2822	3	361	2	1	1	0
chr12	peak_1381	53646319	+	NM_001170790	MFSD5	+	2822	4	950	2	1	1	0
chr12	peak_1382	53689149	+	NM_002624	PFDN5	+	4001	1	85	6	X	0	0
chr12	peak_1383	53693319	+	NM_021640	C12orf10	+	7497	1	150	7	X	0	0
chr12	peak_1384	53714957	+	NM_001173466	AAAS	-	14174	4	455	15	1	1	0
chr12	peak_1386	53773190	+	NM_001251825	SP1	+	36249	1	788	6	X	0	0
chr12	peak_1387	53835016	+	NM_018457	PRR13	+	4996	1	416	4	X	0	0
chr12	peak_1388	53845589	+	NM_001128912	PCBP2	+	29062	1	296	15	X	0	0
chr12	peak_1389	53846235	+	NM_001128912	PCBP2	+	29062	4	350	15	1	1	0
chr12	peak_1390	53886633	+	NM_001193511	MAP3K12	-	19170	4	6811	14	1	0	0
chr12	peak_1391	53894443	+	NM_004178	TARBP2	+	5512	1	261	9	X	0	0
chr12	peak_1392	53894938	+	NM_134323	TARBP2	+	5512	3	234	9	1	1	0
chr12	peak_1393	54019669	+	NR_073163	ATF7	-	118561	4	530	13	1	1	0
chr12	peak_1394	54069542	+	NM_001002031	ATP5G2	-	11570	4	970	5	1	1	0
chr12	peak_1395	54121166	+	NM_020898	CALCOCO1	-	16407	4	141	15	1	1	0
chr12	peak_1399	54332180	+	NR_047507	HOXC13-AS	-	4317	4	1247	3	1	0	0
chr12	peak_1400	54582695	+	NM_001243790	SMUG1	-	7504	3	46	5	1	1	0
chr12	peak_1402	54673336	+	NM_012117	CBX5	-	49186	4	579	5	1	1	0
chr12	peak_1403	54718495	+	NM_001271735	COPZ1	+	26763	1	378	8	X	0	0
chr12	peak_1405	54772907	+	NM_001130967	ZNF385A	-	22178	4	12182	8	2	0	0
chr12	peak_1406	54773501	+	NM_001130967	ZNF385A	-	22178	4	11588	8	2	0	0
chr12	peak_1407	54943346	+	NM_000924	PDE1B	+	29848	3	170	16	1	1	0
chr12	peak_1409	55413576	+	NM_021191	NEUROD4	+	10074	1	152	2	X	0	0
chr12	peak_1410	56109784	+	NR_037658	BLOC1S1-RDH5	+	8710	1	33	6	X	0	0
chr12	peak_1411	56110115	+	NR_037657	BLOC1S1	+	3417	3	40	3	1	1	0
chr12	peak_1412	56122754	+	NM_001780	CD63	-	3697	3	168	8	1	1	0
chr12	peak_1413	56211408	+	NR_026722	SARNP	-	65295	4	132	11	1	1	0
chr12	peak_1414	56223264	+	NM_032364	DNAJC14	-	8678	4	156	7	1	1	0
chr12	peak_1415	56320710	+	NM_032345	WIBG	-	26502	4	987	3	1	1	0
chr12	peak_1416	56321608	+	NM_032345	WIBG	-	26502	3	89	3	1	1	0
chr12	peak_1417	56333927	+	NM_001345	DGKA	+	22863	3	8982	24	10	0	0
chr12	peak_1418	56360407	+	NM_006928	PMEL	-	12609	4	89	12	1	1	0
chr12	peak_1419	56360666	+	NM_052827	CDK2	+	6022	3	114	6	1	1	0
chr12	peak_1420	56367308	+	NM_001252036	RAB5B	+	22772	1	388	6	X	0	0
chr12	peak_1421	56368193	+	NM_001252036	RAB5B	+	22772	4	497	6	1	1	0
chr12	peak_1422	56390834	+	NM_000456	SUOX	+	8268	1	208	6	X	0	0
chr12	peak_1425	56435354	+	NM_001029	RPS26	+	2323	1	331	4	X	0	0
chr12	peak_1426	56435830	+	NM_001029	RPS26	+	2323	3	145	4	1	1	0
chr12	peak_1427	56472864	+	NM_001982	ERBB3	+	23484	1	944	28	X	0	0
chr12	peak_1428	56473687	+	NM_001982	ERBB3	+	23484	1	121	28	X	0	0
chr12	peak_1429	56497841	+	NM_006191	PA2G4	+	9593	1	261	13	X	0	0
chr12	peak_1430	56511736	+	NM_032786	ZC3H10	+	4250	1	293	3	X	0	0
chr12	peak_1431	56521673	+	NM_001184796	ESYT1	+	16476	1	312	31	X	0	0
chr12	peak_1432	56546148	+	NM_002475	MYL6B	+	5569	1	55	8	X	0	0
chr12	peak_1433	56551950	+	NM_021019	MYL6	+	3323	1	94	7	X	0	0
chr12	peak_1434	56583210	+	NM_139067	SMARCC2	-	27717	3	141	29	1	1	0
chr12	peak_1435	56583975	+	NM_139067	SMARCC2	-	27717	1	624	29	X	0	0
chr12	peak_1436	56615556	+	NM_005785	RNF41	-	19429	3	159	7	1	1	0
chr12	peak_1437	56617941	+	NM_024068	NABP2	+	5515	1	183	7	X	0	0
chr12	peak_1438	56651840	+	NM_173595	ANKRD52	-	20554	4	303	28	1	1	0
chr12	peak_1439	56660467	+	NM_144576	COQ10A	+	4110	1	174	5	X	0	0
chr12	peak_1440	56685353	+	NM_004077	CS	-	28694	4	8822	11	1	0	0
chr12	peak_1441	56693755	+	NM_004077	CS	-	28694	4	420	11	1	1	0
chr12	peak_1442	56693963	+	NM_004077	CS	-	28694	3	212	11	1	1	0
chr12	peak_1443	56709503	+	NM_014255	CNPY2	-	5917	4	625	6	1	1	0
chr12	peak_1444	56727536	+	NM_001166279	PAN2	-	17832	4	301	26	1	1	0
chr12	peak_1445	56753795	+	NM_198332	STAT2	-	18657	4	242	24	1	1	0
chr12	peak_1446	56842851	+	NM_003920	TIMELESS	-	33045	4	349	29	1	1	0
chr12	peak_1447	56862178	+	NM_207344	SPRYD4	+	2468	1	122	2	X	0	0
chr12	peak_1448	56881983	+	NM_001280798	GLS2	-	17472	3	215	15	1	1	0
chr12	peak_1449	57028694	+	NM_013449	BAZ2A	-	40785	4	1469	29	1	0	0
chr12	peak_1450	57030103	+	NM_013449	BAZ2A	-	40785	3	60	29	1	1	0
chr12	peak_1451	57030588	+	NM_013449	BAZ2A	-	40785	1	425	29	X	0	0
chr12	peak_1452	57039712	+	NM_001686	ATP5B	-	7895	3	140	10	1	1	0
chr12	peak_1453	57081917	+	NM_006601	PTGES3	-	25069	3	275	8	1	1	0
chr12	peak_1454	57118952	+	NR_045277	NACA	-	12857	3	114	8	1	1	0
chr12	peak_1455	57145794	+	NM_000946	PRIM1	-	20784	4	352	13	1	1	0
chr12	peak_1456	57145984	+	NM_000946	PRIM1	-	20784	3	162	13	1	1	0
chr12	peak_1457	57472205	+	NM_001130963	TMEM194A	-	23150	4	369	9	1	1	0
chr12	peak_1458	57482319	+	NM_005967	NAB2	+	6584	1	357	7	X	0	0
chr12	peak_1459	57506134	+	NM_001178078	STAT6	-	16011	1	938	22	X	0	0
chr12	peak_1460	57521614	+	NM_002332	LRP1	+	84845	1	667	89	X	0	0
chr12	peak_1461	57521984	+	NM_002332	LRP1	+	84845	1	297	89	X	0	0
chr12	peak_1462	57701591	+	NM_014925	R3HDM2	-	56700	4	2655	22	1	0	0
chr12	peak_1465	57881592	+	NM_004990	MARS	+	28704	1	143	21	X	0	0
chr12	peak_1466	57914261	+	NM_001195057	DDIT3	-	3931	3	39	4	1	1	0
chr12	peak_1467	57940875	+	NM_001261413	DCTN2	-	17283	3	239	14	1	1	0
chr12	peak_1468	57984765	+	NM_024779	PIP4K2C	+	12271	1	176	10	X	0	0
chr12	peak_1469	58026942	+	NM_001478	B4GALNT1	-	7346	3	80	11	1	1	0
chr12	peak_1470	58087493	+	NM_001261422	OS9	+	27604	1	244	13	X	0	0
chr12	peak_1471	58120800	+	NM_014770	AGAP2	-	17870	3	15144	18	17	0	0
chr12	peak_1472	58138507	+	NM_005981	TSPAN31	+	3244	1	276	6	X	0	0
chr12	peak_1473	58146106	+	NM_000075	CDK4	-	4722	3	124	8	1	1	0
chr12	peak_1474	58165553	+	NM_023033	METTL1	-	3565	4	361	5	1	1	0
chr12	peak_1475	58176446	+	NM_001172697	TSFM	+	20113	1	81	6	X	0	0
chr12	peak_1476	58240384	+	NM_005730	CTDSP2	-	27039	3	363	8	1	1	0
chr12	peak_1477	58240759	+	NM_005730	CTDSP2	-	27039	1	12	8	X	0	0
chr12	peak_1479	58329707	+	NR_038269	RP11-620J15.3	-	4717	3	240	3	1	1	0
chr12	peak_1480	58334881	+	NM_033276	XRCC6BP1	+	15609	1	563	6	X	0	0
chr12	peak_1481	59313804	+	NM_153377	LRIG3	-	48384	3	515	19	1	1	0
chr12	peak_1482	59989607	+	NM_001270622	SLC16A7	+	193816	1	213	6	X	0	0
chr12	peak_1484	62653759	+	NM_006313	USP15	+	149382	1	361	21	X	0	0
chr12	peak_1485	62860392	+	NM_015026	MON2	+	130768	1	204	35	X	0	0
chr12	peak_1486	62996467	+	NM_175895	C12orf61	-	1685	3	747	1	1	1	1
chr12	peak_1487	63328174	+	NM_020700	PPM1H	-	290904	4	491	10	1	1	0
chr12	peak_1488	63328454	+	NM_020700	PPM1H	-	290904	3	211	10	1	1	0
chr12	peak_1489	63328634	+	NM_020700	PPM1H	-	290904	3	31	10	1	1	0
chr12	peak_1490	63328866	+	NM_020700	PPM1H	-	290904	1	201	10	X	0	0
chr12	peak_1491	64173428	+	NM_014254	TMEM5	+	29757	1	154	6	X	0	0
chr12	peak_1493	64238255	+	NM_020762	SRGAP1	+	303074	1	285	22	X	0	0
chr12	peak_1494	64256088	+	NM_020762	SRGAP1	+	303074	4	17548	22	1	0	0
chr12	peak_1495	64474370	+	NM_020762	SRGAP1	+	303074	4	235830	22	10	0	0
chr12	peak_1496	64615540	+	NM_152440	C12orf66	-	29659	4	536	3	1	1	0
chr12	peak_1497	64797905	+	NM_007235	XPOT	+	44312	1	247	25	X	0	0
chr12	peak_1498	64845481	+	NM_013254	TBK1	+	50061	1	358	21	X	0	0
chr12	peak_1499	65003935	+	NR_040718	RASSF3	+	87056	1	357	4	X	0	0
chr12	peak_1500	65019363	+	NR_040718	RASSF3	+	87056	4	15071	4	1	0	0
chr12	peak_1501	65153068	+	NM_002076	GNS	-	46006	3	158	14	1	1	0
chr12	peak_1503	65231261	+	NM_015279	TBC1D30	+	56448	4	12910	12	6	0	0
chr12	peak_1504	65283681	+	NR_033988	FLJ41278	+	93750	4	6128	3	1	0	0
chr12	peak_1505	65339919	+	NR_033988	FLJ41278	+	93750	4	62366	3	2	0	0
chr12	peak_1506	65563047	+	NM_014319	LEMD3	+	78792	1	303	13	X	0	0
chr12	peak_1507	65672287	+	NM_001193460	MSRB3	+	188266	1	135	8	X	0	0
chr12	peak_1508	65672760	+	NM_001193460	MSRB3	+	188266	4	338	8	1	1	0
chr12	peak_1510	66524375	+	NM_032338	LLPH	-	7686	4	158	3	1	1	0
chr12	peak_1511	66563037	+	NM_016056	TMBIM4	-	33138	4	815	7	1	1	0
chr12	peak_1512	66695919	+	NM_033647	HELB	+	41090	1	415	14	X	0	0
chr12	peak_1513	66797602	+	NM_001178074	GRIP1	-	331716	4	275323	23	15	0	0
chr12	peak_1516	67662452	+	NM_018448	CAND1	+	45329	1	608	15	X	0	0
chr12	peak_1518	67913616	+	NR_103861	RP11-542B15.1	+	47051	1	245	3	X	0	0
chr12	peak_1519	67949148	+	NR_103861	RP11-542B15.1	+	47051	4	35287	3	2	0	0
chr12	peak_1520	68041650	+	NM_006482	DYRK2	+	13934	1	861	3	X	0	0
chr12	peak_1521	68042294	+	NM_006482	DYRK2	+	13934	1	217	3	X	0	0
chr12	peak_1522	68042765	+	NM_006482	DYRK2	+	13934	3	254	3	1	1	0
chr12	peak_1523	68726009	+	NM_001205028	MDM1	-	37817	3	152	14	1	1	0
chr12	peak_1526	69004240	+	NM_015646	RAP1B	+	49768	1	378	8	X	0	0
chr12	peak_1527	69080456	+	NR_038930	RP11-637A17.2	-	12490	4	183	3	1	1	0
chr12	peak_1528	69081043	+	NM_020401	NUP107	+	55744	4	313	28	1	1	0
chr12	peak_1529	69139763	+	NM_018656	SLC35E3	+	19919	1	172	5	X	0	0
chr12	peak_1530	69201654	+	NM_002392	MDM2	+	37374	1	297	11	X	0	0
chr12	peak_1531	69202398	+	NM_002392	MDM2	+	37374	4	447	11	1	1	0
chr12	peak_1533	69633131	+	NM_007007	CPSF6	+	34823	1	185	10	X	0	0
chr12	peak_1534	69753394	+	NM_006530	YEATS4	+	31046	1	137	7	X	0	0
chr12	peak_1535	69753754	+	NM_006530	YEATS4	+	31046	3	223	7	1	1	0
chr12	peak_1536	69863924	+	NM_006654	FRS2	+	109444	1	204	10	X	0	0
chr12	peak_1537	69979031	+	NM_006431	CCT2	+	16151	1	176	16	X	0	0
chr12	peak_1538	70132244	+	NR_110072	RP11-588G21.2	-	24937	3	104	4	1	1	0
chr12	peak_1539	70636576	+	NM_014515	CNOT2	+	112001	1	197	16	X	0	0
chr12	peak_1540	70637026	+	NM_014515	CNOT2	+	112001	3	253	16	1	1	0
chr12	peak_1541	70759455	+	NM_014505	KCNMB4	+	68012	1	606	3	X	0	0
chr12	peak_1542	70759865	+	NM_014505	KCNMB4	+	68012	1	196	3	X	0	0
chr12	peak_1543	71970289	+	NM_001277226	LGR5	+	146540	4	136740	17	12	0	0
chr12	peak_1544	72057101	+	NM_144982	ZFC3H1	-	54372	3	648	35	1	1	0
chr12	peak_1545	72057510	+	NM_144982	ZFC3H1	-	54372	3	239	35	1	1	0
chr12	peak_1546	72079730	+	NM_018279	TMEM19	+	17963	1	147	6	X	0	0
chr12	peak_1547	72148421	+	NM_014999	RAB21	+	32494	1	236	7	X	0	0
chr12	peak_1548	72233293	+	NM_001146213	TBC1D15	+	87144	1	193	17	X	0	0
chr12	peak_1549	72332545	+	NM_173353	TPH2	+	93597	1	80	11	X	0	0
chr12	peak_1550	72410897	+	NM_173353	TPH2	+	93597	4	78272	11	8	0	0
chr12	peak_1551	72740267	+	NM_013381	TRHDE	+	392895	4	73739	19	2	0	0
chr12	peak_1553	74931491	+	NM_001136262	ATXN7L3B	+	3683	1	59	1	X	0	0
chr12	peak_1555	75603337	+	NM_153748	KCNC2	-	169672	3	191	5	1	1	0
chr12	peak_1556	75723719	+	NM_032606	CAPS2	-	54079	3	117	18	1	1	0
chr12	peak_1557	75784615	+	NM_001286548	CAPS2	-	113704	4	87	18	1	1	0
chr12	peak_1558	75905219	+	NM_007043	KRR1	-	14001	4	199	10	1	1	0
chr12	peak_1560	76425079	+	NM_007350	PHLDA1	-	6331	3	477	2	1	1	0
chr12	peak_1561	76477732	+	NM_004537	NAP1L1	-	40068	4	1006	15	1	0	0
chr12	peak_1562	76478177	+	NM_004537	NAP1L1	-	40068	4	561	15	1	1	0
chr12	peak_1564	76742050	+	NM_024685	BBS10	-	3958	3	172	2	1	1	0
chr12	peak_1565	76953448	+	NM_020841	OSBPL8	-	208013	3	141	24	1	1	0
chr12	peak_1566	77157612	+	NM_015336	ZDHHC17	+	89622	1	241	17	X	0	0
chr12	peak_1567	77459023	+	NM_203394	E2F7	-	44336	4	337	13	1	1	0
chr12	peak_1569	78319340	+	NM_014903	NAV3	+	381725	4	94272	39	1	0	0
chr12	peak_1570	78513238	+	NM_014903	NAV3	+	381725	3	288170	39	15	0	0
chr12	peak_1571	79258446	+	NM_001135805	SYT1	+	588017	4	674	12	1	1	0
chr12	peak_1572	80084400	+	NM_002583	PAWR	-	99047	4	390	7	1	1	0
chr12	peak_1573	80328589	+	NM_001244990	PPP1R12A	-	161894	3	646	25	2	1	0
chr12	peak_1576	81330532	+	NM_004664	LIN7A	-	140525	4	1162	6	1	0	0
chr12	peak_1577	81331250	+	NM_004664	LIN7A	-	140525	4	444	6	1	1	0
chr12	peak_1578	82153036	+	NM_003625	PPFIA2	-	501357	4	73	33	1	1	0
chr12	peak_1580	82752044	+	NM_014167	CCDC59	-	6118	3	155	4	1	1	0
chr12	peak_1583	83080134	+	NM_152588	TMTC2	+	447135	1	799	12	X	0	0
chr12	peak_1584	83140596	+	NM_152588	TMTC2	+	447135	4	59663	12	1	0	0
chr12	peak_1585	83274237	+	NM_152588	TMTC2	+	447135	4	193304	12	2	0	0
chr12	peak_1586	83325085	+	NM_152588	TMTC2	+	447135	4	244152	12	4	0	0
chr12	peak_1588	85430001	+	NM_001100917	TSPAN19	-	21963	3	54	9	1	1	0
chr12	peak_1592	86658631	+	NM_013244	MGAT4C	-	859646	4	574050	7	3	0	0
chr12	peak_1593	86658854	+	NM_013244	MGAT4C	-	859646	4	573827	7	3	0	0
chr12	peak_1598	88178209	+	NR_033410	MKRN9P	-	1827	3	279	1	1	1	0
chr12	peak_1599	88389481	+	NM_152589	C12orf50	-	49362	4	33695	13	6	0	0
chr12	peak_1600	88429110	+	NM_001009894	C12orf29	+	14671	1	157	7	X	0	0
chr12	peak_1601	88535532	+	NM_025114	CEP290	-	93205	4	461	54	1	1	0
chr12	peak_1602	88973853	+	NM_003994	KITLG	-	87682	4	397	9	1	1	0
chr12	peak_1607	89746258	+	NM_001946	DUSP6	-	5036	3	378	3	1	1	0
chr12	peak_1609	89918273	+	NM_003774	GALNT4	-	5395	3	310	1	1	1	0
chr12	peak_1610	89919082	+	NM_001199777	POC1B	-	105848	3	262	11	1	1	0
chr12	peak_1611	89919643	+	NM_001199782	POC1B-GALNT4	-	6851	4	396	3	1	1	0
chr12	peak_1612	90102488	+	NR_028138	LINC00936	+	2999	1	243	1	X	0	0
chr12	peak_1616	92539439	+	NM_001731	BTG1	-	5621	3	234	2	1	1	0
chr12	peak_1618	93322523	+	NM_003566	EEA1	-	156824	4	584	29	1	1	0
chr12	peak_1619	93414210	+	NR_040096	RP11-486A14.2	-	373980	4	357302	5	3	0	0
chr12	peak_1620	93550065	+	NR_040096	RP11-486A14.2	-	373980	4	221447	5	3	0	0
chr12	peak_1621	93567868	+	NR_040096	RP11-486A14.2	-	373980	4	203644	5	3	0	0
chr12	peak_1622	93771417	+	NR_040096	RP11-486A14.2	-	373980	3	95	5	1	1	0
chr12	peak_1623	93835631	+	NM_003348	UBE2N	-	33940	3	395	4	1	1	0
chr12	peak_1625	93861095	+	NR_038161	MRPL42	+	36284	1	170	7	X	0	0
chr12	peak_1626	93964034	+	NR_038263	SOCS2-AS1	-	5772	4	1140	4	1	0	0
chr12	peak_1627	93964591	+	NR_038263	SOCS2-AS1	-	5772	4	583	4	1	1	0
chr12	peak_1629	94071001	+	NM_003805	CRADD	+	173382	1	149	3	X	0	0
chr12	peak_1630	94136125	+	NM_003805	CRADD	+	173382	4	64975	3	2	0	0
chr12	peak_1631	94207740	+	NM_003805	CRADD	+	173382	4	136590	3	2	0	0
chr12	peak_1632	94853312	+	NM_001042399	CEP83	-	151710	4	452	16	1	1	0
chr12	peak_1633	94854129	+	NR_027035	CEP83-AS1	+	2567	3	351	1	1	1	0
chr12	peak_1634	94955883	+	NR_049885	MIR5700	+	72	2	248	1	X	0	0
chr12	peak_1635	95043707	+	NM_020698	TMCC3	-	83426	4	617	4	1	1	0
chr12	peak_1636	95044276	+	NM_020698	TMCC3	-	83426	3	48	4	1	1	0
chr12	peak_1638	95397381	+	NM_018838	NDUFA12	-	32387	3	108	4	1	1	0
chr12	peak_1639	95467022	+	NM_003297	NR2C1	-	53401	4	382	14	1	1	0
chr12	peak_1640	95497067	+	NM_018351	FGD6	-	140717	4	114173	21	14	0	0
chr12	peak_1641	95611064	+	NM_018351	FGD6	-	140717	3	176	21	1	1	0
chr12	peak_1642	95867629	+	NM_006838	METAP2	+	41793	1	192	11	X	0	0
chr12	peak_1643	96131964	+	NM_021229	NTN4	-	132955	4	52572	10	2	0	0
chr12	peak_1644	96252446	+	NM_003095	SNRPF	+	7531	1	262	4	X	0	0
chr12	peak_1645	96336543	+	NM_182496	CCDC38	-	75604	1	115	16	X	0	0
chr12	peak_1646	96337093	+	NM_152435	AMDHD1	+	25301	3	23	9	1	1	0
chr12	peak_1647	96429041	+	NM_001256643	LTA4H	-	42769	4	8257	19	1	0	0
chr12	peak_1649	96588050	+	NM_005230	ELK3	+	73401	1	156	5	X	0	0
chr12	peak_1650	96793550	+	NM_001170464	CDK17	-	122329	4	816	16	1	1	0
chr12	peak_1651	96793657	+	NM_001170464	CDK17	-	122329	4	709	16	1	1	0
chr12	peak_1652	96793944	+	NM_001170464	CDK17	-	122329	3	422	16	1	1	0
chr12	peak_1657	97300840	+	NM_001135176	NEDD1	+	46470	1	160	15	X	0	0
chr12	peak_1662	98897111	+	NR_038383	LOC643770	-	18313	4	522	4	1	1	0
chr12	peak_1663	98897932	+	NR_038383	LOC643770	-	18313	1	299	4	X	0	0
chr12	peak_1664	98909155	+	NR_027157	TMPO-AS1	-	3255	3	849	2	2	1	0
chr12	peak_1665	98987208	+	NM_002635	SLC25A3	+	8377	1	194	8	X	0	0
chr12	peak_1666	99038459	+	NM_201612	IKBIP	-	31649	3	370	3	1	1	0
chr12	peak_1667	99092690	+	NM_013229	APAF1	+	90135	4	53613	27	16	0	0
chr12	peak_1668	99130800	+	NM_152788	ANKS1B	-	1249865	4	1247632	26	25	0	0
chr12	peak_1669	99147910	+	NM_152788	ANKS1B	-	1249865	4	1230522	26	24	0	0
chr12	peak_1670	99784504	+	NM_152788	ANKS1B	-	1249865	4	593928	26	12	0	0
chr12	peak_1671	99947331	+	NM_152788	ANKS1B	-	1249865	4	431101	26	9	0	0
chr12	peak_1672	100013577	+	NM_152788	ANKS1B	-	1249865	4	364855	26	9	0	0
chr12	peak_1673	100378259	+	NM_152788	ANKS1B	-	1249865	3	173	26	1	1	0
chr12	peak_1674	100536280	+	NM_015054	UHRF1BP1L	-	105781	4	362	21	1	1	0
chr12	peak_1675	100557705	+	NR_036632	GOLGA2P5	-	16948	4	9416	10	2	0	0
chr12	peak_1676	100594388	+	NM_022496	ACTR6	+	24339	3	524	11	1	1	0
chr12	peak_1677	100660512	+	NM_152317	DEPDC4	-	14817	4	345	5	1	1	0
chr12	peak_1678	100967224	+	NM_174942	GAS2L3	+	51198	1	264	10	X	0	0
chr12	peak_1679	100967650	+	NM_174942	GAS2L3	+	51198	4	162	10	1	1	0
chr12	peak_1681	101368573	+	NM_001286615	ANO4	+	334047	4	180200	28	6	0	0
chr12	peak_1682	101673683	+	NM_014503	UTP20	+	106494	1	221	62	X	0	0
chr12	peak_1683	101801428	+	NM_001177	ARL1	-	14671	3	144	6	1	1	0
chr12	peak_1684	101801732	+	NM_001177	ARL1	-	14671	1	160	6	X	0	0
chr12	peak_1686	102002276	+	NM_206819	MYBPC1	+	90951	4	13568	31	1	0	0
chr12	peak_1687	102091125	+	NM_020244	CHPT1	+	31431	1	291	9	X	0	0
chr12	peak_1688	102107173	+	NM_020244	CHPT1	+	31431	4	15757	9	1	0	0
chr12	peak_1689	102176932	+	NM_024312	GNPTAB	-	85372	4	47713	21	5	0	0
chr12	peak_1690	102224480	+	NM_024312	GNPTAB	-	85372	3	165	21	1	1	0
chr12	peak_1691	102271026	+	NM_018370	DRAM1	+	46298	1	78	7	X	0	0
chr12	peak_1692	102288645	+	NM_018370	DRAM1	+	46298	4	17541	7	1	0	0
chr12	peak_1694	102455741	+	NM_016053	CCDC53	-	49184	3	158	7	1	1	0
chr12	peak_1695	102513770	+	NM_017915	PARPBP	+	77344	1	185	11	X	0	0
chr12	peak_1696	103218319	+	NR_033855	LINC00485	-	15118	1	142	5	X	0	0
chr12	peak_1697	103273058	+	NM_000277	PAH	-	79279	4	38323	13	3	0	0
chr12	peak_1698	103766903	+	NR_103526	C12orf42	-	258421	4	122885	11	3	0	0
chr12	peak_1700	104234688	+	NM_001031701	NT5DC3	-	68896	4	287	14	1	1	0
chr12	peak_1701	104252920	+	NR_027249	GNN	-	86464	4	71069	16	13	0	0
chr12	peak_1702	104323466	+	NR_027249	GNN	-	86464	4	523	16	1	1	0
chr12	peak_1703	104323709	+	NR_027249	GNN	-	86464	3	280	16	1	1	0
chr12	peak_1704	104350875	+	NM_001135570	C12orf73	-	7014	3	118	3	1	1	0
chr12	peak_1705	104351178	+	NM_001135570	C12orf73	-	7014	1	185	3	X	0	0
chr12	peak_1706	104359416	+	NM_003211	TDG	+	23065	1	176	10	X	0	0
chr12	peak_1707	104458058	+	NM_013320	HCFC2	+	42070	1	177	15	X	0	0
chr12	peak_1708	104531693	+	NM_006166	NFYB	-	21184	4	347	8	1	1	0
chr12	peak_1709	104613849	+	NM_001093771	TXNRD1	+	134530	4	4293	17	1	0	0
chr12	peak_1710	104680588	+	NM_182729	TXNRD1	+	63627	3	129	15	1	1	0
chr12	peak_1711	104682505	+	NM_001093771	TXNRD1	+	134530	4	72949	17	3	0	0
chr12	peak_1713	104850505	+	NM_001173982	CHST11	+	305102	1	186	3	X	0	0
chr12	peak_1716	105379894	+	NM_152318	C12orf45	+	8409	1	203	4	X	0	0
chr12	peak_1717	105478182	+	NR_027752	ALDH1L2	-	64781	3	159	23	1	1	0
chr12	peak_1718	105501102	+	NM_015275	KIAA1033	+	61416	1	389	33	X	0	0
chr12	peak_1719	105608552	+	NM_018171	APPL2	-	62935	4	21456	21	4	0	0
chr12	peak_1720	105629521	+	NM_018171	APPL2	-	62935	4	487	21	1	1	0
chr12	peak_1721	105724269	+	NM_001145199	C12orf75	+	40884	1	144	6	X	0	0
chr12	peak_1722	106490388	+	NM_014840	NUAK1	-	76688	4	43423	7	2	0	0
chr12	peak_1723	106533153	+	NM_014840	NUAK1	-	76688	3	658	7	1	1	0
chr12	peak_1724	106641108	+	NM_006825	CKAP4	-	10056	4	605	2	1	1	0
chr12	peak_1725	106641653	+	NM_006825	CKAP4	-	10056	3	60	2	1	1	0
chr12	peak_1726	106695622	+	NM_152772	TCP11L2	+	44225	1	946	10	X	0	0
chr12	peak_1727	106696176	+	NM_152772	TCP11L2	+	44225	1	392	10	X	0	0
chr12	peak_1728	106751374	+	NM_018082	POLR3B	+	152542	1	61	28	X	0	0
chr12	peak_1729	107038731	+	NR_040246	LOC100287944	-	278423	4	129878	4	1	0	0
chr12	peak_1730	107167796	+	NR_040246	LOC100287944	-	278423	4	813	4	1	1	0
chr12	peak_1731	107349405	+	NM_152261	C12orf23	+	18271	1	138	4	X	0	0
chr12	peak_1732	107380635	+	NM_025198	MTERFD3	-	9877	4	309	3	1	1	0
chr12	peak_1733	107486047	+	NM_004075	CRY1	-	102494	4	1588	13	1	0	0
chr12	peak_1734	107487224	+	NM_004075	CRY1	-	102494	3	411	13	1	1	0
chr12	peak_1735	107742773	+	NM_001018072	BTBD11	+	341224	4	30577	17	1	0	0
chr12	peak_1736	108079363	+	NM_007062	PWP1	+	26669	1	226	15	X	0	0
chr12	peak_1737	108154757	+	NM_012406	PRDM4	-	28273	3	157	12	1	1	0
chr12	peak_1738	108297420	+	NR_037629	LOC728739	-	623	3	128	1	1	1	1
chr12	peak_1741	108523253	+	NM_014653	WSCD2	+	120804	1	257	9	X	0	0
chr12	peak_1742	108908748	+	NM_007076	FICD	+	4331	1	302	3	X	0	0
chr12	peak_1743	108956135	+	NM_014301	ISCU	+	6868	1	158	6	X	0	0
chr12	peak_1744	109085292	+	NM_014325	CORO1C	-	86443	4	40034	11	2	0	0
chr12	peak_1745	109125085	+	NM_014325	CORO1C	-	86443	4	241	11	1	1	0
chr12	peak_1746	109251125	+	NM_018984	SSH1	-	74895	4	234	15	1	1	0
chr12	peak_1747	109458610	+	NM_018711	SVOP	-	154189	4	235	15	1	1	0
chr12	peak_1748	109490151	+	NR_038996	USP30-AS1	-	1926	3	1619	2	2	0	1
chr12	peak_1749	109531263	+	NM_001205180	ALKBH2	-	5302	3	30	3	1	1	0
chr12	peak_1750	109535617	+	NM_080911	UNG	+	13401	4	219	7	1	1	0
chr12	peak_1751	109592292	+	NM_001093	ACACB	+	128830	4	15091	52	1	0	0
chr12	peak_1752	109592798	+	NM_001093	ACACB	+	128830	4	15597	52	1	0	0
chr12	peak_1753	109915001	+	NM_031954	KCTD10	-	28697	4	154	7	1	1	0
chr12	peak_1754	109915374	+	NM_130466	UBE3B	+	59084	1	53	28	X	0	0
chr12	peak_1755	109923066	+	NM_130466	UBE3B	+	59084	4	7639	28	4	0	0
chr12	peak_1756	110010966	+	NM_052845	MMAB	-	19839	4	392	9	1	1	0
chr12	peak_1757	110151291	+	NM_032829	FAM222A	+	56127	1	895	3	X	0	0
chr12	peak_1759	110318235	+	NM_016433	GLTP	-	29547	3	58	5	1	1	0
chr12	peak_1760	110337946	+	NM_001143852	TCHP	+	17797	1	132	13	X	0	0
chr12	peak_1761	110434050	+	NM_057170	GIT2	-	66589	3	144	18	1	1	0
chr12	peak_1762	110436906	+	NM_033121	ANKRD13A	+	40002	1	328	15	X	0	0
chr12	peak_1763	110486217	+	NM_207435	C12orf76	-	26519	4	19283	5	4	0	0
chr12	peak_1764	110561858	+	NM_014055	IFT81	+	94462	1	281	19	X	0	0
chr12	peak_1765	110562416	+	NM_014055	IFT81	+	94462	3	277	19	1	1	0
chr12	peak_1766	110562476	+	NM_014055	IFT81	+	94462	3	337	19	1	1	0
chr12	peak_1767	110718814	+	NM_170665	ATP2A2	+	69867	1	217	20	X	0	0
chr12	peak_1768	110719276	+	NM_170665	ATP2A2	+	69867	3	245	20	1	1	0
chr12	peak_1769	110783090	+	NM_170665	ATP2A2	+	69867	3	64059	20	18	0	0
chr12	peak_1770	110841315	+	NM_016238	ANAPC7	-	30832	4	220	11	1	1	0
chr12	peak_1772	110887986	+	NM_001278556	ARPC3	-	15523	4	230	7	1	1	0
chr12	peak_1773	110905954	+	NM_001164373	GPN3	-	15800	3	135	8	1	1	0
chr12	peak_1774	110906540	+	NM_013300	FAM216A	+	21962	3	309	7	1	1	0
chr12	peak_1775	110906995	+	NM_013300	FAM216A	+	21962	4	764	7	1	1	0
chr12	peak_1776	110939593	+	NM_016226	VPS29	-	10619	4	352	4	1	1	0
chr12	peak_1777	110981459	+	NM_139283	PPTC7	-	48829	4	39605	6	3	0	0
[truncated: 14,188 more rows]
