# Supplementary material for: Prostate cancer susceptibility gene HIST1H1A is a modulator of androgen receptor signaling and epithelial to mesenchymal transition
Source: Oncotarget. 2018 Jun 19;9(47):28532–46. doi: 10.18632/oncotarget.25536 (PMC6033342; doi:10.18632/oncotarget.25536)
Supplement: Supplementary file 8 [file oncotarget-09-28532-s008.xls]

## Sheet: Sheet1
© 2000-2017 QIAGEN. All rights reserved.
WNT3a target molecules in LNCaP cells expressing HIST1H1A
ID	Genes in dataset	Findings
7545	ZIC1	(1)
7474	WNT5A	(1)
89780	WNT3A	(1)
11197	WIF1	(1)
7148	TNXB	(1)
63923	TNN	(1)
3371	TNC	(1)
7078	TIMP3	(1)
7057	THBS1	(1)
7043	TGFB3	(1)
7040	TGFB1	(1)
29842	TFCP2L1	(1)
6862	T	(3)
6752	SSTR2	(1)
6662	SOX9	(5)
1992	SERPINB1	(1)
6385	SDC4	(1)
64840	PORCN	(1)
80339	PNPLA3	(1)
5346	PLIN1	(1)
5154	PDGFA	(1)
116448	OLIG1	(1)
4843	NOS2	(2)
1482	NKX2-5	(1)
4804	NGFR	(1)
79625	NDNF	(1)
81606	LBH	(3)
3791	KDR	(2)
58494	JAM2	(2)
3569	IL6	(7)
3488	IGFBP5	(2)
10642	IGF2BP1	(1)
3038	HAS3	(1)
3037	HAS2	(2)
10223	GPA33	(2)
2735	GLI1	(3)
8328	GFI1B	(1)
2668	GDNF	(1)
2626	GATA4	(1)
10912	GADD45G	(1)
2250	FGF5	(1)
2103	ESRRB	(1)
2019	EN1	(1)
1906	EDN1	(1)
1856	DVL2	(1)
27123	DKK2	(1)
22943	DKK1	(6)
123879	DCUN1D3	(1)
1572	CYP2F1	(2)
1490	CTGF	(5)
126129	CPT1C	(1)
1280	COL2A1	(3)
1675	CFD	(1)
1051	CEBPB	(1)
1000	CDH2	(1)
960	CD44	(1)
894	CCND2	(2)
814	CAMK4	(1)
8913	CACNA1G	(2)
633	BGN	(1)
283149	BCL9L	(2)
23621	BACE1	(4)
474	ATOH1	(1)
284	ANGPT1	(1)
249	ALPL	(1)
59	ACTA2	(2)
176	ACAN	(1)
