# Supplementary material for: Prostate cancer susceptibility gene HIST1H1A is a modulator of androgen receptor signaling and epithelial to mesenchymal transition
Source: Oncotarget. 2018 Jun 19;9(47):28532–46. doi: 10.18632/oncotarget.25536 (PMC6033342; doi:10.18632/oncotarget.25536)
Supplement: Supplementary file 9 [file oncotarget-09-28532-s009.xls]

## Sheet: Sheet0
© 2000-2017 QIAGEN. All rights reserved.
Wnt signaling molecules in LNCaP cells expressing HIST1H1A
Symbol	Entrez Gene Name	Entrez Gene/Gene symbol -- human (Hugo / HGNC, Entrez Gene)	Expected	Location	Type(s)	Biomarker Application(s)	Drug(s)	Entrez Gene ID for Human	Entrez Gene ID for Mouse	Entrez Gene ID for Rat
AKT1	AKT serine/threonine kinase 1	207	Up	Cytoplasm	kinase	diagnosis,efficacy,response to therapy	triciribine, MK2206, GSK2141795, triciribine phosphate, ipatasertib, LY2780301, ARQ 092, AZD5363, BAY1125976, MPT0E028, archexin, ARQ 751, enzastaurin, perifosine	207	11651	24185
CD44	CD44 molecule (Indian blood group)	960	Up	Plasma Membrane	other	diagnosis,disease progression,prognosis,unspecified application	anti-CD44v7 antibody	960	12505	25406
CDH2	cadherin 2	1000		Plasma Membrane	other	diagnosis,prognosis	N-ac-CHAVC-NH2	1000	12558	83501
DKK1	dickkopf WNT signaling pathway inhibitor 1	22943	Down	Extracellular Space	growth factor	efficacy,prognosis,unspecified application		22943	13380	293897|100912050
DKK2	dickkopf WNT signaling pathway inhibitor 2	27123	Down	Extracellular Space	other			27123	56811	295445
DKK3	dickkopf WNT signaling pathway inhibitor 3	27122	Down	Extracellular Space	cytokine			27122	50781	171548
DVL2	dishevelled segment polarity protein 2	1856	Up	Cytoplasm	other			1856	13543	303251
FZD2	frizzled class receptor 2	2535	Up	Plasma Membrane	G-protein coupled receptor			2535	57265	64512
FZD7	frizzled class receptor 7	8324	Up	Plasma Membrane	G-protein coupled receptor			8324	14369	100360552
FZD9	frizzled class receptor 9	8326	Up	Plasma Membrane	G-protein coupled receptor			8326	14371	266608
GJA1	gap junction protein alpha 1	2697	Up	Plasma Membrane	transporter			2697	14609	24392
ILK	integrin linked kinase	3611		Plasma Membrane	kinase			3611	16202	170922
MAP4K1	mitogen-activated protein kinase kinase kinase kinase 1	11184	Down	Cytoplasm	kinase			11184	26411	292763
PPP2R2C	protein phosphatase 2 regulatory subunit Bgamma	5522		Nucleus	phosphatase			5522	269643	117256
RARB	retinoic acid receptor beta	5915	Down	Nucleus	ligand-dependent nuclear receptor	diagnosis,efficacy,prognosis	etretinate, daunorubicin/tretinoin, idarubicin/tretinoin, doxorubicin/tretinoin, adapalene, isotretinoin, tazarotene, acitretin, tretinoin, tamibarotene, alitretinoin, fenretinide	5915	218772	24706
SFRP4	secreted frizzled related protein 4	6424	Down	Plasma Membrane	transmembrane receptor	diagnosis		6424	20379	89803
SFRP5	secreted frizzled related protein 5	6425	Down	Plasma Membrane	transmembrane receptor	diagnosis		6425	54612	309377
SMO	smoothened, frizzled class receptor	6608	Up	Plasma Membrane	G-protein coupled receptor	response to therapy	vismodegib, saridegib, gemcitabine/vismodegib, erismodegib, erlotinib/vismodegib, taladegib, PF-04449913, TAK-441, NVP-LEQ-506	6608	319757	25273
SOX1	SRY-box 1	6656	Down	Nucleus	transcription regulator			6656	20664	100912302
SOX2	SRY-box 2	6657	Down	Nucleus	transcription regulator	diagnosis,prognosis		6657	20674	499593
SOX4	SRY-box 4	6659	Down	Nucleus	transcription regulator	unspecified application		6659	20677	364712
SOX9	SRY-box 9	6662	Down	Nucleus	transcription regulator	disease progression,prognosis		6662	20682	140586
SOX12	SRY-box 12	6666	Down	Nucleus	transcription regulator			6666	20667	689988
TGFB1	transforming growth factor beta 1	7040	Down	Extracellular Space	growth factor	diagnosis,efficacy,prognosis,safety,unspecified application	dalantercept	7040	21803	59086
TGFB3	transforming growth factor beta 3	7043	Down	Extracellular Space	growth factor			7043	21809	25717
TLE3	transducin like enhancer of split 3	7090		Nucleus	other			7090	21887	84424
TP53	tumor protein p53	7157		Nucleus	transcription regulator	diagnosis,disease progression,efficacy,prognosis,response to therapy,unspecified application	APR-246, cenersen, CGM097, kevetrin, azurin 50-77	7157	22059	24842
UBC	ubiquitin C	7316		Cytoplasm	enzyme			7316	22190	50522
WIF1	WNT inhibitory factor 1	11197	Down	Extracellular Space	other	efficacy		11197	24117	114557
WNT3	Wnt family member 3	7473	Up	Extracellular Space	other			7473	22415	24882
WNT4	Wnt family member 4	54361	Up	Extracellular Space	cytokine			54361	22417	84426
WNT6	Wnt family member 6	7475	Up	Extracellular Space	other			7475	22420	316526
WNT16	Wnt family member 16	51384	Up	Extracellular Space	other			51384	93735	500047
WNT10B	Wnt family member 10B	7480	Up	Extracellular Space	other			7480	22410	315294
WNT2B	Wnt family member 2B	7482	Up	Extracellular Space	other			7482	22414	116466
WNT3A	Wnt family member 3A	89780	Up	Extracellular Space	cytokine			89780	22416	303181
WNT5A	Wnt family member 5A	7474	Up	Extracellular Space	cytokine			7474	22418	64566
WNT7A	Wnt family member 7A	7476	Up	Extracellular Space	cytokine			7476	22421	114850
WNT8B	Wnt family member 8B	7479	Up	Extracellular Space	other			7479	22423	293990
